# Supplementary material for: Mimiviridae: clusters of orthologous genes, reconstruction of gene repertoire evolution and proposed expansion of the giant virus family
Source: Virol J. 2013 Apr 4;10:106. doi: 10.1186/1743-422X-10-106 (PMC3620924; doi:10.1186/1743-422X-10-106)
Supplement: Additional file 1 — Annotation of the OLPG genes. [file 1743-422X-10-106-S1.xlsx]

## Sheet: Phaglob
query	consensus annotation by first 10 refseq hits	best refseq hit ann	gi	hit_len	%id	aln_len	e_val	bit_score
Phaglob357289535	z band alternatively spliced pdz motif 52 isoform c	GH20594 [Drosophila grimshawi]	ref|XP_001986308.1|	1166	32	92	0.001	38.9	Metazoa	Drosophila grimshawi
Phaglob357289536	aldehyde dehydrogenase 22a1	hypothetical protein HMPREF1020_02805 [Clostridium sp. 7_3_54FAA]	ref|ZP_09048726.1|	657	33	48	0.017	33.1	Clostridia	Clostridium sp. 7_3_54FAA
Phaglob357289537	0	predicted protein [Micromonas sp. RCC299]	ref|XP_002500422.1|	495	34	131	4e-10	61.2	Chlorophyta	Micromonas sp. RCC299
Phaglob357289538	paired mesoderm homeobox 1b	hypothetical protein OtV2_063 [Ostreococcus tauri virus 2]	ref|YP_004063496.1|	1617	39	51	0.009	35	Phycodnaviridae	Ostreococcus tauri virus 2
Phaglob357289539	osv5_080f	hypothetical protein ATCV1_Z669L [Acanthocystis turfacea Chlorella virus 1]	ref|YP_001427150.1|	574	40	238	4e-32	134	Phycodnaviridae	Acanthocystis turfacea Chlorella virus 1
Phaglob357289540	group 1 glycosyl transferase	hypothetical protein BRAFLDRAFT_233021 [Branchiostoma floridae]	ref|XP_002595248.1|	976	35	66	0.002	37	Metazoa	Branchiostoma floridae
Phaglob357289541	replication factor c subunit 2	replication factor C, subunit 2 [Plasmodium falciparum 3D7]	ref|XP_001349685.1|	330	28	330	5e-22	95.1	Apicomplexa	Plasmodium falciparum 3D7
Phaglob357289542	heat shock 40 kda	PREDICTED: dnaJ homolog subfamily B member 5-like [Glycine max]	ref|XP_003532046.1|	289	27	281	1e-18	84	Streptophyta	Glycine max
Phaglob357289543	uncharacterized loc100828553	PREDICTED: uncharacterized protein LOC100828553 [Brachypodium distachyon]	ref|XP_003560805.1|	191	45	40	0.047	30.8	Streptophyta	Brachypodium distachyon
Phaglob357289544	msu_0576	hypothetical protein MJ_0642 [Methanocaldococcus jannaschii DSM 2661]	ref|NP_247626.1|	333	25	226	8e-06	47.4	Methanococci	Methanocaldococcus jannaschii DSM 2661
Phaglob357289545	dnaj subfamily c 17	unnamed protein product [Canary polyomavirus]	ref|YP_005454256.1|	167	49	41	0.0001	42.4	Polyomaviridae	Canary polyomavirus
Phaglob357289546	oocyte zinc finger xlcof6	Fis family sigma-54 specific transcriptional regulator with PAS/PAC sensor [Desulfomicrobium baculatum DSM 4028]	ref|YP_003158663.1|	575	21	107	0.014	38.5	delta-epsilon_subdivisions	Desulfomicrobium baculatum DSM 4028
Phaglob357289547	#N/A								#N/A	#N/A
Phaglob357289548	zinc finger involved transcriptional activator	PREDICTED: zinc finger RNA-binding protein 2-like [Loxodonta africana]	ref|XP_003421968.1|	1340	24	90	0.0003	43.1	Metazoa	Loxodonta africana
Phaglob357289549	pullulanase precursor	predicted protein [Populus trichocarpa]	ref|XP_002297788.1|	111	30	60	0.012	31.6	Streptophyta	Populus trichocarpa
Phaglob357289550	thioredoxin	thioredoxin [Fusobacterium mortiferum ATCC 9817]	ref|ZP_08686504.1|	104	36	92	2e-12	60.8	Fusobacteriia	Fusobacterium mortiferum ATCC 9817
Phaglob357289551	5' 3' exonuclease	putative 5'-3' exonuclease [Cafeteria roenbergensis virus BV-PW1]	ref|YP_003969937.1|	562	29	567	2e-51	187	unclassified_dsDNA_viruses (CroV)	Cafeteria roenbergensis virus BV-PW1
Phaglob357289552	integral membrane	GD24409 [Drosophila simulans]	ref|XP_002105761.1|	971	29	97	0.0006	41.2	Metazoa	Drosophila simulans
Phaglob357289553	fad linked sulfhydryl oxidase alr	hypothetical protein WIV_gp135 [Wiseana iridescent virus]	ref|YP_004732918.1|	154	30	103	3e-11	58.9	Iridoviridae	Wiseana iridescent virus
Phaglob357289554	dna binding	hypothetical protein crov207 [Cafeteria roenbergensis virus BV-PW1]	ref|YP_003969839.1|	119	38	58	0.008	35.8	unclassified_dsDNA_viruses (CroV)	Cafeteria roenbergensis virus BV-PW1
Phaglob357289555	osv5_138r	hypothetical protein AR158_C492R [Paramecium bursaria Chlorella virus AR158]	ref|YP_001498573.1|	126	23	119	2e-07	46.6	Phycodnaviridae	Paramecium bursaria Chlorella virus AR158
Phaglob357289556	amino acid permease	hypothetical protein Aeqsu_2510 [Aequorivita sublithincola DSM 14238]	ref|YP_006418982.1|	65	30	63	0.025	30	Bacteroidetes	Aequorivita sublithincola DSM 14238
Phaglob357289557	0	hypothetical protein crov259 [Cafeteria roenbergensis virus BV-PW1]	ref|YP_003969891.1|	324	42	199	8e-41	145	unclassified_dsDNA_viruses (CroV)	Cafeteria roenbergensis virus BV-PW1
Phaglob357289558	0	hypothetical protein TDE1418 [Treponema denticola ATCC 35405]	ref|NP_972024.1|	460	32	425	3e-50	179	Spirochaetia	Treponema denticola ATCC 35405
Phaglob357289559	0	hypothetical protein ATCV1_Z830R [Acanthocystis turfacea Chlorella virus 1]	ref|YP_001427311.1|	284	31	214	3e-26	106	Phycodnaviridae	Acanthocystis turfacea Chlorella virus 1
Phaglob357289560	transferase	hypothetical protein rrnAC1576 [Haloarcula marismortui ATCC 43049]	ref|YP_136200.1|	310	33	310	3e-41	147	Halobacteria	Haloarcula marismortui ATCC 43049
Phaglob357289561	fkbm methyltransferase	hypothetical protein P9515_13901 [Prochlorococcus marinus str. MIT 9515]	ref|YP_001011704.1|	288	43	258	1e-59	194	Prochlorales	Prochlorococcus marinus str. MIT 9515
Phaglob357289562	methyltransferase fkbm	methyltransferase fkbm family [Paludibacter propionicigenes WB4]	ref|YP_004042269.1|	249	39	200	8e-38	134	Bacteroidetes	Paludibacter propionicigenes WB4
Phaglob357289563	ny2a_b543l	hypothetical protein OsV5_124f [Ostreococcus virus OsV5]	ref|YP_001648201.1|	280	53	273	6e-105	311	Phycodnaviridae	Ostreococcus virus OsV5
Phaglob357289564	tepre1_0238	hypothetical protein OsV5_125r [Ostreococcus virus OsV5]	ref|YP_001648202.1|	204	34	192	4e-16	74.3	Phycodnaviridae	Ostreococcus virus OsV5
Phaglob357289565	ankyrin 1	ankyrin domain protein [Persephonella marina EX-H1]	ref|YP_002730164.1|	238	42	170	5e-30	117	Aquificae	Persephonella marina EX-H1
Phaglob357289566	glycosyl transferase 25	glycosyl transferase family 25 [Burkholderia ambifaria MEX-5]	ref|ZP_02907204.1|	218	31	200	1e-18	82.4	Betaproteobacteria	Burkholderia ambifaria MEX-5
Phaglob357289567	glycolipid 2 alpha 1	hypothetical protein NCER_101962 [Nosema ceranae BRL01]	ref|XP_002995229.1|	328	30	183	3e-10	60.8	Fungi	Nosema ceranae BRL01
Phaglob357289568	oocyte zinc finger xlcof7.1 partial	hypothetical protein SMAC_07699 [Sordaria macrospora k-hell]	ref|XP_003350892.1|	194	33	93	3e-05	44.7	Fungi	Sordaria macrospora k-hell
Phaglob357289569	dna replication repair recf	hypothetical protein crov255 [Cafeteria roenbergensis virus BV-PW1]	ref|YP_003969887.1|	253	34	257	5e-34	125	unclassified_dsDNA_viruses (CroV)	Cafeteria roenbergensis virus BV-PW1
Phaglob357289570	methyltransferase fkbm	hypothetical protein [Methylomicrobium alcaliphilum]	ref|YP_004918352.1|	242	33	192	1e-23	97.4	Gammaproteobacteria	Methylomicrobium alcaliphilum 20Z
Phaglob357289571	0	predicted protein [Thalassiosira pseudonana CCMP1335]	ref|XP_002296746.1|	291	37	249	5e-50	177	Bacillariophyta	Thalassiosira pseudonana CCMP1335
Phaglob357289572	bcere0021_3110	SusC/RagA family TonB-linked outer membrane protein [Tannerella sp. 6_1_58FAA_CT1]	ref|ZP_09338432.1|	1055	28	163	0.009	37.4	Bacteroidetes	Tannerella sp. 6_1_58FAA_CT1
Phaglob357289573	outer membrane porin	acyltransferase, WS/DGAT/MGAT [delta proteobacterium NaphS2]	ref|ZP_07205208.1|	522	29	51	0.026	35	delta-epsilon_subdivisions	delta proteobacterium NaphS2
Phaglob357289574	0	predicted protein [Micromonas sp. RCC299]	ref|XP_002505285.1|	399	37	54	0.003	38.5	Chlorophyta	Micromonas sp. RCC299
Phaglob357289575	probable ribonuclease zc3h12b	peptidase S45 penicillin amidase [Saccharomonospora paurometabolica YIM 90007]	ref|ZP_09030931.1|	950	38	53	0.002	37	Actinobacteria	Saccharomonospora paurometabolica YIM 90007
Phaglob357289576	auxin transport big	PREDICTED: laminin subunit alpha-2-like [Strongylocentrotus purpuratus]	ref|XP_001197954.2|	1187	31	86	0.017	36.6	Metazoa	Strongylocentrotus purpuratus
Phaglob357289577	acix9_2575	hypothetical protein AciX9_2575 [Granulicella tundricola MP5ACTX9]	ref|YP_004218381.1|	650	33	101	0.042	33.5	Acidobacteria	Granulicella tundricola MP5ACTX9
Phaglob357289578	0	hypothetical protein Lreu23DRAFT_5198 [Lactobacillus reuteri 100-23]	ref|ZP_03073724.1|	3246	25	289	5e-15	82	Bacilli	Lactobacillus reuteri 100-23
Phaglob357289579	haemagluttinin motif hep_hag iss	hypothetical protein OtV2_063 [Ostreococcus tauri virus 2]	ref|YP_004063496.1|	1617	27	400	1e-16	87	Phycodnaviridae	Ostreococcus tauri virus 2
Phaglob357289580	replication factor c large subunit 1	hypothetical protein TPHA_0F03230 [Tetrapisispora phaffii CBS 4417]	ref|XP_003686238.1|	845	25	329	2e-15	79.3	Fungi	Tetrapisispora phaffii CBS 4417
Phaglob357289581	#N/A								#N/A	#N/A
Phaglob357289582	zinc finger 202	PREDICTED: zinc finger protein 202-like [Cavia porcellus]	ref|XP_003472683.1|	641	29	87	4e-05	45.8	Metazoa	Cavia porcellus
Phaglob357289583	zinc finger dna binding	hypothetical protein OlV1_055c [Ostreococcus lucimarinus virus OlV1]	ref|YP_004061688.1|	169	34	107	3e-09	56.2	Phycodnaviridae	Ostreococcus lucimarinus virus OlV1
Phaglob357289584	replication factor c subunit 5	predicted protein [Phaeodactylum tricornutum CCAP 1055/1]	ref|XP_002179670.1|	338	38	223	3e-53	181	Bacillariophyta	Phaeodactylum tricornutum CCAP 1055/1
Phaglob357289585	tata box binding	putative TATA-box binding protein [Cafeteria roenbergensis virus BV-PW1]	ref|YP_003969792.1|	299	24	222	4e-07	51.6	unclassified_dsDNA_viruses (CroV)	Cafeteria roenbergensis virus BV-PW1
Phaglob357289586	glycosyl transferase	hypothetical protein MGYG_08205 [Arthroderma gypseum CBS 118893]	ref|XP_003170026.1|	261	35	72	0.02	33.9	Fungi	Arthroderma gypseum CBS 118893
Phaglob357289587	otv1_135	mg484 gene product [Megavirus chiliensis]	ref|YP_004894535.1|	167	31	102	2e-13	65.9	Mimiviridae	Megavirus chiliensis
Phaglob357289588	dna topoisomerase ii iss	predicted protein [Ostreococcus lucimarinus CCE9901]	ref|XP_001420882.1|	1292	44	1148	0	946	Chlorophyta	Ostreococcus lucimarinus CCE9901
Phaglob357289589	hyalin	hypothetical protein BpV1_168 [Bathycoccus sp. RCC1105 virus BpV1]	ref|YP_004061598.1|	1154	31	154	2e-10	67.8	Phycodnaviridae	Bathycoccus sp. RCC1105 virus BpV1
Phaglob357289590	0	amidase [Schistosoma mansoni]	ref|XP_002571882.1|	614	31	58	0.011	36.2	Metazoa	Schistosoma mansoni
Phaglob357289591	collagen binding partial	collagen binding domain protein, partial [Lachnospiraceae bacterium oral taxon 082 str. F0431]	ref|ZP_09561647.1|	494	27	98	0.002	41.2	Clostridia	Lachnospiraceae bacterium oral taxon 082 str. F0431
Phaglob357289592	0	hypothetical protein MettrDRAFT_1279 [Methylosinus trichosporium OB3b]	ref|ZP_06887563.1|	714	24	433	1e-14	80.1	Alphaproteobacteria	Methylosinus trichosporium OB3b
Phaglob357289593	queuine trna ribosyltransferase	tgt gene product [Aeromonas salmonicida subsp. salmonicida A449]	ref|YP_001142396.1|	378	38	48	0.0001	43.1	Gammaproteobacteria	Aeromonas salmonicida subsp. salmonicida A449
Phaglob357289594	replication factor c small subunit 2	replication factor C, 40 kDa subunit [Plasmodium yoelii yoelii 17XNL]	ref|XP_724000.1|	330	41	144	4e-21	91.3	Apicomplexa	Plasmodium yoelii yoelii 17XNL
Phaglob357289595	fr483_n624l	hypothetical protein OTV1_103 [Ostreococcus tauri virus 1]	ref|YP_003494942.1|	284	31	200	3e-22	95.5	Phycodnaviridae	Ostreococcus tauri virus 1
Phaglob357289596	hnh endonuclease prophage lambdasa2	HNH endonuclease family protein [Enterococcus phage EFRM31]	ref|YP_004306639.1|	173	48	99	6e-17	76.6	Caudovirales	Enterococcus phage EFRM31
Phaglob357289597	dna methylase n 6	DNA methylase [Vibrio cholerae 623-39]	ref|ZP_01983885.1|	314	43	257	4e-55	184	Gammaproteobacteria	Vibrio cholerae 623-39
Phaglob357289598	arginyl trna synthetase	arginyl-tRNA synthetase [Enterococcus faecium 1,231,408]	ref|ZP_05674354.1|	470	39	71	0.018	36.2	Bacilli	NULL
Phaglob357289599	kinase	Protein Y73B6A.1 [Caenorhabditis elegans]	ref|NP_501030.2|	414	39	70	4e-09	59.7	Metazoa	Caenorhabditis elegans
Phaglob357289600	vv a32 virion packaging atpase	hypothetical protein MpV1_092c [Micromonas sp. RCC1109 virus MpV1]	ref|YP_004061975.1|	275	37	227	2e-50	169	Phycodnaviridae	Micromonas sp. RCC1109 virus MpV1
Phaglob357289601	vv a32 virion packaging atpase	hypothetical protein MpV1_092c [Micromonas sp. RCC1109 virus MpV1]	ref|YP_004061975.1|	275	43	277	5e-82	252	Phycodnaviridae	Micromonas sp. RCC1109 virus MpV1
Phaglob357289602	zinc finger a20 an1 stress 9 isoform c	PREDICTED: zinc finger A20 and AN1 domain-containing stress-associated protein 1-like [Glycine max]	ref|XP_003525555.1|	123	50	50	2e-12	59.3	Streptophyta	Glycine max
Phaglob357289603	otv2_075	hypothetical protein crov339 [Cafeteria roenbergensis virus BV-PW1]	ref|YP_003969972.1|	211	38	120	4e-15	73.9	unclassified_dsDNA_viruses (CroV)	Cafeteria roenbergensis virus BV-PW1
Phaglob357289604	histidine kinase response regulator	hypothetical protein [Acanthamoeba polyphaga mimivirus]	ref|YP_003986938.1|	159	45	74	1e-14	66.2	Mimiviridae	Acanthamoeba polyphaga mimivirus
Phaglob357289605	glutamine gamma glutamyltransferase	glutamine gamma-glutamyltransferase [Culex quinquefasciatus]	ref|XP_001845163.1|	917	27	128	0.055	35	Metazoa	Culex quinquefasciatus
Phaglob357289606	amidinotransferase	transferase [Bacillus licheniformis DSM 13 = ATCC 14580]	ref|YP_078590.1|	295	29	234	6e-21	90.5	Bacilli	Bacillus licheniformis DSM 13 = ATCC 14580
Phaglob357289607	0	hypothetical protein DICPUDRAFT_31892 [Dictyostelium purpureum]	ref|XP_003287039.1|	314	25	275	3e-21	91.7	Mycetozoa	Dictyostelium purpureum
Phaglob357289608	hnh endonuclease	putative HNH endonuclease [Lactobacillus phage Lc-Nu]	ref|YP_358789.1|	181	57	47	1e-11	60.5	Caudovirales	Lactobacillus phage Lc-Nu
Phaglob357289609	methionyl trna synthetase	hypothetical protein bthur0004_63860 [Bacillus thuringiensis serovar sotto str. T04001]	ref|ZP_04130507.1|	165	30	60	0.002	34.3	Bacilli	Bacillus thuringiensis serovar sotto str. T04001
Phaglob357289610	metallophosphoesterase	mg561 gene product [Megavirus chiliensis]	ref|YP_004894612.1|	531	30	159	3e-19	90.9	Mimiviridae	Megavirus chiliensis
Phaglob357289611	1 phosphatidylinositol 4 5 bisphosphate phosphodiesterase delta	predicted protein [Nematostella vectensis]	ref|XP_001623656.1|	553	22	327	6e-08	55.1	Metazoa	Nematostella vectensis
Phaglob357289612	atcv1_z280l	mg464 gene product [Megavirus chiliensis]	ref|YP_004894515.1|	589	25	378	2e-25	111	Mimiviridae	Megavirus chiliensis
Phaglob357289613	bpv1_044c	hypothetical protein OlV1_201 [Ostreococcus lucimarinus virus OlV1]	ref|YP_004061833.1|	141	43	53	4e-09	52.4	Phycodnaviridae	Ostreococcus lucimarinus virus OlV1
Phaglob357289614	0	hypothetical protein [Paramecium bursaria Chlorella virus 1]	ref|NP_048469.2|	104	31	101	8e-06	41.6	Phycodnaviridae	Paramecium bursaria Chlorella virus 1
Phaglob357289615	transcriptional repressor ctcfl isoform 2	hypothetical protein AaeL_AAEL013592 [Aedes aegypti]	ref|XP_001663784.1|	441	26	97	0.007	38.5	Metazoa	Aedes aegypti
Phaglob357289616	polynucleotide kinase 3' phosphatase	PREDICTED: hypothetical protein [Saccoglossus kowalevskii]	ref|XP_002740993.1|	423	31	353	9e-48	168	Metazoa	Saccoglossus kowalevskii
Phaglob357289617	shew185_1696	predicted protein [Nematostella vectensis]	ref|XP_001633218.1|	212	29	184	4e-13	65.1	Metazoa	Nematostella vectensis
Phaglob357289618	sarcolemmal membrane isoform 1	PREDICTED: sarcolemmal membrane-associated protein isoform 1 [Bos taurus]	ref|XP_002697041.1|	811	29	68	0.003	35.4	Metazoa	Bos taurus
Phaglob357289619	phosphoesterase pa phosphatase	hypothetical protein [Bradyrhizobium japonicum USDA 6]	ref|YP_005609691.1|	196	29	149	1e-14	70.1	Alphaproteobacteria	Bradyrhizobium japonicum USDA 6
Phaglob357289620	pmi18_06083	hypothetical protein CRE_00073 [Caenorhabditis remanei]	ref|XP_003117801.1|	498	22	156	0.027	37	Metazoa	Caenorhabditis remanei
Phaglob357289621	gmp reductase 2 isoform 1	PREDICTED: guanosine monophosphate reductase 2 [Oryctolagus cuniculus]	ref|XP_002718146.1|	348	51	343	9e-116	343	Metazoa	Oryctolagus cuniculus
Phaglob357289622	terminal quinol oxidase subunit	terminal quinol oxidase subunit [Bacteroides sp. 2_1_22]	ref|ZP_06082839.1|	340	34	86	0.025	37.4	Bacteroidetes	Bacteroides sp. 2_1_22
Phaglob357289623	glycosyl transferase group 2	glycosyl transferase, group 2 family protein domain protein [Burkholderia oklahomensis C6786]	ref|ZP_02364780.1|	471	41	235	3e-57	197	Betaproteobacteria	Burkholderia oklahomensis C6786
Phaglob357289624	possible ambient ph signal transduction pathway sensor	hypothetical protein MYCGRDRAFT_89653 [Mycosphaerella graminicola IPO323]	ref|XP_003856439.1|	330	34	113	0.002	38.5	Fungi	Zymoseptoria tritici IPO323
Phaglob357289625	0	putative eIF-4E [Cafeteria roenbergensis virus BV-PW1]	ref|YP_003969852.1|	163	37	133	1e-19	84	unclassified_dsDNA_viruses (CroV)	Cafeteria roenbergensis virus BV-PW1
Phaglob357289626	atp dependent protease binding subunit clpb	PREDICTED: RING finger protein 145-like [Anolis carolinensis]	ref|XP_003228995.1|	780	25	138	0.003	38.9	Metazoa	Anolis carolinensis
Phaglob357289627	bmd_1663	hypothetical protein BMQ_1683 [Bacillus megaterium QM B1551]	ref|YP_003562148.1|	73	42	36	0.001	33.9	Bacilli	Bacillus megaterium QM B1551
Phaglob357289628	transcriptional regulator arac	transcriptional regulator, AraC family [Neisseria polysaccharea ATCC 43768]	ref|ZP_06864355.1|	328	40	47	0.016	32.3	Betaproteobacteria	Neisseria polysaccharea ATCC 43768
Phaglob357289629	ny2a_b261l	hypothetical protein OlV1_111 [Ostreococcus lucimarinus virus OlV1]	ref|YP_004061744.1|	248	37	253	2e-49	167	Phycodnaviridae	Ostreococcus lucimarinus virus OlV1
Phaglob357289630	outer membrane	dsba oxidoreductase [Rhodobacterales bacterium Y4I]	ref|ZP_05077741.1|	221	30	82	0.002	35.4	Alphaproteobacteria	Rhodobacterales bacterium Y4I
Phaglob357289631	exodeoxyribonuclease iii	exodeoxyribonuclease III Xth [Thermoanaerobacter wiegelii Rt8.B1]	ref|YP_004820839.1|	257	42	262	9e-62	199	Clostridia	Thermoanaerobacter wiegelii Rt8.B1
Phaglob357289632	otv2_120	EsV-1-52 [Ectocarpus siliculosus virus 1]	ref|NP_077537.1|	122	61	44	3e-10	53.9	Phycodnaviridae	Ectocarpus siliculosus virus 1
Phaglob357289633	tail collar	Phage Tail Collar Domain family [Verrucomicrobiae bacterium DG1235]	ref|ZP_05057080.1|	373	41	103	6e-17	84.3	Verrucomicrobia	Verrucomicrobiae bacterium DG1235
Phaglob357289634	tail collar	tail collar domain-containing protein [Acetonema longum DSM 6540]	ref|ZP_08622988.1|	244	40	103	1e-15	79	Negativicutes	Acetonema longum DSM 6540
Phaglob357289635	2og fe ii oxygenase	putative dioxygenase [Ostreococcus tauri virus 2]	ref|YP_004063598.1|	194	33	201	2e-31	119	Phycodnaviridae	Ostreococcus tauri virus 2
Phaglob357289636	#N/A								#N/A	#N/A
Phaglob357289637	0	mg434 gene product [Megavirus chiliensis]	ref|YP_004894485.1|	1230	26	240	9e-08	55.8	Mimiviridae	Megavirus chiliensis
Phaglob357289638	baseplate wedge initiator	baseplate wedge initiator [Prochlorococcus phage P-HM1]	ref|YP_004322520.1|	2425	43	93	3e-14	79.3	Caudovirales	Prochlorococcus phage P-HM1
Phaglob357289639	olv1_191	hypothetical protein MpV1_190 [Micromonas sp. RCC1109 virus MpV1]	ref|YP_004062073.1|	157	31	113	5e-12	62	Phycodnaviridae	Micromonas sp. RCC1109 virus MpV1
Phaglob357289640	transmembrane channel 2	PREDICTED: transmembrane channel-like protein 2-like [Loxodonta africana]	ref|XP_003411501.1|	1003	31	80	0.005	36.6	Metazoa	Loxodonta africana
Phaglob357289641	low quality hydrocephalus inducing	hypothetical protein NCU01912 [Neurospora crassa OR74A]	ref|XP_965543.1|	1167	30	92	0.0003	42.7	Fungi	Neurospora crassa OR74A
Phaglob357289642	e3 ubiquitin ligase rfwd2 isoform 1	PREDICTED: E3 ubiquitin-protein ligase RFWD2-like [Cricetulus griseus]	ref|XP_003500969.1|	812	25	104	0.0002	40.4	Metazoa	Cricetulus griseus
Phaglob357289643	sri 63	hypothetical protein PROVRETT_07477 [Providencia rettgeri DSM 1131]	ref|ZP_06125431.1|	432	40	45	0.011	33.9	Gammaproteobacteria	Providencia rettgeri DSM 1131
Phaglob357289644	ribonucleoside diphosphate reductase small chain a	hypothetical protein FG05409.1 [Gibberella zeae PH-1]	ref|XP_385585.1|	399	63	334	6e-145	419	Fungi	Gibberella zeae PH-1
Phaglob357289645	glycerol 3 phosphate dehydrogenase fad dependent mitochondrial	DNA-directed DNA polymerase [Paenibacillus larvae subsp. larvae BRL-230010]	ref|ZP_02327458.1|	375	35	54	0.002	36.2	Bacilli	Paenibacillus larvae subsp. larvae BRL-230010
Phaglob357289646	vansg	VanSG [Enterococcus faecalis DS5]	ref|ZP_05562251.1|	370	27	95	0.0004	43.9	Bacilli	Enterococcus faecalis DS5
Phaglob357289647	glucosamine fructose 6 phosphate aminotransferase	glucosamine-fructose-6-phosphate aminotransferase [Cryptosporidium hominis TU502]	ref|XP_667116.1|	597	36	611	3e-129	397	Apicomplexa	Cryptosporidium hominis TU502
Phaglob357289648	integral membrane sensor signal transduction histidine kinase	two-component sensor histidine kinase [Geobacillus kaustophilus HTA426]	ref|YP_147467.1|	430	32	62	0.014	33.5	Bacilli	Geobacillus kaustophilus HTA426
Phaglob357289649	beta 1 4 galactosyltransferase	PREDICTED: beta-1,4-N-acetylgalactosaminyltransferase bre-4-like, partial [Megachile rotundata]	ref|XP_003708164.1|	254	30	159	3e-16	76.3	Metazoa	Megachile rotundata
Phaglob357289650	transcription initiation factor iib	putative transcription initiation factor IIb-like protein [Acanthamoeba polyphaga mimivirus]	ref|YP_003986746.1|	461	32	379	1e-40	151	Mimiviridae	Acanthamoeba polyphaga mimivirus
Phaglob357289651	tetratricopeptide repeat	Uro-adherence factor A precursor [Entamoeba histolytica HM-1:IMSS]	ref|XP_653236.1|	1069	45	93	2e-06	51.6	Archamoebae	Entamoeba histolytica HM-1:IMSS
Phaglob357289652	prophage lambdaba03 hnh endonuclease	prophage LambdaBa03, HNH endonuclease family protein [Bacillus anthracis str. A0442]	ref|ZP_02394996.1|	271	41	61	0.0002	38.1	Bacilli	Bacillus anthracis str. A0442
Phaglob357289653	0	hypothetical protein VOLCADRAFT_99764 [Volvox carteri f. nagariensis]	ref|XP_002958512.1|	441	36	76	9e-09	54.7	Chlorophyta	Volvox carteri f. nagariensis
Phaglob357289654	patatin phospholipase	mg442 gene product [Megavirus chiliensis]	ref|YP_004894493.1|	323	30	184	2e-17	82.4	Mimiviridae	Megavirus chiliensis
Phaglob357289655	disulfide isomerase tmx3	predicted protein [Physcomitrella patens subsp. patens]	ref|XP_001776169.1|	362	31	111	1e-14	70.9	Streptophyta	Physcomitrella patens subsp. patens
Phaglob357289656	human hepatopoietin	putative Erv-family thiol oxidoreductase [Cafeteria roenbergensis virus BV-PW1]	ref|YP_003969775.1|	181	53	175	1e-60	190	unclassified_dsDNA_viruses (CroV)	Cafeteria roenbergensis virus BV-PW1
Phaglob357289657	mechanosensitive ion channel	mechanosensitive ion channel [Leptospira kirschneri serovar Bim str. 1051]	ref|ZP_10524596.1|	336	25	148	0.032	37.4	Spirochaetia	Leptospira kirschneri serovar Bim str. 1051
Phaglob357289658	perosamine synthetase	sugar kinase [Actinomyces sp. oral taxon 178 str. F0338]	ref|ZP_08026196.1|	520	27	124	0.018	36.6	Actinobacteria	Actinomyces sp. oral taxon 178 str. F0338
Phaglob357289659	exonuclease rnase t dna polymerase iii subunit alpha	exonuclease RNAse t and DNA polymerase iii [Paludibacter propionicigenes WB4]	ref|YP_004044113.1|	189	37	200	6e-31	115	Bacteroidetes	Paludibacter propionicigenes WB4
Phaglob357289660	ferrochelatase	hypothetical protein NB231_02448 [Nitrococcus mobilis Nb-231]	ref|ZP_01127474.1|	694	34	111	1e-18	84.7	Gammaproteobacteria	Nitrococcus mobilis Nb-231
Phaglob357289661	rhodanese sulfurtransferase	hypothetical protein [Streptomyces cattleya NRRL 8057 = DSM 46488]	ref|YP_004909934.1|	111	28	97	1e-07	50.1	Actinobacteria	Streptomyces cattleya NRRL 8057 = DSM 46488
Phaglob357289662	amine oxidase	putative monoamine oxidase [Amycolicicoccus subflavus DQS3-9A1]	ref|YP_004494171.1|	500	21	496	4e-20	93.2	Actinobacteria	Amycolicicoccus subflavus DQS3-9A1
Phaglob357289663	ribonucleoside diphosphate reductase subunit alpha	ribonucleoside-diphosphate reductase subunit alpha [Cyclobacterium marinum DSM 745]	ref|YP_004774121.1|	798	54	818	0	906	Bacteroidetes	Cyclobacterium marinum DSM 745
Phaglob357289664	lambda type exonuclease	putative lambda-type exonuclease [Cafeteria roenbergensis virus BV-PW1]	ref|YP_003969838.1|	479	30	341	1e-32	129	unclassified_dsDNA_viruses (CroV)	Cafeteria roenbergensis virus BV-PW1
Phaglob357289665	uncharacterized c1orf50	PREDICTED: uncharacterized protein LOC100914024 [Sarcophilus harrisii]	ref|XP_003763227.1|	319	50	66	1e-14	69.3	Metazoa	Sarcophilus harrisii
Phaglob357289666	ribonuclease h1	predicted protein [Laccaria bicolor S238N-H82]	ref|XP_001874114.1|	561	35	237	2e-32	124	Fungi	Laccaria bicolor S238N-H82
Phaglob357289667	0	predicted protein [Thalassiosira pseudonana CCMP1335]	ref|XP_002289565.1|	779	26	110	0.003	38.1	Bacillariophyta	Thalassiosira pseudonana CCMP1335
Phaglob357289668	cre_13804	Hypothetical protein CBG19858 [Caenorhabditis briggsae]	ref|XP_002633826.1|	1137	33	92	3e-06	47.4	Metazoa	Caenorhabditis briggsae
Phaglob357289669	0	Protein T21C9.6 [Caenorhabditis elegans]	ref|NP_505715.2|	1235	30	112	0.0003	41.6	Metazoa	Caenorhabditis elegans
Phaglob357289670	osv5_242f	hypothetical protein [Acanthamoeba polyphaga mimivirus]	ref|YP_003987019.1|	259	51	116	2e-34	125	Mimiviridae	Acanthamoeba polyphaga mimivirus
Phaglob357289671	type ii dna methyltransferase	putative DNA methyltransferase [Cafeteria roenbergensis virus BV-PW1]	ref|YP_003970080.1|	200	77	171	3e-88	271	unclassified_dsDNA_viruses (CroV)	Cafeteria roenbergensis virus BV-PW1
Phaglob357289672	restriction endonuclease	restriction endonuclease [Helicobacter pylori PeCan18]	ref|YP_006229131.1|	195	38	176	5e-31	116	delta-epsilon_subdivisions	Helicobacter pylori PeCan18
Phaglob357289673	transposase	transposase [Sinorhizobium meliloti AK83]	ref|YP_004551971.1|	314	22	321	3e-17	81.6	Alphaproteobacteria	Sinorhizobium meliloti AK83
Phaglob357289674	l arabinose isomerase	L-arabinose isomerase [Paenibacillus terrae HPL-003]	ref|YP_005076936.1|	81	37	43	0.005	33.1	Bacilli	Paenibacillus terrae HPL-003
Phaglob357289675	zinc finger 729	PREDICTED: zinc finger protein 347-like [Saccoglossus kowalevskii]	ref|XP_002738422.1|	1330	27	113	0.0008	42	Metazoa	Saccoglossus kowalevskii
Phaglob357289676	thimadraft_3897	hypothetical protein EhV330 [Emiliania huxleyi virus 86]	ref|YP_294088.1|	142	61	141	3e-57	180	Phycodnaviridae	Emiliania huxleyi virus 86
Phaglob357289677	rhodanese	hypothetical protein [Streptomyces cattleya NRRL 8057 = DSM 46488]	ref|YP_004909934.1|	111	31	58	0.0001	39.3	Actinobacteria	Streptomyces cattleya NRRL 8057 = DSM 46488
Phaglob357289678	0	Deoxynucleoside kinase family protein [Tetrahymena thermophila]	ref|XP_001027990.1|	257	36	208	4e-33	123	Ciliophora	Tetrahymena thermophila
Phaglob357289679	tspo mbr proteins	TspO/MBR family protein [Segniliparus rugosus ATCC BAA-974]	ref|ZP_07965252.1|	165	34	111	4e-09	52.4	Actinobacteria	Segniliparus rugosus ATCC BAA-974
Phaglob357289680	#N/A								#N/A	#N/A
Phaglob357289681	membrane	putative membrane protein [Clostridium perfringens NCTC 8239]	ref|ZP_02641553.1|	636	32	75	0.0007	38.9	Clostridia	Clostridium perfringens NCTC 8239
Phaglob357289682	ntpase	mg683 gene product [Megavirus chiliensis]	ref|YP_004894734.1|	570	27	257	7e-15	79.7	Mimiviridae	Megavirus chiliensis
Phaglob357289683	gaf sensor histidine kinase	hypothetical protein AARI_01840 [Arthrobacter arilaitensis Re117]	ref|YP_003915391.1|	565	62	37	2e-05	47	Actinobacteria	Arthrobacter arilaitensis Re117
Phaglob357289684	flagellar motor switch flig	calmodulin-binding transcription activator (camta), plants, putative [Ricinus communis]	ref|XP_002519300.1|	999	38	68	0.0002	41.6	Streptophyta	Ricinus communis
Phaglob357289685	0	PREDICTED: dihydroxyacetone kinase 2 [Taeniopygia guttata]	ref|XP_002195774.1|	270	29	228	7e-14	68.9	Metazoa	Taeniopygia guttata
Phaglob357289686	peptide methionine sulfoxide reductase msra msrb	acyl carrier protein phosphodiesterase [Roseobacter sp. MED193]	ref|ZP_01055805.1|	198	33	78	0.001	37.7	Alphaproteobacteria	Roseobacter sp. MED193
Phaglob357289687	von willebrand factor type a	von Willebrand factor type A [Ruminococcus albus 7]	ref|YP_004103749.1|	217	39	197	4e-37	134	Clostridia	Ruminococcus albus 7
Phaglob357289688	signal peptide peptidase	ZYRO0F01760p [Zygosaccharomyces rouxii]	ref|XP_002497273.1|	1109	28	71	0.013	36.2	Fungi	Zygosaccharomyces rouxii CBS 732
Phaglob357289689	0	hypothetical protein [Muricauda ruestringensis DSM 13258]	ref|YP_004789520.1|	125	29	48	0.051	30	Bacteroidetes	Muricauda ruestringensis DSM 13258
Phaglob357289690	l lactate permease	hypothetical protein [Cryptosporidium muris RN66]	ref|XP_002142315.1|	569	31	86	0.011	35	Apicomplexa	Cryptosporidium muris RN66
Phaglob357289691	hmpref6123_0036	PREDICTED: uncharacterized protein LOC100920889 [Sarcophilus harrisii]	ref|XP_003763597.1|	2175	35	147	1e-06	51.2	Metazoa	Sarcophilus harrisii
Phaglob357289692	major capsid	major capsid protein [Cafeteria roenbergensis virus BV-PW1]	ref|YP_003969975.1|	506	44	547	3e-140	418	unclassified_dsDNA_viruses (CroV)	Cafeteria roenbergensis virus BV-PW1
Phaglob357289693	bpv1_097	mg462 gene product [Megavirus chiliensis]	ref|YP_004894513.1|	415	35	399	1e-62	209	Mimiviridae	Megavirus chiliensis
Phaglob357289694	cre_16351	hypothetical protein CRE_16351 [Caenorhabditis remanei]	ref|XP_003093982.1|	451	33	78	0.018	36.6	Metazoa	Caenorhabditis remanei
Phaglob357289695	#N/A								#N/A	#N/A
Phaglob357289696	udp glucuronosyltransferase 2b23	hypothetical protein MCU_01042 [Bartonella elizabethae Re6043vi]	ref|ZP_10459341.1|	1569	41	66	0.001	38.9	Alphaproteobacteria	Bartonella elizabethae Re6043vi
Phaglob357289697	cobalamin biosynthesis	predicted protein [Nematostella vectensis]	ref|XP_001639005.1|	1507	32	59	0.0009	37.4	Metazoa	Nematostella vectensis
Phaglob357289698	e3 ubiquitin ligase rnf168 isoform 1	PREDICTED: E3 ubiquitin-protein ligase RNF168 isoform 1 [Callithrix jacchus]	ref|XP_002758296.1|	569	38	50	0.011	33.5	Metazoa	Callithrix jacchus
Phaglob357289699	atp synthase f1 epsilon subunit	RND efflux system [Achromobacter piechaudii ATCC 43553]	ref|ZP_06688134.1|	475	35	71	0.002	36.6	Betaproteobacteria	Achromobacter piechaudii ATCC 43553
Phaglob357289700	4 carboxymuconolactone decarboxylase	hypothetical protein MMP1078 [Methanococcus maripaludis S2]	ref|NP_988198.1|	314	29	84	0.007	35	Methanococci	Methanococcus maripaludis S2
Phaglob357289701	iscps3 transposase orfa	hypothetical protein SS1G_12070 [Sclerotinia sclerotiorum 1980]	ref|XP_001587041.1|	1627	31	110	0.0004	39.7	Fungi	Sclerotinia sclerotiorum 1980 UF-70
Phaglob357289702	peptidase s24 s26a s26b region	MazG nucleotide pyrophosphohydrolase [Halalkalicoccus jeotgali B3]	ref|YP_003738211.1|	98	27	78	0.015	34.3	Halobacteria	Halalkalicoccus jeotgali B3
Phaglob357289703	oxysterol binding 1 isoform	GntR family transcriptional regulator [Bifidobacterium dentium ATCC 27679]	ref|ZP_07457000.1|	509	25	136	0.0007	40.8	Actinobacteria	Bifidobacterium dentium ATCC 27679
Phaglob357289704	sugar abc transporter permease	hypothetical protein BZARG_2890 [Bizionia argentinensis JUB59]	ref|ZP_08819954.1|	495	31	65	0.001	36.6	Bacteroidetes	Bizionia argentinensis JUB59
Phaglob357289705	proton coupled amino acid transporter 3	hypothetical protein [Acanthamoeba polyphaga mimivirus]	ref|YP_003986812.1|	95	37	62	3e-06	41.6	Mimiviridae	Acanthamoeba polyphaga mimivirus
Phaglob357289706	caspase recruitment 11	PREDICTED: XK-related protein 9 [Bos taurus]	ref|XP_002692744.1|	367	28	110	0.002	39.7	Metazoa	Bos taurus
Phaglob357289707	transposase	transposase [Bacillus thuringiensis BMB171]	ref|YP_003667877.1|	358	42	52	0.0005	39.3	Bacilli	Bacillus thuringiensis BMB171
Phaglob357289708	paired amphipathic helix sin3	putative membrane protein [Photobacterium leiognathi subsp. mandapamensis svers.1.1.]	ref|ZP_08309169.1|	785	34	82	0.004	39.7	Gammaproteobacteria	Photobacterium leiognathi subsp. mandapamensis svers.1.1.
Phaglob357289709	flagellar m ring flif	putative metal-dependent enzyme of the double-stranded beta helix superfamily [Caulobacter sp. AP07]	ref|ZP_10753959.1|	208	52	23	0.02	32.7	Alphaproteobacteria	Caulobacter sp. AP07
Phaglob357289710	#N/A								#N/A	#N/A
Phaglob357289711	rna ligase atp	RNA ligase [Marseillevirus]	ref|YP_003406938.1|	410	23	311	8e-10	60.8	unclassified_dsDNA_viruses (Marseil)	Marseillevirus
Phaglob357289712	alpha glucosidase	alpha-glucosidase [Bacteroides faecis MAJ27]	ref|ZP_09858297.1|	648	39	46	0.016	32.7	Bacteroidetes	Bacteroides faecis MAJ27
Phaglob357289713	rna polymerase ii subunit	hypothetical protein SS1G_05346 [Sclerotinia sclerotiorum 1980]	ref|XP_001593918.1|	335	23	286	5e-10	60.8	Fungi	Sclerotinia sclerotiorum 1980 UF-70
Phaglob357289714	aldose 1 epimerase	aldose 1-epimerase [Kingella kingae PYKK081]	ref|ZP_09925408.1|	306	38	64	0.009	36.6	Betaproteobacteria	Kingella kingae PYKK081
Phaglob357289715	multidrug efflux system mdti	hypothetical protein PROPEN_03811 [Proteus penneri ATCC 35198]	ref|ZP_03805416.1|	110	41	32	0.0004	38.1	Gammaproteobacteria	Proteus penneri ATCC 35198
Phaglob357289716	acrb acrd acrf transporter	hypothetical protein FR483_N494R [Paramecium bursaria Chlorella virus FR483]	ref|YP_001426126.1|	231	30	152	4e-05	45.4	Phycodnaviridae	Paramecium bursaria Chlorella virus FR483
Phaglob357289717	cna00380	hypothetical protein SNOG_10891 [Phaeosphaeria nodorum SN15]	ref|XP_001801149.1|	324	33	268	3e-36	135	Fungi	Phaeosphaeria nodorum SN15
Phaglob357289718	0	hypothetical protein OTV1_100 [Ostreococcus tauri virus 1]	ref|YP_003494939.1|	225	25	204	6e-15	71.6	Phycodnaviridae	Ostreococcus tauri virus 1
Phaglob357289719	type i restriction modification system m subunit	type I restriction-modification system, M subunit [Odoribacter splanchnicus DSM 20712]	ref|YP_004253600.1|	518	30	80	0.006	37.4	Bacteroidetes	Odoribacter splanchnicus DSM 20712
Phaglob357289720	dna methyltransferase	GJ19676 [Drosophila virilis]	ref|XP_002058875.1|	487	32	78	0.002	37.4	Metazoa	Drosophila virilis
Phaglob357289721	gdp mannose 4 6 dehydratase	Magnesium and cobalt transport protein CorA [Thermococcus sibiricus MM 739]	ref|YP_002994107.1|	362	36	66	0.008	35.4	Thermococci	Thermococcus sibiricus MM 739
Phaglob357289722	outer membrane ompa motb	Outer membrane protein, OmpA/MotB family protein [Oceanicola granulosus HTCC2516]	ref|ZP_01155065.1|	675	24	268	0.0009	44.7	Alphaproteobacteria	Oceanicola granulosus HTCC2516
Phaglob357289723	dna polymerase iii epsilon subunit	glucose transport protein [Stigmatella aurantiaca DW4/3-1]	ref|ZP_01460654.1|	474	40	50	0.005	35.4	delta-epsilon_subdivisions	Stigmatella aurantiaca DW4/3-1
Phaglob357289724	abc transporter permease	family 5 extracellular solute-binding protein [Ilyobacter polytropus DSM 2926]	ref|YP_003968322.1|	539	27	98	0.003	37.4	Fusobacteriia	Ilyobacter polytropus DSM 2926
Phaglob357289725	replicative dna helicase dnab gene product	replicative DNA helicase DnaB, intein-containing [Sulfurovum sp. NBC37-1]	ref|YP_001359430.1|	822	45	370	9e-84	289	delta-epsilon_subdivisions	Sulfurovum sp. NBC37-1
Phaglob357289726	#N/A								#N/A	#N/A
Phaglob357289727	#N/A								#N/A	#N/A
Phaglob357289728	#N/A								#N/A	#N/A
Phaglob357289729	hmpref1977_1998	dihydrolipoamide dehydrogenase E3 component of 3 enzyme complexes [Psychromonas ingrahamii 37]	ref|YP_944086.1|	431	28	88	0.003	36.6	Gammaproteobacteria	Psychromonas ingrahamii 37
Phaglob357289730	uncharacterized loc100888756	PREDICTED: uncharacterized protein LOC100888756 [Strongylocentrotus purpuratus]	ref|XP_003723832.1|	483	29	94	0.011	35.8	Metazoa	Strongylocentrotus purpuratus
Phaglob357289731	olv1_030c	hypothetical protein MpV1_021c [Micromonas sp. RCC1109 virus MpV1]	ref|YP_004061904.1|	171	39	166	4e-28	105	Phycodnaviridae	Micromonas sp. RCC1109 virus MpV1
Phaglob357289732	dna directed rna polymerase subunit	RNA polymerases K / 14 to 18 kDa subunit family protein [Tetrahymena thermophila]	ref|XP_001033371.1|	163	48	75	4e-15	70.9	Ciliophora	Tetrahymena thermophila
Phaglob357289733	dna directed rna polymerase ii subunit rpb9	DNA-directed RNA polymerase II 15.1 kDa polypeptide-like [Acyrthosiphon pisum]	ref|NP_001156084.1|	130	32	122	4e-09	51.6	Metazoa	Acyrthosiphon pisum
Phaglob357289734	ubiquitin conjugating enzyme e2 z	PREDICTED: ubiquitin-conjugating enzyme E2 Z-like [Amphimedon queenslandica]	ref|XP_003390484.1|	278	38	162	9e-34	126	Metazoa	Amphimedon queenslandica
Phaglob357289735	d5 ntpase involved dna replication	mg305 gene product [Megavirus chiliensis]	ref|YP_004894356.1|	943	29	878	7e-92	315	Mimiviridae	Megavirus chiliensis
Phaglob357289736	para aminobenzoate synthase component i	pyruvate phosphate dikinase [Syntrophomonas wolfei subsp. wolfei str. Goettingen]	ref|YP_754186.1|	880	30	60	0.006	38.5	Clostridia	Syntrophomonas wolfei subsp. wolfei str. Goettingen
Phaglob357289737	type 2 ice structuring	hypothetical protein BRAFLDRAFT_231717 [Branchiostoma floridae]	ref|XP_002587609.1|	209	37	111	3e-09	58.2	Metazoa	Branchiostoma floridae
Phaglob357289738	sphingosine kinase sphk	sphingosine kinase (SphK), putative [Neosartorya fischeri NRRL 181]	ref|XP_001264670.1|	486	36	53	0.013	33.5	Fungi	Neosartorya fischeri NRRL 181
Phaglob357289739	krueppel factor 6	putative transcriptional regulator [Clostridium sp. BNL1100]	ref|YP_005149079.1|	273	28	89	0.0008	41.2	Clostridia	Clostridium sp. BNL1100
Phaglob357289740	cysteinyl trna synthetase	methyl-accepting chemotaxis protein, sensory transducer [Arthrospira sp. PCC 8005]	ref|ZP_09779921.1|	468	34	83	0.003	37.7	Oscillatoriales	Arthrospira sp. PCC 8005
Phaglob357289741	transposase orfb	hypothetical protein HCH_06869 [Hahella chejuensis KCTC 2396]	ref|YP_437912.1|	180	28	136	2e-05	45.1	Gammaproteobacteria	Hahella chejuensis KCTC 2396
Phaglob357289742	rna polymerase rpb5	KLTH0G15598p [Lachancea thermotolerans]	ref|XP_002555711.1|	215	43	76	1e-11	62	Fungi	Lachancea thermotolerans CBS 6340
Phaglob357289743	dna directed rna polymerase ii subunit rpb2	DNA-directed RNA polymerase II subunit RPB2 [Gallus gallus]	ref|NP_001006448.1|	1174	37	1244	0	760	Metazoa	Gallus gallus
Phaglob357289744	transport system permease	hypothetical protein Bphyt_5642 [Burkholderia phytofirmans PsJN]	ref|YP_001889359.1|	361	34	89	0.002	36.6	Betaproteobacteria	Burkholderia phytofirmans PsJN
Phaglob357289745	ethanolamine utilization eutq	Transcription regulator [Bacillus megaterium WSH-002]	ref|YP_005497394.1|	297	38	47	0.002	36.2	Bacilli	Bacillus megaterium WSH-002
Phaglob357289746	dna directed rna polymerases i ii iii subunit rpabc5	hypothetical protein SELMODRAFT_79899 [Selaginella moellendorffii]	ref|XP_002963904.1|	65	46	76	2e-17	71.6	Streptophyta	Selaginella moellendorffii
Phaglob357289747	0	hypothetical protein HMPREF9473_00148 [Clostridium hathewayi WAL-18680]	ref|ZP_09148086.1|	74	29	59	0.014	33.1	Clostridia	Clostridium hathewayi WAL-18680
Phaglob357289748	abc superfamily atp binding	Nucleoporin NUP188-like protein [Medicago truncatula]	ref|XP_003607275.1|	1967	30	89	0.006	35	Streptophyta	Medicago truncatula
Phaglob357289749	transposase orfb	predicted protein [Chlamydomonas reinhardtii]	ref|XP_001702963.1|	278	25	153	0.0001	44.7	Chlorophyta	Chlamydomonas reinhardtii
Phaglob357289750	low quality zinc finger homeobox 4	PREDICTED: LOW QUALITY PROTEIN: zinc finger homeobox protein 4 [Canis lupus familiaris]	ref|XP_853266.2|	3624	26	131	1e-06	47.4	Metazoa	Canis lupus familiaris
Phaglob357289751	excinuclease abc c subunit	nuclease [Fluoribacter dumoffii Tex-KL]	ref|ZP_10139645.1|	98	42	53	2e-07	49.3	Gammaproteobacteria	Fluoribacter dumoffii Tex-KL
Phaglob357289752	transposase	ISSoc4, transposase orfAB [Synechococcus sp. JA-3-3Ab]	ref|YP_473549.1|	315	24	324	4e-14	72.8	Chroococcales	Synechococcus sp. JA-3-3Ab
Phaglob357289753	th970_20502	PREDICTED: potassium voltage-gated channel subfamily D member 2-like [Oreochromis niloticus]	ref|XP_003443933.1|	622	34	41	0.02	32.3	Metazoa	Oreochromis niloticus
Phaglob357289754	zinc binding cmp dcmp deaminase	zinc-binding CMP/dCMP deaminase [Opitutus terrae PB90-1]	ref|YP_001820509.1|	150	49	139	1e-49	159	Verrucomicrobia	Opitutus terrae PB90-1
Phaglob357289755	zinc finger 420	hypothetical protein AaeL_AAEL015442 [Aedes aegypti]	ref|XP_001647733.1|	688	35	81	0.0007	42	Metazoa	Aedes aegypti
Phaglob357289756	dna gyrase subunit a	DNA gyrase subunit A [Helicobacter suis HS1]	ref|ZP_08053947.1|	826	40	52	1e-05	44.3	delta-epsilon_subdivisions	Helicobacter suis HS1
Phaglob357289757	relaxase mobilization nuclease	Methionyl-tRNA formyltransferase [Weissella confusa LBAE C39-2]	ref|ZP_10258512.1|	320	32	65	0.022	36.2	Bacilli	Weissella confusa LBAE C39-2
Phaglob357289758	dna mismatch repair atpase	DNA mismatch repair protein muts domain protein [Nitratifractor salsuginis DSM 16511]	ref|YP_004167604.1|	978	29	1026	2e-119	393	delta-epsilon_subdivisions	Nitratifractor salsuginis DSM 16511
Phaglob357289759	fibronectin type iii	variant erythrocyte surface antigen-1, alpha subunit [Babesia bovis]	ref|XP_001609533.1|	1162	33	66	0.002	37.4	Apicomplexa	Babesia bovis T2Bo
Phaglob357289760	hmpref9473_05060	hypothetical protein Nmar_1257 [Nitrosopumilus maritimus SCM1]	ref|YP_001582591.1|	297	80	61	5e-19	82.8	Nitrosopumilales	Nitrosopumilus maritimus SCM1
Phaglob357289761	histidine kinase	histidine kinase [Clostridium thermocellum JW20]	ref|ZP_06247995.1|	712	29	97	0.026	34.7	Clostridia	Clostridium thermocellum JW20
Phaglob357289762	hal1_18826	hypothetical protein KUC_2343 [Halomonas boliviensis LC1]	ref|ZP_09188735.1|	75	42	31	0.01	32	Gammaproteobacteria	Halomonas boliviensis LC1
Phaglob357289763	dna directed rna polymerase ii subunit rpb2	DNA-directed RNA polymerase II subunit, putative [Ricinus communis]	ref|XP_002519060.1|	1194	41	1219	0	935	Streptophyta	Ricinus communis
Phaglob357289764	0	secreted RxLR effector peptide protein, putative [Phytophthora infestans T30-4]	ref|XP_002898721.1|	519	30	116	0.006	35.8	Oomycetes	Phytophthora infestans T30-4
Phaglob357289765	cpa2 monovalent cation proton h+ antiporter 2	hypothetical protein OB2597_00870 [Oceanicola batsensis HTCC2597]	ref|ZP_01000851.1|	169	27	63	0.004	35.8	Alphaproteobacteria	Oceanicola batsensis HTCC2597
Phaglob357289766	0	translin [Methanosalsum zhilinae DSM 4017]	ref|YP_004615344.1|	217	30	90	0.008	37.4	Methanomicrobia	Methanosalsum zhilinae DSM 4017
Phaglob357289767	c4 dicarboxylate anaerobic carrier	C4-dicarboxylate anaerobic carrier [Cardiobacterium valvarum F0432]	ref|ZP_09446519.1|	408	42	67	0.003	35.4	Gammaproteobacteria	Cardiobacterium valvarum F0432
Phaglob357289768	rhein_0636	glucosamine--fructose-6-phosphate aminotransferase, isomerizing [Methanosaeta thermophila PT]	ref|YP_844086.1|	605	25	162	0.006	38.5	Methanomicrobia	Methanosaeta thermophila PT
Phaglob357289769	p20439_2580	hypothetical protein IscW_ISCW008466 [Ixodes scapularis]	ref|XP_002408790.1|	71	40	55	0.004	33.1	Metazoa	Ixodes scapularis
Phaglob357289770	ftsj methyltransferase 1	ftsJ methyltransferase domain-containing protein 1 [Danio rerio]	ref|NP_998598.1|	743	28	336	7e-30	124	Metazoa	Danio rerio
Phaglob357289771	mrna capping enzyme	probable mRNA-capping enzyme [Acanthamoeba polyphaga mimivirus]	ref|YP_003986887.1|	1170	27	918	1e-56	215	Mimiviridae	Acanthamoeba polyphaga mimivirus
Phaglob357289772	cystathionine gamma synthase	cystathionine gamma-synthase [Arcobacter butzleri RM4018]	ref|YP_001490641.1|	498	27	132	0.038	36.2	delta-epsilon_subdivisions	Arcobacter butzleri RM4018
Phaglob357289773	bdi_1511	hypothetical protein [Acanthamoeba polyphaga mimivirus]	ref|YP_003986883.1|	195	45	33	0.0009	37.7	Mimiviridae	Acanthamoeba polyphaga mimivirus
Phaglob357289774	dna directed rna polymerase ii subunit rpb7	mg519 gene product [Megavirus chiliensis]	ref|YP_004894570.1|	199	26	101	0.0003	40.8	Mimiviridae	Megavirus chiliensis
Phaglob357289775	d6 d11 helicase	putative superfamily II helicase/VV D6-like early transcription factor small subunit [Cafeteria roenbergensis virus BV-PW1]	ref|YP_003969741.1|	1131	27	1001	1e-57	219	unclassified_dsDNA_viruses (CroV)	Cafeteria roenbergensis virus BV-PW1
Phaglob357289776	nudix hydrolase	mg520 gene product [Megavirus chiliensis]	ref|YP_004894571.1|	358	36	239	3e-37	137	Mimiviridae	Megavirus chiliensis
Phaglob357289777	osv5_212r	hypothetical protein MpV1_186c [Micromonas sp. RCC1109 virus MpV1]	ref|YP_004062069.1|	252	64	204	1e-95	288	Phycodnaviridae	Micromonas sp. RCC1109 virus MpV1
Phaglob357289778	fad dependent sulfhydryl oxidase erv2	EsV-1-161 [Ectocarpus siliculosus virus 1]	ref|NP_077646.1|	180	26	168	7e-15	69.3	Phycodnaviridae	Ectocarpus siliculosus virus 1
Phaglob357289779	hnh endonuclease	HNH endonuclease [Microcoleus vaginatus FGP-2]	ref|ZP_08492457.1|	81	39	67	1e-09	53.5	Oscillatoriales	Microcoleus vaginatus FGP-2
Phaglob357289780	trans sialidase	hypothetical protein EHR_01395 [Enterococcus hirae ATCC 9790]	ref|YP_006486160.1|	147	42	50	0.0004	41.2	Bacilli	Enterococcus hirae ATCC 9790
Phaglob357289781	0	hypothetical protein, conserved in Apicomplexan species [Plasmodium knowlesi strain H]	ref|XP_002261151.1|	385	25	139	0.0002	42.7	Apicomplexa	Plasmodium knowlesi strain H
Phaglob357289782	0	TonB-dependent heme/hemoglobin receptor family protein [Tistrella mobilis KA081020-065]	ref|YP_006374145.1|	841	25	226	0.0002	43.5	Alphaproteobacteria	Tistrella mobilis KA081020-065
Phaglob357289783	#N/A								#N/A	#N/A
Phaglob357289784	dna polymerase b precursor	putative DNA-dependent DNA polymerase family B [Cafeteria roenbergensis virus BV-PW1]	ref|YP_003970183.1|	1258	32	673	2e-74	271	unclassified_dsDNA_viruses (CroV)	Cafeteria roenbergensis virus BV-PW1
Phaglob357289785	aminopeptidase c	aminopeptidase C [Listeria monocytogenes HCC23]	ref|YP_002349242.1|	441	39	442	4e-102	315	Bacilli	Listeria monocytogenes HCC23
Phaglob357289786	0	RING finger protein [Medicago truncatula]	ref|XP_003631025.1|	125	34	65	8e-09	53.1	Streptophyta	Medicago truncatula
Phaglob357289787	ubiquitin carboxyl terminal hydrolase 8	predicted protein [Chlamydomonas reinhardtii]	ref|XP_001702430.1|	347	30	356	2e-45	161	Chlorophyta	Chlamydomonas reinhardtii
Phaglob357289788	hyaluronan proteoglycan link 4 precursor	PREDICTED: versican [Oryctolagus cuniculus]	ref|XP_002713921.1|	3372	30	134	5e-07	51.6	Metazoa	Oryctolagus cuniculus
Phaglob357289789	cell division ftsh	ATP-dependent metalloprotease FtsH [Selenomonas sputigena ATCC 35185]	ref|YP_004413822.1|	663	45	495	2e-126	391	Negativicutes	Selenomonas sputigena ATCC 35185
Phaglob357289790	#N/A								#N/A	#N/A
Phaglob357289791	kinase	hypothetical protein crov226 [Cafeteria roenbergensis virus BV-PW1]	ref|YP_003969858.1|	142	30	105	0.0005	37.7	unclassified_dsDNA_viruses (CroV)	Cafeteria roenbergensis virus BV-PW1
Phaglob357289792	0	predicted protein [Populus trichocarpa]	ref|XP_002325188.1|	1041	28	72	0.098	30.8	Streptophyta	Populus trichocarpa
Phaglob357289793	magn03008541	hypothetical protein Magn03008541 [Magnetospirillum magnetotacticum MS-1]	ref|ZP_00053932.1|	605	29	41	0.031	32.3	Alphaproteobacteria	Magnetospirillum magnetotacticum MS-1
Phaglob357289794	histone lysine n methyltransferase mll3	hypothetical protein OlV1_128 [Ostreococcus lucimarinus virus OlV1]	ref|YP_004061761.1|	231	25	208	1e-05	46.6	Phycodnaviridae	Ostreococcus lucimarinus virus OlV1
Phaglob357289795	0	hypothetical protein ATCV1_Z270R [Acanthocystis turfacea Chlorella virus 1]	ref|YP_001426751.1|	209	40	84	8e-11	58.9	Phycodnaviridae	Acanthocystis turfacea Chlorella virus 1
Phaglob357289796	metallopeptidase wlm	putative metal-dependent hydrolase [Cafeteria roenbergensis virus BV-PW1]	ref|YP_003969923.1|	195	36	159	3e-23	94.4	unclassified_dsDNA_viruses (CroV)	Cafeteria roenbergensis virus BV-PW1
Phaglob357289797	dihydrofolate reductase	Dihydrofolate reductase [Lentisphaera araneosa HTCC2155]	ref|ZP_01873280.1|	161	37	172	8e-30	110	Lentisphaerae	Lentisphaera araneosa HTCC2155
Phaglob357289798	#N/A								#N/A	#N/A
Phaglob357289799	dna directed rna polymerase ii subunit rpb1 isoform 1	RNA polymerase II largest subunit [Dictyostelium discoideum AX4]	ref|XP_641735.1|	1727	40	1495	0	1032	Mycetozoa	Dictyostelium discoideum AX4
Phaglob357289800	lon protease la	putative Lon protease [Cafeteria roenbergensis virus BV-PW1]	ref|YP_003969668.1|	811	39	376	4e-77	264	unclassified_dsDNA_viruses (CroV)	Cafeteria roenbergensis virus BV-PW1
Phaglob357289801	lepbi_i1342	PREDICTED: tectonin beta-propeller repeat-containing protein 2 [Monodelphis domestica]	ref|XP_001367229.2|	1415	25	109	0.006	38.5	Metazoa	Monodelphis domestica
Phaglob357289802	myrod_2192	peptidase S41 [Kordia algicida OT-1]	ref|ZP_02162487.1|	497	26	126	0.002	38.5	Bacteroidetes	Kordia algicida OT-1
Phaglob357289803	efflux abc transporter permease	hypothetical protein BACSTE_00531 [Bacteroides stercoris ATCC 43183]	ref|ZP_02434306.1|	426	31	96	0.009	37.7	Bacteroidetes	Bacteroides stercoris ATCC 43183
Phaglob357289804	phosphoglucan water dikinase	member of the protein disulfide-isomerase family, putative; thioredoxin, putative [Candida dubliniensis CD36]	ref|XP_002420694.1|	299	27	89	0.003	37.7	Fungi	Candida dubliniensis CD36
Phaglob357289805	ga30112 isoform c	beta-galactosidase Bga2B [Butyrivibrio proteoclasticus B316]	ref|YP_003832477.1|	820	30	77	0.011	35.8	Clostridia	Butyrivibrio proteoclasticus B316
Phaglob357289806	rna polymerase sigma factor rpod	HAD-superfamily hydrolase [Ethanoligenens harbinense YUAN-3]	ref|YP_004091364.1|	218	21	107	0.002	38.1	Clostridia	Ethanoligenens harbinense YUAN-3
Phaglob357289807	e3 ubiquitin ligase rin2	hypothetical protein DICPUDRAFT_76778 [Dictyostelium purpureum]	ref|XP_003285870.1|	503	38	76	1e-09	57.4	Mycetozoa	Dictyostelium purpureum
Phaglob357289808	sensory box histidine kinase response regulator	hypothetical protein P20439_1845 [Pseudoalteromonas sp. BSi20439]	ref|ZP_09235518.1|	927	33	52	0.001	37.7	Gammaproteobacteria	Pseudoalteromonas sp. BSi20439
Phaglob357289809	zinc finger rna binding 2	DEHA2F13002p [Debaryomyces hansenii CBS767]	ref|XP_460929.2|	650	29	108	0.004	39.7	Fungi	Debaryomyces hansenii CBS767
Phaglob357289810	zinc finger eos isoform 1	PREDICTED: zinc finger protein Eos [Callithrix jacchus]	ref|XP_002745659.2|	540	24	153	5e-06	45.4	Metazoa	Callithrix jacchus
Phaglob357289811	#N/A								#N/A	#N/A
Phaglob357289812	dna topoisomerase i	DNA topoisomerase I [Bacteroides salanitronis DSM 18170]	ref|YP_004260034.1|	776	35	790	7e-128	404	Bacteroidetes	Bacteroides salanitronis DSM 18170
Phaglob357289813	thymidine kinase	predicted protein [Chlamydomonas reinhardtii]	ref|XP_001693099.1|	195	32	186	3e-29	109	Chlorophyta	Chlamydomonas reinhardtii
Phaglob357289814	tpha_0a04700	predicted protein [Physcomitrella patens subsp. patens]	ref|XP_001786514.1|	1133	32	75	0.009	37.4	Streptophyta	Physcomitrella patens subsp. patens
Phaglob357289815	solute carrier 15 1	predicted protein [Aspergillus terreus NIH2624]	ref|XP_001209271.1|	751	28	122	0.037	34.7	Fungi	Aspergillus terreus NIH2624
Phaglob357289816	dna polymerase iii gamma tau subunit	hypothetical protein [Trichomonas vaginalis G3]	ref|XP_001323411.1|	346	20	327	5e-07	51.6	Trichomonadida	Trichomonas vaginalis G3
Phaglob357289817	heat shock dnaj	GJ11775 [Drosophila virilis]	ref|XP_002047706.1|	124	54	54	4e-09	54.7	Metazoa	Drosophila virilis
Phaglob357289818	mpv1_153c	hypothetical protein OtV2_138 [Ostreococcus tauri virus 2]	ref|YP_004063571.1|	233	29	225	5e-19	84.7	Phycodnaviridae	Ostreococcus tauri virus 2
Phaglob357289819	upstream activation factor subunit spp27 isoform 1	hypothetical protein MpV1_133 [Micromonas sp. RCC1109 virus MpV1]	ref|YP_004062016.1|	135	40	128	5e-19	81.6	Phycodnaviridae	Micromonas sp. RCC1109 virus MpV1
Phaglob357289820	0	hypothetical protein Pmar_PMAR001176 [Perkinsus marinus ATCC 50983]	ref|XP_002780582.1|	385	26	170	4e-05	45.4	Perkinsea	Perkinsus marinus ATCC 50983
Phaglob357289821	dna polymerase iii subunit beta	hypothetical protein crov314 [Cafeteria roenbergensis virus BV-PW1]	ref|YP_003969947.1|	312	26	204	6e-08	54.7	unclassified_dsDNA_viruses (CroV)	Cafeteria roenbergensis virus BV-PW1
Phaglob357289822	0	predicted protein [Populus trichocarpa]	ref|XP_002319552.1|	220	30	123	0.002	40.8	Streptophyta	Populus trichocarpa
Phaglob357289823	sporulation	sporulation related domain protein [Asticcacaulis biprosthecum C19]	ref|ZP_08265262.1|	263	35	71	0.071	32.7	Alphaproteobacteria	Asticcacaulis biprosthecum C19
Phaglob357289824	2 oxoglutarate dehydrogenase e2 subunit dihydrolipoamide succinyltransferase	2-oxoglutarate dehydrogenase, E2 subunit, dihydrolipoamide succinyltransferase [Kangiella koreensis DSM 16069]	ref|YP_003146720.1|	416	28	159	0.013	38.9	Gammaproteobacteria	Kangiella koreensis DSM 16069
Phaglob357289825	#N/A								#N/A	#N/A
Phaglob357289826	muts	hypothetical protein Aasi_0916 [Candidatus Amoebophilus asiaticus 5a2]	ref|YP_001958011.1|	685	30	205	3e-22	101	Bacteroidetes	Candidatus Amoebophilus asiaticus 5a2
Phaglob357289827	small multidrug resistance	hypothetical protein BH0841 [Bacillus halodurans C-125]	ref|NP_241707.1|	110	32	57	7e-05	40	Bacilli	Bacillus halodurans C-125
Phaglob357289828	#N/A								#N/A	#N/A
Phaglob357289829	l aspartate beta decarboxylase	mg397 gene product [Megavirus chiliensis]	ref|YP_004894448.1|	164	35	81	4e-05	41.6	Mimiviridae	Megavirus chiliensis
Phaglob357289830	rna polymerase beta subunit	RNA polymerase beta subunit [Trachelium caeruleum]	ref|YP_001718693.1|	1070	28	64	0.018	33.1	Streptophyta	Trachelium caeruleum
Phaglob357289831	0	putative Holliday junction resolvase [Cafeteria roenbergensis virus BV-PW1]	ref|YP_003969795.1|	285	29	308	1e-16	78.2	unclassified_dsDNA_viruses (CroV)	Cafeteria roenbergensis virus BV-PW1
Phaglob357289832	#N/A								#N/A	#N/A
Phaglob357289833	cip1 interacting zinc finger isoform 6	hypothetical protein FG07075.1 [Gibberella zeae PH-1]	ref|XP_387251.1|	1552	41	39	0.004	35	Fungi	Gibberella zeae PH-1
Phaglob357289834	zinc finger c2h2 type	Zinc finger, C2H2 type family protein [Brugia malayi]	ref|XP_001893937.1|	141	30	80	0.004	37.7	Metazoa	Brugia malayi
Phaglob357289835	0	hypothetical protein VOLCADRAFT_99759 [Volvox carteri f. nagariensis]	ref|XP_002958510.1|	1101	52	162	6e-49	182	Chlorophyta	Volvox carteri f. nagariensis
Phaglob357289836	glycosyl transferase 25	family 2 glycosyl transferase [Mesorhizobium amorphae CCNWGS0123]	ref|ZP_09092199.1|	281	27	175	2e-06	48.9	Alphaproteobacteria	Mesorhizobium amorphae CCNWGS0123
Phaglob357289837	amidase	Hypothetical protein NAEGRDRAFT_53722 [Naegleria gruberi]	ref|XP_002670219.1|	636	30	96	0.01	37.4	Schizopyrenida	Naegleria gruberi strain NEG-M
Phaglob357289838	2 octaprenylphenol hydroxylase	2-polyprenylphenol 6-hydroxylase [Francisella philomiragia subsp. philomiragia ATCC 25015]	ref|ZP_05248423.1|	552	26	358	6e-21	95.9	Gammaproteobacteria	Francisella philomiragia subsp. philomiragia ATCC 25015
Phaglob357289839	glycosyl hydrolase bnr repeat	Lectin C-type domain [SAR116 cluster alpha proteobacterium HIMB100]	ref|ZP_09201020.1|	1091	41	384	1e-56	211	Alphaproteobacteria	SAR116 cluster alpha proteobacterium HIMB100
Phaglob357289840	dna polymerase i	putative RNaseH [Cafeteria roenbergensis virus BV-PW1]	ref|YP_003969643.1|	287	26	297	5e-14	70.9	unclassified_dsDNA_viruses (CroV)	Cafeteria roenbergensis virus BV-PW1
Phaglob357289841	#N/A								#N/A	#N/A
Phaglob357289842	anion transporter	peptidase M23 [Roseburia hominis A2-183]	ref|YP_004838115.1|	348	31	89	0.001	38.5	Clostridia	Roseburia hominis A2-183
Phaglob357289843	#N/A								#N/A	#N/A
Phaglob357289844	methylase involved ubiquinone menaquinone biosynthesis	methylase involved in ubiquinone/menaquinone biosynthesis [Serinicoccus profundi MCCC 1A05965]	ref|ZP_09849798.1|	190	33	97	7e-13	67	Actinobacteria	Serinicoccus profundi MCCC 1A05965
Phaglob357289845	cphy_1726	putative site-specific recombinase, resolvase family [Clostridium perfringens B str. ATCC 3626]	ref|ZP_02634597.1|	564	32	120	0.002	40.4	Clostridia	Clostridium perfringens B str. ATCC 3626
Phaglob357289846	radical sam	periplasmic solute binding protein [Paracoccus denitrificans PD1222]	ref|YP_915060.1|	301	46	35	0.017	32.7	Alphaproteobacteria	Paracoccus denitrificans PD1222
Phaglob357289847	elongation factor 3	elongation factor [Neosartorya fischeri NRRL 181]	ref|XP_001261514.1|	1065	40	1043	0	704	Fungi	Neosartorya fischeri NRRL 181
Phaglob357289848	dna polymerase iii subunit alpha	DNA polymerase III subunit alpha [Oceanithermus profundus DSM 14977]	ref|YP_004058477.1|	1222	35	69	0.002	40.8	Deinococci	Oceanithermus profundus DSM 14977
Phaglob357289849	nemvedraft_v1g153445	conserved hypothetical protein [Verticillium albo-atrum VaMs.102]	ref|XP_003000634.1|	896	26	102	0.001	40.8	Fungi	Verticillium albo-atrum VaMs.102
Phaglob357289850	disulfide isomerase	protein disulfide isomerase [Leishmania infantum JPCM5]	ref|XP_001469404.1|	477	42	48	1e-05	43.1	Kinetoplastida	Leishmania infantum JPCM5
Phaglob357289851	tonb dependent receptor plug	regulatory protein RecX [Legionella longbeachae D-4968]	ref|ZP_06185792.1|	156	28	53	0.009	36.2	Gammaproteobacteria	Legionella longbeachae D-4968
Phaglob357289852	dna polymerase delta large chain	hypothetical protein EUBIFOR_01496 [Eubacterium biforme DSM 3989]	ref|ZP_03488910.1|	905	30	91	0.0003	39.7	Erysipelotrichi	Eubacterium biforme DSM 3989
Phaglob357289853	chemotaxis methyltransferase	pili chemotaxis protein methyltransferase CheR-like PilK [Borrelia turicatae 91E135]	ref|YP_945412.1|	286	32	72	0.003	36.6	Spirochaetia	Borrelia turicatae 91E135
Phaglob357289854	transposase orfb probable is150	anaerobic dimethyl sulfoxide reductase, A subunit, DmsA/YnfE [Acetonema longum DSM 6540]	ref|ZP_08624938.1|	791	36	76	0.0007	39.3	Negativicutes	Acetonema longum DSM 6540
Phaglob357289855	crossover junction endonuclease mus81	hypothetical protein DICPUDRAFT_78969 [Dictyostelium purpureum]	ref|XP_003288145.1|	702	31	252	1e-16	80.1	Mycetozoa	Dictyostelium purpureum
Phaglob357289856	rflaf_16952	hypothetical protein RflaF_16952 [Ruminococcus flavefaciens FD-1]	ref|ZP_06144897.1|	963	30	60	0.01	34.7	Clostridia	Ruminococcus flavefaciens FD-1
Phaglob357289857	ribonuclease iii	putative dsRNA-specific ribonuclease III [Cafeteria roenbergensis virus BV-PW1]	ref|YP_003969814.1|	362	29	331	4e-27	111	unclassified_dsDNA_viruses (CroV)	Cafeteria roenbergensis virus BV-PW1
Phaglob357289858	superfamily ii helicase vv d11	putative transcription termination factor [Acanthamoeba polyphaga mimivirus]	ref|YP_003986853.1|	817	26	590	1e-37	152	Mimiviridae	Acanthamoeba polyphaga mimivirus
Phaglob357289859	zinc finger homeobox 4	PREDICTED: LOW QUALITY PROTEIN: zinc finger homeobox protein 4 [Equus caballus]	ref|XP_001914953.2|	3619	42	33	0.016	37.7	Metazoa	Equus caballus
Phaglob357289860	cardiomyopathy 5	PREDICTED: cardiomyopathy-associated protein 5 [Otolemur garnettii]	ref|XP_003785993.1|	3951	25	114	0.001	40	Metazoa	Otolemur garnettii
Phaglob357289861	ncu00734	putative cysteine protease [Cafeteria roenbergensis virus BV-PW1]	ref|YP_003969816.1|	294	31	262	9e-27	107	unclassified_dsDNA_viruses (CroV)	Cafeteria roenbergensis virus BV-PW1
Phaglob357289862	methyltransferase	hypothetical protein CRE_19752 [Caenorhabditis remanei]	ref|XP_003100512.1|	583	23	112	0.001	39.3	Metazoa	Caenorhabditis remanei
Phaglob357289863	ldbnd_0898	hypothetical protein LDBND_0898 [Lactobacillus delbrueckii subsp. bulgaricus ND02]	ref|YP_004033918.1|	164	30	73	0.038	33.9	Bacilli	Lactobacillus delbrueckii subsp. bulgaricus ND02
Phaglob357289864	asparagine synthetase	putative asparagine synthetase B [Cafeteria roenbergensis virus BV-PW1]	ref|YP_003969707.1|	556	42	585	2e-133	404	unclassified_dsDNA_viruses (CroV)	Cafeteria roenbergensis virus BV-PW1
Phaglob357289865	tdel_0a06390	3D-(3,5/4)-trihydroxycyclohexane-1,2-dione hydrolase [Providencia rettgeri DSM 1131]	ref|ZP_06574086.1|	548	28	72	0.009	36.2	Gammaproteobacteria	Providencia rettgeri DSM 1131
Phaglob357289866	bacteriorhodopsin	rhodopsin [Haliscomenobacter hydrossis DSM 1100]	ref|YP_004446506.1|	249	24	228	1e-06	48.5	Bacteroidetes	Haliscomenobacter hydrossis DSM 1100
Phaglob357289867	sialic acid specific acetylesterase ii	predicted protein [Phaeodactylum tricornutum CCAP 1055/1]	ref|XP_002178010.1|	391	36	42	0.009	34.7	Bacillariophyta	Phaeodactylum tricornutum CCAP 1055/1
Phaglob357289868	calcium activated potassium channel subunit alpha 1	conserved hypothetical protein [Microscilla marina ATCC 23134]	ref|ZP_01694941.1|	160	29	119	0.002	38.5	Bacteroidetes	Microscilla marina ATCC 23134
Phaglob357289869	maestro isoform 1	PREDICTED: protein maestro [Otolemur garnettii]	ref|XP_003784751.1|	245	38	45	0.001	37.4	Metazoa	Otolemur garnettii
Phaglob357289870	zinc finger scan 21	PREDICTED: gastrula zinc finger protein XlCGF57.1-like [Danio rerio]	ref|XP_001921934.2|	327	36	78	7e-05	43.9	Metazoa	Danio rerio
Phaglob357289871	cobw p47k	hypothetical protein [Azorhizobium caulinodans ORS 571]	ref|YP_001523884.1|	320	43	35	0.021	32	Alphaproteobacteria	Azorhizobium caulinodans ORS 571
Phaglob357289872	penicillin binding	PREDICTED: transient receptor potential cation channel, subfamily C, member 5-like [Saccoglossus kowalevskii]	ref|XP_002740098.1|	921	27	175	0.0009	42	Metazoa	Saccoglossus kowalevskii
Phaglob357289873	bacitracin resistance baca	hypothetical protein BlinB_05389 [Brevibacterium linens BL2]	ref|ZP_05913067.1|	93	38	56	0.001	37.7	Actinobacteria	Brevibacterium linens BL2
Phaglob357289874	thymidylate synthase	ORF70 [Human herpesvirus 8]	ref|YP_001129361.1|	337	54	288	1e-109	326	Herpesvirales	Human herpesvirus 8
Phaglob357289875	likely vesicular transport factor uso1p	likely vesicular transport factor Uso1p [Candida albicans SC5314]	ref|XP_710120.1|	1880	30	106	0.013	38.1	Fungi	Candida albicans SC5314
Phaglob357289876	hspb1 1	PREDICTED: HSPB1-associated protein 1-like [Cricetulus griseus]	ref|XP_003495492.1|	490	24	137	5e-07	51.2	Metazoa	Cricetulus griseus
Phaglob357289877	atp binding cassette sub c 9	predicted protein [Phaeodactylum tricornutum CCAP 1055/1]	ref|XP_002179507.1|	327	26	72	0.017	36.6	Bacillariophyta	Phaeodactylum tricornutum CCAP 1055/1
Phaglob357289878	0	PREDICTED: casein kinase 1, alpha 1-like [Oryctolagus cuniculus]	ref|XP_002720575.1|	432	30	270	3e-28	112	Metazoa	Oryctolagus cuniculus
Phaglob357289879	abc superfamily atp binding	zinc finger protein [Trichinella spiralis]	ref|XP_003373585.1|	457	27	90	0.006	37.4	Metazoa	Trichinella spiralis
Phaglob357289880	cold shock dna binding	putative nucleic acid binding protein (ISS) [Ostreococcus tauri]	ref|XP_003079943.1|	125	36	106	4e-13	62.8	Chlorophyta	Ostreococcus tauri
Phaglob357289881	16s rrna processing	16S rRNA processing protein [Pseudoalteromonas sp. SM9913]	ref|YP_004068112.1|	178	27	150	0.008	36.6	Gammaproteobacteria	Pseudoalteromonas sp. SM9913
Phaglob357289882	antirepressor	hypothetical protein NECHADRAFT_105943 [Nectria haematococca mpVI 77-13-4]	ref|XP_003041538.1|	97	36	36	0.01	32.7	Fungi	Nectria haematococca mpVI 77-13-4
Phaglob357289883	adenosine monophosphate deaminase	PREDICTED: RING finger protein 17-like [Acyrthosiphon pisum]	ref|XP_001951401.2|	1288	47	32	0.0002	38.9	Metazoa	Acyrthosiphon pisum
Phaglob357289884	gm23503	GM23503 [Drosophila sechellia]	ref|XP_002032467.1|	1126	29	85	0.001	39.3	Metazoa	Drosophila sechellia
Phaglob357289885	serine threonine kinase	serine/threonine kinase with two-component sensor domain [Cyanothece sp. CCY0110]	ref|ZP_01732190.1|	817	33	107	5e-08	55.8	Chroococcales	Cyanothece sp. CCY0110
Phaglob357289886	cyclin dependent kinase e 1	hypothetical protein VOLCADRAFT_108154 [Volvox carteri f. nagariensis]	ref|XP_002958511.1|	598	24	256	5e-10	61.6	Chlorophyta	Volvox carteri f. nagariensis
Phaglob357289887	glycosyltransferase	hypothetical protein FG00375.1 [Gibberella zeae PH-1]	ref|XP_380551.1|	517	31	102	0.002	38.9	Fungi	Gibberella zeae PH-1
Phaglob357289888	serine threonine kinase rio1	GK18111 [Drosophila willistoni]	ref|XP_002066408.1|	1209	25	104	0.003	38.1	Metazoa	Drosophila willistoni
Phaglob357289889	ddb_g0271016	UvrD/REP helicase [Rhizobium leguminosarum bv. trifolii WSM1325]	ref|YP_002975400.1|	972	32	74	0.001	38.1	Alphaproteobacteria	Rhizobium leguminosarum bv. trifolii WSM1325
Phaglob357289890	b12 dependent methionine synthase	predicted protein [Ostreococcus lucimarinus CCE9901]	ref|XP_001421807.1|	517	37	46	0.007	36.2	Chlorophyta	Ostreococcus lucimarinus CCE9901
Phaglob357289891	octaprenyl diphosphate synthase	hypothetical protein CJD_0685 [Clostridium perfringens D str. JGS1721]	ref|ZP_02954504.1|	260	35	72	0.007	37.4	Clostridia	Clostridium perfringens D str. JGS1721
Phaglob357289892	ntpase helicase	hypothetical protein OlV1_160 [Ostreococcus lucimarinus virus OlV1]	ref|YP_004061792.1|	426	30	475	6e-63	214	Phycodnaviridae	Ostreococcus lucimarinus virus OlV1
Phaglob357289893	0	hypothetical protein, conserved [Leishmania donovani]	ref|XP_003864063.1|	455	32	59	0.008	35.4	Kinetoplastida	Leishmania donovani
Phaglob357289894	pyruvate formate lyase	fatty acid desaturase [Acidovorax sp. JS42]	ref|YP_987265.1|	371	28	61	0.006	36.2	Betaproteobacteria	Acidovorax sp. JS42
Phaglob357289895	#N/A								#N/A	#N/A
Phaglob357289896	probable 1 acyl sn glycerol 3 phosphate acyltransferase 5	conserved hypothetical protein [Phytophthora infestans T30-4]	ref|XP_002899177.1|	174	23	192	2e-08	52.4	Oomycetes	Phytophthora infestans T30-4
Phaglob357289897	0	hypothetical protein [Monosiga brevicollis MX1]	ref|XP_001745868.1|	778	28	137	0.0005	40.4	Choanoflagellida	Monosiga brevicollis MX1
Phaglob357289898	dephospho coa kinase	allantoate amidohydrolase [Cupriavidus basilensis OR16]	ref|ZP_09623886.1|	413	32	66	0.005	37.4	Betaproteobacteria	Cupriavidus basilensis OR16
Phaglob357289899	rna binding	RNA-binding protein [Cytophaga hutchinsonii ATCC 33406]	ref|YP_679391.1|	520	33	86	0.049	35	Bacteroidetes	Cytophaga hutchinsonii ATCC 33406
Phaglob357289900	glutamine rich 2	anaerobic dehydrogenase [Hyperthermus butylicus DSM 5456]	ref|YP_001013239.1|	1266	32	57	0.009	34.3	Thermoprotei	Hyperthermus butylicus DSM 5456
Phaglob357289901	penicillin binding 2b	sulfate/thiosulfate ABC superfamily ATP binding cassette transporter, ABC protein [Mycobacterium parascrofulaceum ATCC BAA-614]	ref|ZP_06850328.1|	336	35	52	0.026	32.7	Actinobacteria	Mycobacterium parascrofulaceum ATCC BAA-614
Phaglob357289902	#N/A								#N/A	#N/A
Phaglob357289903	frpr 8	GH20188 [Drosophila grimshawi]	ref|XP_001987039.1|	1066	32	59	0.008	33.9	Metazoa	Drosophila grimshawi
Phaglob357289904	niasodraft_2854	hypothetical protein NiasoDRAFT_2854 [Niabella soli DSM 19437]	ref|ZP_09631698.1|	271	38	40	0.02	32.3	Bacteroidetes	Niabella soli DSM 19437
Phaglob357289905	0	conserved hypothetical protein [Uncinocarpus reesii 1704]	ref|XP_002544143.1|	772	29	118	0.049	36.2	Fungi	Uncinocarpus reesii 1704
Phaglob357289906	prepilin	hypothetical protein BC1G_12638 [Botryotinia fuckeliana B05.10]	ref|XP_001549219.1|	1565	38	50	0.001	37	Fungi	Botryotinia fuckeliana B05.10
Phaglob357289907	replication initiation	possible replication asociated protein [Subterranean clover stunt virus]	ref|NP_620696.1|	280	32	280	2e-36	133	Nanovirus	Subterranean clover stunt virus
Phaglob357289908	#N/A								#N/A	#N/A
Phaglob357289909	mpv1_186c	hypothetical protein BpV1_160 [Bathycoccus sp. RCC1105 virus BpV1]	ref|YP_004061590.1|	239	30	195	3e-21	90.1	Phycodnaviridae	Bathycoccus sp. RCC1105 virus BpV1
Phaglob357289910	had superfamily hydrolase	HAD-superfamily hydrolase [Bacillus megaterium QM B1551]	ref|YP_003563904.1|	257	32	78	0.012	33.9	Bacilli	Bacillus megaterium QM B1551
Phaglob357289911	udp glucose 6 dehydrogenase	UDP-glucose 6-dehydrogenase [Trichodesmium erythraeum IMS101]	ref|YP_722159.1|	471	41	34	0.001	36.2	Oscillatoriales	Trichodesmium erythraeum IMS101
Phaglob357289912	0	Os03g0149800 [Oryza sativa Japonica Group]	ref|NP_001048974.1|	300	28	148	8e-10	57	Streptophyta	Oryza sativa Japonica Group
Phaglob357289913	syn8016draft_2098	hypothetical protein MldDRAFT_4669 [delta proteobacterium MLMS-1]	ref|ZP_01288853.1|	194	50	168	2e-51	167	delta-epsilon_subdivisions	delta proteobacterium MLMS-1
Phaglob357289914	rumhyd_01987	hypothetical protein ARALYDRAFT_493357 [Arabidopsis lyrata subsp. lyrata]	ref|XP_002868209.1|	757	32	53	0.007	35	Streptophyta	Arabidopsis lyrata subsp. lyrata
Phaglob357289915	agmatinase	hypothetical protein GCWU000342_01431 [Shuttleworthia satelles DSM 14600]	ref|ZP_04455413.1|	171	31	99	0.012	35	Clostridia	Shuttleworthia satelles DSM 14600
Phaglob357289916	kqs_09425	GI18234 [Drosophila mojavensis]	ref|XP_002004042.1|	1489	33	86	0.0008	39.7	Metazoa	Drosophila mojavensis
Phaglob357289917	atpb gene product	hypothetical protein crov425 [Cafeteria roenbergensis virus BV-PW1]	ref|YP_003970058.1|	132	29	84	0.0001	38.1	unclassified_dsDNA_viruses (CroV)	Cafeteria roenbergensis virus BV-PW1
Phaglob357289918	ferric enterobactin receptor	Os03g0145775 [Oryza sativa Japonica Group]	ref|NP_001173265.1|	79	38	55	0.011	32.3	Streptophyta	Oryza sativa Japonica Group
Phaglob357289919	glycosyl transferase	hypothetical protein PMI10_01609 [Flavobacterium sp. CF136]	ref|ZP_10729783.1|	507	37	63	0.012	38.9	Bacteroidetes	Flavobacterium sp. CF136
Phaglob357289920	deoxyuridine 5' triphosphate nucleotidohydrolase	deoxyuridine 5'-triphosphate nucleotidohydrolase [Babesia bovis T2Bo]	ref|XP_001610506.1|	159	44	143	1e-22	91.7	Apicomplexa	Babesia bovis T2Bo
Phaglob357289921	cytidine deoxycytidylate deaminase zinc binding region	putative nucleoside deaminase [Lausannevirus]	ref|YP_004347087.1|	81	34	73	3e-07	45.1	unclassified_dsDNA_viruses (Marseil)	Lausannevirus
Phaglob357289922	cytidine deoxycytidylate deaminase zinc binding	cytidine/deoxycytidylate deaminase family protein [Mitsuokella multacida DSM 20544]	ref|ZP_05404314.1|	153	26	54	0.0005	36.6	Negativicutes	Mitsuokella multacida DSM 20544
Phaglob357289923	outer membrane probably involved nutrient binding	TonB-dependent receptor plug domain protein [Prevotella melaninogenica ATCC 25845]	ref|YP_003815147.1|	1074	30	135	0.027	36.2	Bacteroidetes	Prevotella melaninogenica ATCC 25845
Phaglob357289924	response regulator chey receiver ggdef	hypothetical protein, conserved in Plasmodium species [Plasmodium knowlesi strain H]	ref|XP_002257951.1|	2031	35	62	0.001	39.3	Apicomplexa	Plasmodium knowlesi strain H
Phaglob357289925	#N/A								#N/A	#N/A
Phaglob357289926	kinase 1	protein kinase, putative [Phytophthora infestans T30-4]	ref|XP_002907944.1|	222	23	183	3e-05	45.8	Oomycetes	Phytophthora infestans T30-4
Phaglob357289927	6 phosphogluconate dehydrogenase	hypothetical protein [Kluyveromyces lactis NRRL Y-1140]	ref|XP_453638.1|	1494	26	101	0.007	35.8	Fungi	Kluyveromyces lactis NRRL Y-1140
Phaglob357289928	origin recognition complex subunit 6	hypothetical protein PM0821 [Pasteurella multocida subsp. multocida str. Pm70]	ref|NP_245758.1|	150	31	54	0.009	32.7	Gammaproteobacteria	Pasteurella multocida subsp. multocida str. Pm70
Phaglob357289929	stage ii sporulation e spoiie	hypothetical protein TERMP_00602 [Thermococcus barophilus MP]	ref|YP_004070802.1|	279	49	35	0.002	36.2	Thermococci	Thermococcus barophilus MP
Phaglob357289930	histidinol phosphatase	carboxyl-terminal protease [Chlorobium phaeobacteroides BS1]	ref|YP_001958491.1|	563	33	78	0.015	37.4	Chlorobi	Chlorobium phaeobacteroides BS1
Phaglob357289931	loc100119467	radical SAM domain protein [Clostridium sp. D5]	ref|ZP_08130721.1|	635	30	81	0.002	36.6	Clostridia	Clostridium sp. D5
Phaglob357289932	dna ligase	mg604 gene product [Megavirus chiliensis]	ref|YP_004894655.1|	637	36	639	7e-114	370	Mimiviridae	Megavirus chiliensis
Phaglob357289933	trap transporter solute receptor taxi	DNA repair/transcription protein [Aspergillus fumigatus Af293]	ref|XP_747339.1|	1063	27	112	0.007	38.1	Fungi	Aspergillus fumigatus Af293
Phaglob357289934	0	hypothetical protein BRAFLDRAFT_137525 [Branchiostoma floridae]	ref|XP_002603472.1|	454	29	104	0.007	38.1	Metazoa	Branchiostoma floridae
Phaglob357289935	lysyl trna synthetase	lysine--tRNA ligase [Streptococcus agalactiae ATCC 13813]	ref|ZP_08650857.1|	533	25	157	0.008	37.4	Bacilli	Streptococcus agalactiae ATCC 13813
Phaglob357289936	#N/A								#N/A	#N/A
Phaglob357289937	0	hypothetical protein CLOSPO_02664 [Clostridium sporogenes ATCC 15579]	ref|ZP_02995542.1|	89	44	89	2e-16	70.9	Clostridia	Clostridium sporogenes ATCC 15579
Phaglob357289938	histone acetyltransferase	histone acethyltransferase-like protein [Trypanosoma cruzi strain CL Brener]	ref|XP_805799.1|	678	42	549	1e-133	411	Kinetoplastida	Trypanosoma cruzi strain CL Brener
Phaglob357289939	glycosyl transferase	acyl-CoA synthetase [Clostridium clariflavum DSM 19732]	ref|YP_005047155.1|	849	27	172	0.004	40	Clostridia	Clostridium clariflavum DSM 19732
Phaglob357289940	mitochondrial carrier repeats	UDP-N-acetylmuramate--L-alanine ligase [gamma proteobacterium HIMB30]	ref|ZP_09993243.1|	467	29	142	0.0003	41.6	Gammaproteobacteria	gamma proteobacterium HIMB30
Phaglob357289941	nitrogenase molybdenum iron subunit alpha	NAD(P)H-nitrite reductase [Desulfomonile tiedjei DSM 6799]	ref|YP_006448668.1|	338	32	72	0.002	38.1	delta-epsilon_subdivisions	Desulfomonile tiedjei DSM 6799
Phaglob357289942	atcv1_z249l	hypothetical protein EhV398 [Emiliania huxleyi virus 86]	ref|YP_294156.1|	311	31	113	5e-06	45.8	Phycodnaviridae	Emiliania huxleyi virus 86
Phaglob357289943	0	hypothetical protein HP9810_2g36 [Helicobacter pylori 98-10]	ref|ZP_03439675.1|	432	31	238	2e-17	85.1	delta-epsilon_subdivisions	Helicobacter pylori 98-10
Phaglob357289944	gag pol polyprotein	hypothetical protein NDAI_0B02000 [Naumovozyma dairenensis CBS 421]	ref|XP_003668478.1|	433	26	80	0.009	34.3	Fungi	Naumovozyma dairenensis CBS 421
Phaglob357289945	rcas_0170	hypothetical protein DICPUDRAFT_83271 [Dictyostelium purpureum]	ref|XP_003292672.1|	658	28	270	2e-19	92	Mycetozoa	Dictyostelium purpureum
Phaglob357289946	outer membrane	GJ11505 [Drosophila virilis]	ref|XP_002048141.1|	445	28	96	0.003	38.1	Metazoa	Drosophila virilis
Phaglob357289947	0	branched chain amino acid ABC transporter substrate-binding protein [Frankia sp. EAN1pec]	ref|YP_001510244.1|	506	28	112	0.002	37.7	Actinobacteria	Frankia sp. EAN1pec
Phaglob357289948	ttherm_00838990	hypothetical protein TTHERM_00838990 [Tetrahymena thermophila]	ref|XP_001025274.1|	357	33	115	0.018	37.7	Ciliophora	Tetrahymena thermophila
Phaglob357289949	methyltransferase	putative methyltransferase [Cafeteria roenbergensis virus BV-PW1]	ref|YP_003969719.1|	207	36	177	1e-34	125	unclassified_dsDNA_viruses (CroV)	Cafeteria roenbergensis virus BV-PW1
Phaglob357289950	u box	U-box domain-containing protein [Arthroderma gypseum CBS 118893]	ref|XP_003175607.1|	740	24	517	3e-26	115	Fungi	Arthroderma gypseum CBS 118893
Phaglob357289951	penicillin binding 1a	penicillin-binding protein 1a [Serratia sp. M24T3]	ref|ZP_09969255.1|	851	31	51	0.001	36.6	Gammaproteobacteria	Serratia sp. M24T3
Phaglob357289952	#N/A								#N/A	#N/A
Phaglob357289953	#N/A								#N/A	#N/A
Phaglob357289954	permease	Putative permease [Ignavibacterium album JCM 16511]	ref|YP_005845944.1|	120	40	109	7e-16	70.5	Ignavibacteria	Ignavibacterium album JCM 16511
Phaglob357289955	methyltransferase type 11	predicted protein [Phaeodactylum tricornutum CCAP 1055/1]	ref|XP_002185688.1|	335	34	266	7e-41	145	Bacillariophyta	Phaeodactylum tricornutum CCAP 1055/1
Phaglob357289956	2og fe ii oxygenase	2OG-Fe(II) oxygenase family protein [Ostreococcus tauri virus 2]	ref|YP_004063631.1|	204	25	212	2e-11	60.8	Phycodnaviridae	Ostreococcus tauri virus 2
Phaglob357289957	prolyl 4 hydroxylase subunit alpha	hypothetical protein SSSM7_132 [Synechococcus phage S-SSM7]	ref|YP_004324185.1|	204	32	203	6e-19	82.4	Caudovirales	Synechococcus phage S-SSM7
Phaglob357289958	trna ile lysidine synthetase	predicted protein [Ostreococcus lucimarinus CCE9901]	ref|XP_001416626.1|	714	38	293	1e-65	223	Chlorophyta	Ostreococcus lucimarinus CCE9901
Phaglob357289959	dnaj subfamily b 8	PREDICTED: dnaJ homolog subfamily B member 2-like [Metaseiulus occidentalis]	ref|XP_003740296.1|	301	59	68	9e-22	90.5	Metazoa	Metaseiulus occidentalis
Phaglob357289960	had superfamily hydrolase	hypothetical protein FR483_N014L [Paramecium bursaria Chlorella virus FR483]	ref|YP_001425646.1|	119	23	79	4e-05	39.3	Phycodnaviridae	Paramecium bursaria Chlorella virus FR483
Phaglob357289961	giy yig catalytic	hypothetical protein SORBIDRAFT_08g001060 [Sorghum bicolor]	ref|XP_002441709.1|	163	41	81	6e-14	65.9	Streptophyta	Sorghum bicolor
Phaglob357289962	#N/A								#N/A	#N/A
Phaglob357289963	clug_01212	hypothetical protein CLUG_01212 [Clavispora lusitaniae ATCC 42720]	ref|XP_002617753.1|	251	25	120	0.004	37.7	Fungi	Clavispora lusitaniae ATCC 42720
Phaglob357289964	volcadraft_106491	hypothetical protein SGR_231 [Streptomyces griseus subsp. griseus NBRC 13350]	ref|YP_001821743.1|	2431	30	104	0.002	38.5	Actinobacteria	Streptomyces griseus subsp. griseus NBRC 13350
Phaglob357289965	0	hypothetical protein [Bacteriovorax marinus SJ]	ref|YP_005035551.1|	1459	26	152	0.014	37.4	delta-epsilon_subdivisions	Bacteriovorax marinus SJ
Phaglob357289966	apg7 ubiquitin activating enzyme e1	hypothetical protein [Cryptosporidium hominis TU502]	ref|XP_666984.1|	569	38	34	0.045	31.2	Apicomplexa	Cryptosporidium hominis TU502
Phaglob357289967	0	predicted protein [Nectria haematococca mpVI 77-13-4]	ref|XP_003051222.1|	651	31	54	0.008	36.6	Fungi	Nectria haematococca mpVI 77-13-4
Phaglob357289968	atp dependent dna helicase pif1	PREDICTED: ATP-dependent DNA helicase PIF1-like [Metaseiulus occidentalis]	ref|XP_003739954.1|	606	36	448	7e-69	233	Metazoa	Metaseiulus occidentalis
Phaglob357289969	adenine specific dna methyltransferase type ii	DNA methylase [Spiroplasma melliferum KC3]	ref|ZP_09195774.1|	249	48	275	7e-75	233	Mollicutes	Spiroplasma melliferum KC3
Phaglob357289970	o antigen polymerase	predicted protein [Naegleria gruberi]	ref|XP_002672593.1|	130	29	119	5e-09	51.6	Schizopyrenida	Naegleria gruberi strain NEG-M
Phaglob357289971	0	conserved hypothetical protein [Citreicella sp. SE45]	ref|ZP_05782185.1|	315	29	85	0.023	34.7	Alphaproteobacteria	Citreicella sp. SE45
Phaglob357289972	slit 1	PREDICTED: slit homolog 1 protein-like, partial [Strongylocentrotus purpuratus]	ref|XP_791547.2|	768	30	40	0.01	33.5	Metazoa	Strongylocentrotus purpuratus
Phaglob357289973	ttherm_00161160	zinc finger imprinted 3 [Culex quinquefasciatus]	ref|XP_001862549.1|	630	41	44	0.002	40.8	Metazoa	Culex quinquefasciatus

## Sheet: OLPV1
query	consensus annotation by first10 refseq hits	best refseq hit ann	gi	hit_len	%id	aln_len	e_val	bit_score
OLPV1_322510472	exonuclease	putative ATP-dependent nuclease [Feldmannia species virus]	ref|YP_002154742.1|	251	38	227	2e-43	150	Phycodnaviridae	Feldmannia species virus
OLPV1_322510473	ssph1	leucine-rich repeat protein [Salmonella enterica subsp. enterica serovar Javiana str. GA_MM04042433]	ref|ZP_03221768.1|	516	42	139	2e-21	93.2	Gammaproteobacteria	Salmonella enterica subsp. enterica serovar Javiana str. GA_MM04042433
OLPV1_322510474	0	hypothetical protein Shal_0856 [Shewanella halifaxensis HAW-EB4]	ref|YP_001673090.1|	196	33	92	8e-09	53.5	Gammaproteobacteria	Shewanella halifaxensis HAW-EB4
OLPV1_322510475	sulfotransferase cytosolic 1c 1	sulfotransferase [Chromohalobacter salexigens DSM 3043]	ref|YP_574037.1|	1415	23	222	2e-07	51.2	Gammaproteobacteria	Chromohalobacter salexigens DSM 3043
OLPV1_322510476	ribosomal alanine acetyltransferase	transcriptional regulator [Hirschia baltica ATCC 49814]	ref|YP_003060599.1|	233	31	70	0.002	37	Alphaproteobacteria	Hirschia baltica ATCC 49814
OLPV1_322510477	agap008698 pa	hypothetical protein M301_2438 [Methylotenera versatilis 301]	ref|YP_003675377.1|	105	38	50	0.0003	36.2	Betaproteobacteria	Methylotenera versatilis 301
OLPV1_322510478	0	kinesin heavy chain, putative [Perkinsus marinus ATCC 50983]	ref|XP_002768828.1|	963	39	67	0.012	37	Perkinsea	Perkinsus marinus ATCC 50983
OLPV1_322510479	translation initiation inhibitor	conserved domain protein [gamma proteobacterium NOR5-3]	ref|ZP_05126124.1|	947	36	64	0.006	34.7	Gammaproteobacteria	gamma proteobacterium NOR5-3
OLPV1_322510480	fad dependent thymidylate synthase	FAD-dependent thymidylate synthase [Gluconacetobacter europaeus LMG 18494]	ref|ZP_08902175.1|	210	60	191	9e-80	241	Alphaproteobacteria	Gluconacetobacter europaeus LMG 18494
OLPV1_322510481	cytochrome b subunit bc complex	cytochrome b subunit of the bc complex [Leptothrix ochracea L12]	ref|ZP_10184974.1|	212	31	118	0.005	36.6	Betaproteobacteria	Leptothrix ochracea L12
OLPV1_322510482	cell surface glycoprotein	outer membrane autotransporter barrel domain-containing protein [Rhodobacter capsulatus SB 1003]	ref|YP_003577476.1|	1565	32	466	1e-25	115	Alphaproteobacteria	Rhodobacter capsulatus SB 1003
OLPV1_322510483	aasi_1101	hypothetical protein Mcup_1542 [Metallosphaera cuprina Ar-4]	ref|YP_004410129.1|	269	38	120	5e-15	76.3	Thermoprotei	Metallosphaera cuprina Ar-4
OLPV1_322510484	heat shock 70 kda	heat shock 70 kDa protein [Phytophthora infestans T30-4]	ref|XP_002902008.1|	653	68	648	0	884	Oomycetes	Phytophthora infestans T30-4
OLPV1_322510485	type 11 methyltransferase	hypothetical protein SOD_a03190 [Serratia odorifera 4Rx13]	ref|ZP_06189367.1|	1152	31	205	4e-20	96.3	Gammaproteobacteria	Serratia odorifera 4Rx13
OLPV1_322510486	dead deah box helicase	DEAD/DEAH box helicase domain protein [Candidatus Nitrosoarchaeum koreensis MY1]	ref|ZP_08668492.1|	836	24	115	0.028	36.6	Nitrosopumilales	Candidatus Nitrosoarchaeum koreensis MY1
OLPV1_322510487	filamentous hemagglutinin outer membrane	hypothetical protein FB2170_16626 [Maribacter sp. HTCC2170]	ref|YP_003860762.1|	1431	45	93	3e-10	63.9	Bacteroidetes	Maribacter sp. HTCC2170
OLPV1_322510488	0	PREDICTED: vascular endothelial zinc finger 1-like [Anolis carolinensis]	ref|XP_003230463.1|	192	28	60	7e-05	39.7	Metazoa	Anolis carolinensis
OLPV1_322510489	0	hypothetical protein [Streptosporangium roseum DSM 43021]	ref|YP_003342547.1|	829	23	342	2e-27	115	Actinobacteria	Streptosporangium roseum DSM 43021
OLPV1_322510490	aspartyl glutamyl trna amidotransferase subunit a	universal stress protein, UspA-like [Burkholderia xenovorans LB400]	ref|YP_559127.1|	317	36	45	0.007	36.6	Betaproteobacteria	Burkholderia xenovorans LB400
OLPV1_322510491	outer membrane efflux	hypothetical protein EUBIFOR_01805 [Eubacterium biforme DSM 3989]	ref|ZP_03489219.1|	453	24	83	0.008	35.4	Erysipelotrichi	Eubacterium biforme DSM 3989
OLPV1_322510492	glycosyl transferase 11	fucosyl transferase [Bacteroides fragilis NCTC 9343]	ref|YP_210702.1|	287	33	270	1e-30	117	Bacteroidetes	Bacteroides fragilis NCTC 9343
OLPV1_322510493	exocyst complex component 7 isoform 1	Hypothetical protein CBG10582 [Caenorhabditis briggsae]	ref|XP_002646007.1|	305	32	74	0.001	39.7	Metazoa	Caenorhabditis briggsae
OLPV1_322510494	glycosyl transferase 25	glycosyl transferase family protein [Methylotenera mobilis JLW8]	ref|YP_003049154.1|	250	30	221	6e-18	80.5	Betaproteobacteria	Methylotenera mobilis JLW8
OLPV1_322510495	beta 1 3 galactosyltransferase 6	PREDICTED: hypothetical protein [Taeniopygia guttata]	ref|XP_002190308.1|	326	21	179	6e-08	52.4	Metazoa	Taeniopygia guttata
OLPV1_322510496	glycosyl transferase group 2	glycosyltransferase involved in LPS biosynthesis [Pantoea sp. YR343]	ref|ZP_10555071.1|	608	30	200	1e-17	82	Gammaproteobacteria	Pantoea sp. YR343
OLPV1_322510497	sod1p	hypothetical protein FR483_N091R [Paramecium bursaria Chlorella virus FR483]	ref|YP_001425723.1|	169	65	154	4e-67	205	Phycodnaviridae	Paramecium bursaria Chlorella virus FR483
OLPV1_322510498	tetratricopeptide tpr_2 repeat	hypothetical protein [Synechococcus elongatus PCC 6301]	ref|YP_172643.1|	218	45	127	1e-24	102	Chroococcales	Synechococcus elongatus PCC 6301
OLPV1_322510499	transposase	conserved hypothetical protein [Leishmania braziliensis MHOM/BR/75/M2904]	ref|XP_001561666.2|	2230	25	135	0.028	35	Kinetoplastida	Leishmania braziliensis MHOM/BR/75/M2904
OLPV1_322510500	preprotein translocase subunit seca	cell division protein FtsI/penicillin-binding protein 2 [Saccharomonospora glauca K62]	ref|ZP_10013746.1|	637	30	67	0.006	37.4	Actinobacteria	Saccharomonospora glauca K62
OLPV1_322510501	ribonucleoside diphosphate reductase small chain	predicted protein [Populus trichocarpa]	ref|XP_002298630.1|	329	63	303	2e-147	422	Streptophyta	Populus trichocarpa
OLPV1_322510502	hmpref9536_03286	hypothetical protein KPN2242_01550 [Klebsiella pneumoniae KCTC 2242]	ref|YP_005952799.1|	385	31	61	0.015	32.7	Gammaproteobacteria	Klebsiella pneumoniae KCTC 2242
OLPV1_322510503	dna polymerase iii polc type	DNA polymerase III polC-type [Brevibacillus laterosporus LMG 15441]	ref|ZP_08641991.1|	1438	38	40	0.007	35.4	Bacilli	Brevibacillus laterosporus LMG 15441
OLPV1_322510504	1 acyl sn glycerol 3 phosphate acyltransferase theta	1-acyl-sn-glycerol-3-phosphate acyltransferase theta [Trichinella spiralis]	ref|XP_003376128.1|	645	32	82	0.017	35	Metazoa	Trichinella spiralis
OLPV1_322510505	agap001220 pa	AGAP001220-PB [Anopheles gambiae str. PEST]	ref|XP_003435779.1|	676	31	59	0.047	31.6	Metazoa	Anopheles gambiae str. PEST
OLPV1_322510506	vv a18 helicase	putative VV A18-like helicase [Cafeteria roenbergensis virus BV-PW1]	ref|YP_003969949.1|	477	37	440	5e-82	265	unclassified_dsDNA_viruses (CroV)	Cafeteria roenbergensis virus BV-PW1
OLPV1_322510507	yibe f	conserved hypothetical protein [Eubacterium yurii subsp. margaretiae ATCC 43715]	ref|ZP_07453766.1|	446	36	74	0.002	37.7	Clostridia	Eubacterium yurii subsp. margaretiae ATCC 43715
OLPV1_322510508	dna repair radc	hypothetical protein HMPREF9454_01064 [Megamonas funiformis YIT 11815]	ref|ZP_09732453.1|	225	34	71	0.0007	40.8	Negativicutes	Megamonas funiformis YIT 11815
OLPV1_322510509	magnesium transporter	mgtE2 gene product [Desulfobacterium autotrophicum HRM2]	ref|YP_002604070.1|	454	35	51	0.001	36.6	delta-epsilon_subdivisions	Desulfobacterium autotrophicum HRM2
OLPV1_322510510	udp glucose 6 dehydrogenase	UDP-glucose 6-dehydrogenase [Clostridium botulinum E3 str. Alaska E43]	ref|YP_001922493.1|	438	29	130	0.008	38.9	Clostridia	Clostridium botulinum E3 str. Alaska E43
OLPV1_322510511	uncharacterized k02a2.6	hypothetical protein crov400 [Cafeteria roenbergensis virus BV-PW1]	ref|YP_003970033.1|	359	31	61	0.004	39.7	unclassified_dsDNA_viruses (CroV)	Cafeteria roenbergensis virus BV-PW1
OLPV1_322510512	0	hypothetical protein [Paramecium tetraurelia strain d4-2]	ref|XP_001446018.1|	325	32	204	2e-18	82.4	Ciliophora	Paramecium tetraurelia strain d4-2
OLPV1_322510513	0	hypothetical protein BC1G_09303 [Botryotinia fuckeliana B05.10]	ref|XP_001552139.1|	805	30	124	8e-05	42.7	Fungi	Botryotinia fuckeliana B05.10
OLPV1_322510514	surface lpxtg motif cell wall anchor	Receptor protein kinase-like protein [Medicago truncatula]	ref|XP_003596117.1|	953	26	226	2e-06	50.1	Streptophyta	Medicago truncatula
OLPV1_322510515	dead deah box helicase	putative superfamily II RNA helicase [Cafeteria roenbergensis virus BV-PW1]	ref|YP_003970015.1|	772	32	791	2e-102	336	unclassified_dsDNA_viruses (CroV)	Cafeteria roenbergensis virus BV-PW1
OLPV1_322510516	ribonuclease r	hypothetical protein COLSTE_00706 [Collinsella stercoris DSM 13279]	ref|ZP_03296821.1|	732	23	299	2e-10	63.2	Actinobacteria	Collinsella stercoris DSM 13279
OLPV1_322510517	provalcal_00242	hypothetical protein Lepil_3595 [Leptonema illini DSM 21528]	ref|ZP_09660489.1|	312	23	111	0.023	35	Spirochaetia	Leptonema illini DSM 21528
OLPV1_322510518	2 reductase	2-dehydropantoate 2-reductase [Salmonella enterica subsp. enterica serovar Typhi str. J185]	ref|ZP_03379456.1|	267	25	91	4e-05	42	Gammaproteobacteria	Salmonella enterica subsp. enterica serovar Typhi str. J185
OLPV1_322510519	firmicute fructose 1 6 bisphosphatase	glycosyl transferase family protein [Bacteroides vulgatus ATCC 8482]	ref|YP_001301243.1|	371	31	78	0.001	37.7	Bacteroidetes	Bacteroides vulgatus ATCC 8482
OLPV1_322510520	gf24467	GF24467 [Drosophila ananassae]	ref|XP_001956670.1|	1744	22	179	0.004	38.9	Metazoa	Drosophila ananassae
OLPV1_322510521	0	hypothetical protein [Shewanella violacea DSS12]	ref|YP_003557121.1|	380	48	25	0.003	35	Gammaproteobacteria	Shewanella violacea DSS12
OLPV1_322510522	lipoate ligase a	mg597 gene product [Megavirus chiliensis]	ref|YP_004894648.1|	172	36	56	1e-06	43.9	Mimiviridae	Megavirus chiliensis
OLPV1_322510523	triaddraft_58090	PREDICTED: hypothetical protein LOC100118913 [Nasonia vitripennis]	ref|XP_001602778.2|	725	27	88	0.003	36.6	Metazoa	Nasonia vitripennis
OLPV1_322510524	os11g0172133	membrane protein [Streptococcus uberis 0140J]	ref|YP_002562308.1|	64	44	43	0.012	31.6	Bacilli	Streptococcus uberis 0140J
OLPV1_322510525	abc multidrug transporter atp binding	metallophosphoesterase domain-containing protein [Dictyostelium discoideum AX4]	ref|XP_640317.1|	446	23	115	0.008	36.2	Mycetozoa	Dictyostelium discoideum AX4
OLPV1_322510526	zinc finger lsd1 subclass	efflux ABC transporter, permease protein [Anaerococcus hydrogenalis ACS-025-V-Sch4]	ref|ZP_08169455.1|	363	29	65	0.018	33.1	Clostridia	Anaerococcus hydrogenalis ACS-025-V-Sch4
OLPV1_322510527	#N/A								#N/A	#N/A
OLPV1_322510528	transposase	hypothetical protein N9414_16901 [Nodularia spumigena CCY9414]	ref|ZP_01630236.1|	605	28	116	0.0004	42.7	Nostocales	Nodularia spumigena CCY9414
OLPV1_322510529	dna directed rna polymerase ii subunit d	DNA-directed RNA polymerase II subunit [Entamoeba histolytica HM-1:IMSS]	ref|XP_651491.1|	283	25	203	4e-11	63.5	Archamoebae	Entamoeba histolytica HM-1:IMSS
OLPV1_322510530	accm5_28428	hypothetical protein [Paramecium tetraurelia strain d4-2]	ref|XP_001433374.1|	480	29	98	0.003	38.1	Ciliophora	Paramecium tetraurelia strain d4-2
OLPV1_322510531	atp dependent clp protease	ATP-dependent Clp protease, ATP-binding subunit ClpX [Actinomyces odontolyticus F0309]	ref|ZP_06608371.1|	419	34	41	0.003	36.2	Actinobacteria	Actinomyces odontolyticus F0309
OLPV1_322510532	#N/A								#N/A	#N/A
OLPV1_322510533	ny2a_b559l	hypothetical protein OtV2_093 [Ostreococcus tauri virus 2]	ref|YP_004063526.1|	221	25	210	9e-15	70.9	Phycodnaviridae	Ostreococcus tauri virus 2
OLPV1_322510534	pyridine nucleotide disulfide oxidoreductase 2	hypothetical protein Aeh1p175 [Aeromonas phage Aeh1]	ref|NP_944053.1|	125	33	98	0.002	37.4	Caudovirales	Aeromonas phage Aeh1
OLPV1_322510535	glyoxalase bleomycin resistance dioxygenase	glyoxalase/bleomycin resistance protein/dioxygenase [Streptomyces chartreusis NRRL 12338]	ref|ZP_09957217.1|	123	31	62	0.003	36.2	Actinobacteria	Streptomyces chartreusis NRRL 12338
OLPV1_322510536	0	hypothetical protein crov185 [Cafeteria roenbergensis virus BV-PW1]	ref|YP_003969817.1|	869	28	204	6e-06	49.7	unclassified_dsDNA_viruses (CroV)	Cafeteria roenbergensis virus BV-PW1
OLPV1_322510537	replication factor c small subunit	replication factor C small subunit [Ignicoccus hospitalis KIN4/I]	ref|YP_001435882.1|	329	36	154	9e-20	86.3	Thermoprotei	Ignicoccus hospitalis KIN4/I
OLPV1_322510538	0	hypothetical protein BpV1_091c [Bathycoccus sp. RCC1105 virus BpV1]	ref|YP_004061521.1|	296	26	309	7e-25	103	Phycodnaviridae	Bathycoccus sp. RCC1105 virus BpV1
OLPV1_322510539	protoheme ix farnesyltransferase	hypothetical protein SE2234 [Staphylococcus epidermidis ATCC 12228]	ref|NP_765789.1|	58	38	29	0.008	32	Bacilli	Staphylococcus epidermidis ATCC 12228
OLPV1_322510540	serine threonine kinase haspin c23c4.03	phosphotransferase [Singapore grouper iridovirus]	ref|YP_164245.1|	508	31	109	5e-08	53.9	Iridoviridae	Singapore grouper iridovirus
OLPV1_322510541	glycosyl transferase cpoa	ribonucleotide reductase of class Ib (aerobic) subunit alpha [Streptococcus macedonicus ACA-DC 198]	ref|YP_005094193.1|	718	42	48	0.009	38.1	Bacilli	Streptococcus macedonicus ACA-DC 198
OLPV1_322510542	vv a32 packaging atpase	hypothetical protein MpV1_092c [Micromonas sp. RCC1109 virus MpV1]	ref|YP_004061975.1|	275	43	277	9e-83	254	Phycodnaviridae	Micromonas sp. RCC1109 virus MpV1
OLPV1_322510543	abc transporter atp binding	multidrug resistance protein MsbA [Helicobacter cinaedi CCUG 18818]	ref|ZP_07805503.1|	463	36	214	6e-36	140	delta-epsilon_subdivisions	Helicobacter cinaedi CCUG 18818
OLPV1_322510544	serine threonine kinase nek6	PREDICTED: hypothetical protein LOC497165 [Danio rerio]	ref|XP_003200870.1|	2265	22	152	0.003	41.2	Metazoa	Danio rerio
OLPV1_322510545	thite_2107066	predicted protein [Phaeodactylum tricornutum CCAP 1055/1]	ref|XP_002181515.1|	193	28	123	5e-09	53.9	Bacillariophyta	Phaeodactylum tricornutum CCAP 1055/1
OLPV1_322510546	0	potential cell surface flocculin [Candida albicans SC5314]	ref|XP_722538.1|	1409	29	85	0.017	35	Fungi	Candida albicans SC5314
OLPV1_322510547	ercc4	ERCC4-type nuclease [Belliella baltica DSM 15883]	ref|YP_006407354.1|	247	28	206	2e-16	76.6	Bacteroidetes	Belliella baltica DSM 15883
OLPV1_322510548	ribonuclease iii	mg559 gene product [Megavirus chiliensis]	ref|YP_004894610.1|	542	30	283	3e-27	111	Mimiviridae	Megavirus chiliensis
OLPV1_322510549	d6 d11 helicase	putative superfamily II helicase/VV D11-like transcription factor [Cafeteria roenbergensis virus BV-PW1]	ref|YP_003969763.1|	570	26	659	8e-47	175	unclassified_dsDNA_viruses (CroV)	Cafeteria roenbergensis virus BV-PW1
OLPV1_322510550	joomadraft_0184	PREDICTED: similar to predicted protein [Hydra magnipapillata]	ref|XP_002155132.1|	735	25	193	0.014	37.7	Metazoa	Hydra magnipapillata
OLPV1_322510551	multidrug transmembrane resistance signal peptide	putative multidrug transmembrane resistance signal peptide protein [Vibrio sp. AND4]	ref|ZP_02196064.1|	127	39	44	0.002	33.9	Gammaproteobacteria	Vibrio sp. AND4
OLPV1_322510552	dna directed rna polymerase ii	mg519 gene product [Megavirus chiliensis]	ref|YP_004894570.1|	199	26	95	9e-08	49.7	Mimiviridae	Megavirus chiliensis
OLPV1_322510553	rna binding	hypothetical protein [Acanthamoeba polyphaga mimivirus]	ref|YP_003986883.1|	195	31	59	0.0002	38.1	Mimiviridae	Acanthamoeba polyphaga mimivirus
OLPV1_322510554	arac transcriptional regulator	hypothetical protein [Tuber melanosporum Mel28]	ref|XP_002835366.1|	632	32	68	0.004	38.1	Fungi	Tuber melanosporum Mel28
OLPV1_322510555	nechadraft_68506	probable mRNA-capping enzyme [Acanthamoeba polyphaga mimivirus]	ref|YP_003986887.1|	1170	26	757	5e-38	154	Mimiviridae	Acanthamoeba polyphaga mimivirus
OLPV1_322510556	0	hypothetical protein BT0126 [Borrelia turicatae 91E135]	ref|YP_945138.1|	202	40	35	0.011	33.5	Spirochaetia	Borrelia turicatae 91E135
OLPV1_322510557	ftsj methyltransferase 1	predicted protein [Naegleria gruberi]	ref|XP_002680908.1|	575	34	248	2e-32	128	Schizopyrenida	Naegleria gruberi strain NEG-M
OLPV1_322510558	polyketide type polyunsaturated fatty acid synthase pfaa	polyketide-type polyunsaturated fatty acid synthase PfaA [Fischerella sp. JSC-11]	ref|ZP_08987757.1|	2376	30	132	0.0005	40.8	Stigonematales	Fischerella sp. JSC-11
OLPV1_322510559	rbam_031760	hypothetical protein CPS_1856 [Colwellia psychrerythraea 34H]	ref|YP_268586.1|	161	33	45	0.013	32	Gammaproteobacteria	Colwellia psychrerythraea 34H
OLPV1_322510560	alpha 1 2 mannosidase	alpha-1,2-mannosidase [Zunongwangia profunda SM-A87]	ref|YP_003586683.1|	752	30	73	0.008	35	Bacteroidetes	Zunongwangia profunda SM-A87
OLPV1_322510561	phytase	hypothetical protein PROPEN_02306 [Proteus penneri ATCC 35198]	ref|ZP_03803930.1|	144	31	52	0.012	35	Gammaproteobacteria	Proteus penneri ATCC 35198
OLPV1_322510562	atp dependent protease la type ii	hypothetical protein Thicy_1092 [Thioalkalimicrobium cyclicum ALM1]	ref|YP_004537338.1|	499	36	44	0.03	32	Gammaproteobacteria	Thioalkalimicrobium cyclicum ALM1
OLPV1_322510563	ferrichrome iron receptor	Pc16g09450 [Penicillium chrysogenum Wisconsin 54-1255]	ref|XP_002561261.1|	1328	35	77	0.003	37.7	Fungi	Penicillium chrysogenum Wisconsin 54-1255
OLPV1_322510564	dna directed rna polymerase ii subunit rpb2	hypothetical protein SELMODRAFT_172903 [Selaginella moellendorffii]	ref|XP_002972363.1|	1178	42	1200	0	950	Streptophyta	Selaginella moellendorffii
OLPV1_322510565	#N/A								#N/A	#N/A
OLPV1_322510566	ser thr phosphatase	putative homoserine kinase type II (protein kinase fold) [Brevibacillus sp. BC25]	ref|ZP_10574463.1|	254	35	83	0.003	37.4	Bacilli	Brevibacillus sp. BC25
OLPV1_322510567	rna helicase	pC475L [African swine fever virus]	ref|NP_042761.1|	475	31	187	2e-14	75.5	Asfarviridae	African swine fever virus
OLPV1_322510568	phosphoglycerol transferase	Phosphoglycerol transferase [Pseudoalteromonas tunicata D2]	ref|ZP_01133129.1|	650	26	96	0.048	35.8	Gammaproteobacteria	Pseudoalteromonas tunicata D2
OLPV1_322510569	atcv1_z280l	mg464 gene product [Megavirus chiliensis]	ref|YP_004894515.1|	589	28	354	1e-32	132	Mimiviridae	Megavirus chiliensis
OLPV1_322510570	vitamin k epoxide reductase	zinc finger domain, LSD1 subclass family protein [Tetrahymena thermophila]	ref|XP_001013519.1|	2739	31	127	1e-05	47.8	Ciliophora	Tetrahymena thermophila
OLPV1_322510571	glycosyl transferase group 2	glycosyltransferase, group 2 family protein [Hafnia alvei ATCC 51873]	ref|ZP_09379780.1|	483	40	212	8e-47	166	Gammaproteobacteria	Hafnia alvei ATCC 51873
OLPV1_322510572	0	ATPase [Cyanothece sp. PCC 7424]	ref|YP_002380642.1|	504	27	171	2e-05	46.2	Chroococcales	Cyanothece sp. PCC 7424
OLPV1_322510573	p9515_15981	hypothetical protein FMG_1321 [Finegoldia magna ATCC 29328]	ref|YP_001692629.1|	114	24	74	0.029	32.3	Clostridia	Finegoldia magna ATCC 29328
OLPV1_322510574	otv1_135	hypothetical protein [Acanthamoeba polyphaga mimivirus]	ref|YP_003986913.1|	185	25	129	2e-12	62.8	Mimiviridae	Acanthamoeba polyphaga mimivirus
OLPV1_322510575	dna topoisomerase ii	DNA topoisomerase II [Encephalitozoon intestinalis ATCC 50506]	ref|XP_003072680.1|	1141	46	1083	0	906	Fungi	Encephalitozoon intestinalis ATCC 50506
OLPV1_322510576	0	predicted protein [Micromonas pusilla CCMP1545]	ref|XP_003060638.1|	2418	30	187	4e-12	66.2	Chlorophyta	Micromonas pusilla CCMP1545
OLPV1_322510577	prolipoprotein	unnamed protein product [Ostreococcus tauri]	ref|XP_003075201.1|	2704	34	96	3e-08	52	Chlorophyta	Ostreococcus tauri
OLPV1_322510578	methyltransferase	PREDICTED: ubiquitin-conjugating enzyme E2 22-like [Brachypodium distachyon]	ref|XP_003560402.1|	285	41	46	0.028	32.3	Streptophyta	Brachypodium distachyon
OLPV1_322510579	unnamed product	unnamed protein product [Ostreococcus tauri]	ref|XP_003083784.1|	1931	40	857	0	603	Chlorophyta	Ostreococcus tauri
OLPV1_322510580	0	surface protein 26-residue repeat-containing protein [Spirochaeta africana DSM 8902]	ref|YP_005475147.1|	376	66	41	6e-11	56.6	Spirochaetia	Spirochaeta africana DSM 8902
OLPV1_322510581	unnamed product	unnamed protein product [Ostreococcus tauri]	ref|XP_003083784.1|	1931	34	1201	0	616	Chlorophyta	Ostreococcus tauri
OLPV1_322510582	peptidase m24	hypothetical protein CRE_16773 [Caenorhabditis remanei]	ref|XP_003106620.1|	620	28	80	0.023	34.7	Metazoa	Caenorhabditis remanei
OLPV1_322510583	gilli_0487	transcriptional regulator, MerR family protein [Burkholderia oklahomensis EO147]	ref|ZP_02355430.1|	161	29	70	0.0007	37	Betaproteobacteria	Burkholderia oklahomensis EO147
OLPV1_322510584	loc100633993	hypothetical protein [Trypanosoma brucei brucei strain 927/4 GUTat10.1]	ref|XP_846083.1|	943	32	53	0.012	34.3	Kinetoplastida	Trypanosoma brucei brucei strain 927/4 GUTat10.1
OLPV1_322510585	#N/A								#N/A	#N/A
OLPV1_322510586	response regulator viea	response regulator VieA [Vibrio cholerae RC385]	ref|ZP_06941159.1|	584	24	84	0.003	38.9	Gammaproteobacteria	Vibrio cholerae RC385
OLPV1_322510587	competence	competence protein; transcription factor [Cytophaga hutchinsonii ATCC 33406]	ref|YP_676670.1|	316	34	134	4e-08	54.3	Bacteroidetes	Cytophaga hutchinsonii ATCC 33406
OLPV1_322510588	otv2_120	hypothetical protein BpV1_127 [Bathycoccus sp. RCC1105 virus BpV1]	ref|YP_004061557.1|	86	68	37	3e-12	58.5	Phycodnaviridae	Bathycoccus sp. RCC1105 virus BpV1
OLPV1_322510589	dna gyrase subunit b	inositol/phosphatidylinositol phosphatase [Cryptococcus neoformans var. neoformans JEC21]	ref|XP_568319.1|	722	37	46	0.003	35.4	Fungi	Cryptococcus neoformans var. neoformans JEC21
OLPV1_322510590	udp glucose 4 epimerase	UDP-glucose 4-epimerase [Lactobacillus coryniformis subsp. torquens KCTC 3535]	ref|ZP_08574460.1|	331	23	134	7e-06	46.2	Bacilli	Lactobacillus coryniformis subsp. torquens KCTC 3535
OLPV1_322510591	ga23778	PREDICTED: similar to 28S ribosomal protein S17, mitochondrial [Hydra magnipapillata]	ref|XP_002157919.1|	97	34	53	0.015	30.8	Metazoa	Hydra magnipapillata
OLPV1_322510592	smc	hypothetical protein ANHYDRO_01838 [Anaerococcus hydrogenalis DSM 7454]	ref|ZP_03305398.1|	121	27	93	0.017	34.3	Clostridia	Anaerococcus hydrogenalis DSM 7454
OLPV1_322510593	dna topoisomerase	DNA topoisomerase TopA [Prevotella bergensis DSM 17361]	ref|ZP_06005414.1|	776	35	722	2e-107	347	Bacteroidetes	Prevotella bergensis DSM 17361
OLPV1_322510594	gluconate permease	Gluconate permease [Bacillus thuringiensis serovar huazhongensis BGSC 4BD1]	ref|ZP_04084320.1|	452	33	58	0.013	35.8	Bacilli	Bacillus thuringiensis serovar huazhongensis BGSC 4BD1
OLPV1_322510595	beta 2 microglobulin	preprotein translocase subunit SecA [Bacillus halodurans C-125]	ref|NP_244473.1|	838	31	75	0.006	36.2	Bacilli	Bacillus halodurans C-125
OLPV1_322510596	mj_0305	hypothetical protein NMC0367 [Neisseria meningitidis FAM18]	ref|YP_974478.1|	86	37	41	0.002	37.4	Betaproteobacteria	Neisseria meningitidis FAM18
OLPV1_322510597	dnaj	heat shock protein DnaJ domain-containing protein [Alishewanella aestuarii B11]	ref|ZP_10495082.1|	204	39	57	2e-07	50.1	Gammaproteobacteria	Alishewanella aestuarii B11
OLPV1_322510598	mpv1_153c	hypothetical protein OsV5_171r [Ostreococcus virus OsV5]	ref|YP_001648248.1|	230	29	207	3e-16	76.3	Phycodnaviridae	Ostreococcus virus OsV5
OLPV1_322510599	aspartate transaminase	hypothetical protein [Acanthamoeba polyphaga mimivirus]	ref|YP_003987016.1|	406	30	149	4e-06	48.5	Mimiviridae	Acanthamoeba polyphaga mimivirus
OLPV1_322510600	upstream activation factor subunit spp27 isoform 1	hypothetical protein MpV1_133 [Micromonas sp. RCC1109 virus MpV1]	ref|YP_004062016.1|	135	36	127	8e-17	75.1	Phycodnaviridae	Micromonas sp. RCC1109 virus MpV1
OLPV1_322510601	plasmodium function	hypothetical protein [Helicobacter pylori SNT49]	ref|YP_005787223.1|	292	33	76	2e-05	46.2	delta-epsilon_subdivisions	Helicobacter pylori SNT49
OLPV1_322510602	phum_phum105330	regulatory protein for cyclic-di-GMP, EAL domain [Oxalobacteraceae bacterium IMCC9480]	ref|ZP_08273649.1|	331	22	184	0.0004	42.4	Betaproteobacteria	Oxalobacteraceae bacterium IMCC9480
OLPV1_322510603	ccr4 not transcription complex subunit not1	hypothetical protein SCB49_02524 [unidentified eubacterium SCB49]	ref|ZP_01889763.1|	837	32	121	9e-05	44.3	Bacteroidetes	unidentified eubacterium SCB49
OLPV1_322510604	dna mismatch repair muts 1	hypothetical protein SS7213T_10439 [Staphylococcus simiae CCM 7213]	ref|ZP_09147359.1|	540	29	191	7e-21	96.7	Bacilli	Staphylococcus simiae CCM 7213
OLPV1_322510605	hpg27_319	GD25955 [Drosophila simulans]	ref|XP_002080954.1|	927	27	126	0.007	37	Metazoa	Drosophila simulans
OLPV1_322510606	0	hypothetical protein [Trichomonas vaginalis G3]	ref|XP_001328088.1|	1054	32	79	0.026	32.3	Trichomonadida	Trichomonas vaginalis G3
OLPV1_322510607	olv1_060	hypothetical protein BpV1_043 [Bathycoccus sp. RCC1105 virus BpV1]	ref|YP_004061473.1|	233	30	161	5e-14	67.8	Phycodnaviridae	Bathycoccus sp. RCC1105 virus BpV1
OLPV1_322510608	0	hypothetical protein MpV1_067c [Micromonas sp. RCC1109 virus MpV1]	ref|YP_004061950.1|	369	41	211	5e-50	174	Phycodnaviridae	Micromonas sp. RCC1109 virus MpV1
OLPV1_322510609	cbg23806	hypothetical protein Minf_0864 [Methylacidiphilum infernorum V4]	ref|YP_001939517.1|	279	21	77	0.001	36.6	Verrucomicrobia	Methylacidiphilum infernorum V4
OLPV1_322510610	e1a binding p400 isoform 1	hypothetical protein Pext1s1_28770 [Pseudomonas extremaustralis 14-3 substr. 14-3b]	ref|ZP_10440475.1|	722	39	46	0.008	34.7	Gammaproteobacteria	Pseudomonas extremaustralis 14-3 substr. 14-3b
OLPV1_322510611	kinase cmgc group sky1p s t	protein kinase domain [Cryptosporidium hominis TU502]	ref|XP_668015.1|	751	29	62	0.005	34.7	Apicomplexa	Cryptosporidium hominis TU502
OLPV1_322510612	lethal with checkpoint kinase cg4943 pa isoform 1	exonuclease RexB [Granulicatella adiacens ATCC 49175]	ref|ZP_05737147.1|	1190	28	130	0.002	41.2	Bacilli	Granulicatella adiacens ATCC 49175
OLPV1_322510613	deubiquitinating enzyme 2a	ubiquitin carboxyl-terminal hydrolase DUB-1 [Mus musculus]	ref|NP_031913.1|	526	33	66	0.0004	38.9	Metazoa	Mus musculus
OLPV1_322510614	methyl accepting chemotaxis	UPF0176 protein [Pseudoalteromonas sp. BSi20652]	ref|ZP_09225310.1|	151	29	97	0.01	35	Gammaproteobacteria	Pseudoalteromonas sp. BSi20652
OLPV1_322510615	ubiquinone menaquinone biosynthesis methyltransferase	ubiquinone/menaquinone biosynthesis methyltransferase [Campylobacter jejuni RM1221]	ref|YP_178388.1|	235	25	191	5e-07	50.1	delta-epsilon_subdivisions	Campylobacter jejuni RM1221
OLPV1_322510616	alanyl trna synthetase	hypothetical protein BRAFLDRAFT_216625 [Branchiostoma floridae]	ref|XP_002602257.1|	167	37	54	0.012	36.6	Metazoa	Branchiostoma floridae
OLPV1_322510617	deoxyuridine 5' triphosphate nucleotidohydrolase	Deoxyuridine 5'-triphosphate nucleotidohydrolase [Plasmodium knowlesi strain H]	ref|XP_002259276.1|	183	43	118	3e-20	85.5	Apicomplexa	Plasmodium knowlesi strain H
OLPV1_322510618	#N/A								#N/A	#N/A
OLPV1_322510619	marr transcriptional regulator	MarR family transcriptional regulator [Methanocaldococcus vulcanius M7]	ref|YP_003247146.1|	452	25	85	0.015	35.8	Methanococci	Methanocaldococcus vulcanius M7
OLPV1_322510620	0	hypothetical protein BZARG_3070 [Bizionia argentinensis JUB59]	ref|ZP_08820125.1|	624	38	63	0.008	36.2	Bacteroidetes	Bizionia argentinensis JUB59
OLPV1_322510621	otv2_075	hypothetical protein crov339 [Cafeteria roenbergensis virus BV-PW1]	ref|YP_003969972.1|	211	42	101	5e-17	78.2	unclassified_dsDNA_viruses (CroV)	Cafeteria roenbergensis virus BV-PW1
OLPV1_322510622	0	hypothetical protein [Acanthamoeba polyphaga mimivirus]	ref|YP_003986938.1|	159	49	77	3e-18	75.9	Mimiviridae	Acanthamoeba polyphaga mimivirus
OLPV1_322510623	bpv1_097	hypothetical protein OlV1_113 [Ostreococcus lucimarinus virus OlV1]	ref|YP_004061746.1|	314	46	217	2e-56	189	Phycodnaviridae	Ostreococcus lucimarinus virus OlV1
OLPV1_322510624	olv1_167	major capsid protein [Cafeteria roenbergensis virus BV-PW1]	ref|YP_003969975.1|	506	44	560	4e-141	421	unclassified_dsDNA_viruses (CroV)	Cafeteria roenbergensis virus BV-PW1
OLPV1_322510625	growth hormone inducible transmembrane	Hypothetical protein COLAER_00314 [Collinsella aerofaciens ATCC 25986]	ref|ZP_01771335.1|	231	26	217	2e-09	56.6	Actinobacteria	Collinsella aerofaciens ATCC 25986
OLPV1_322510626	mitochondrial chaperone bcs1	hypothetical protein [Paramecium bursaria Chlorella virus 1]	ref|NP_048392.1|	599	34	350	4e-60	209	Phycodnaviridae	Paramecium bursaria Chlorella virus 1
OLPV1_322510627	gh10061	putative glutamine synthetase [Acanthamoeba polyphaga mimivirus]	ref|YP_003987080.1|	353	20	208	2e-06	48.1	Mimiviridae	Acanthamoeba polyphaga mimivirus
OLPV1_322510628	phytanoyl coa dioxygenase	phytanoyl-coa dioxygenase [Phaeodactylum tricornutum CCAP 1055/1]	ref|XP_002177807.1|	409	24	210	2e-06	49.3	Bacillariophyta	Phaeodactylum tricornutum CCAP 1055/1
OLPV1_322510629	nuclease	nuclease [Bdellovibrio bacteriovorus HD100]	ref|NP_968327.1|	166	47	109	1e-21	87	delta-epsilon_subdivisions	Bdellovibrio bacteriovorus HD100
OLPV1_322510630	ornithine decarboxylase	hypothetical protein TDEL_0E00880 [Torulaspora delbrueckii]	ref|XP_003681542.1|	444	28	369	2e-36	139	Fungi	Torulaspora delbrueckii
OLPV1_322510631	fr483_n741r	hypothetical protein [Paramecium bursaria Chlorella virus 1]	ref|NP_048980.1|	121	36	113	2e-18	77	Phycodnaviridae	Paramecium bursaria Chlorella virus 1
OLPV1_322510632	0	predicted protein [Nematostella vectensis]	ref|XP_001641303.1|	836	49	53	4e-07	53.1	Metazoa	Nematostella vectensis
OLPV1_322510633	udp glucuronosyltransferase 2b18	hypothetical protein CLOSPO_03028 [Clostridium sporogenes ATCC 15579]	ref|ZP_02995905.1|	203	30	76	0.009	33.9	Clostridia	Clostridium sporogenes ATCC 15579
OLPV1_322510634	type iv a pilus assembly atpase pilb	predicted protein [Naegleria gruberi]	ref|XP_002672948.1|	773	25	179	8e-05	46.2	Schizopyrenida	Naegleria gruberi strain NEG-M
OLPV1_322510635	rhodanese sulfurtransferase	hypothetical protein Daes_0886 [Desulfovibrio aespoeensis Aspo-2]	ref|YP_004120649.1|	317	29	83	2e-05	42.7	delta-epsilon_subdivisions	Desulfovibrio aespoeensis Aspo-2
OLPV1_322510636	osv5_242f	hypothetical protein NY2A_B638R [Paramecium bursaria Chlorella virus NY2A]	ref|YP_001497834.1|	173	42	177	1e-35	126	Phycodnaviridae	Paramecium bursaria Chlorella virus NY2A
OLPV1_322510637	cytochrome p450 6a2	Hypothetical protein CBG10425 [Caenorhabditis briggsae]	ref|XP_002635770.1|	908	28	95	4e-06	45.8	Metazoa	Caenorhabditis briggsae
OLPV1_322510638	transcriptional repressor ular	ulaR gene product [Citrobacter rodentium ICC168]	ref|YP_003366729.1|	251	37	59	0.007	36.2	Gammaproteobacteria	Citrobacter rodentium ICC168
OLPV1_322510639	lambda type exonuclease	putative phage-type endonuclease [Acanthamoeba polyphaga mimivirus]	ref|YP_003986857.1|	549	28	312	6e-26	109	Mimiviridae	Acanthamoeba polyphaga mimivirus
OLPV1_322510640	thit_1106	hypothetical protein Teth514_1553 [Thermoanaerobacter sp. X514]	ref|YP_001663176.1|	390	25	157	0.003	38.9	Clostridia	Thermoanaerobacter sp. X514
OLPV1_322510641	membrane	hypothetical protein; putative membrane protein [Candidatus Cloacamonas acidaminovorans]	ref|YP_001741631.1|	1094	30	116	0.015	37.4	candidate_division_WWE1	Candidatus Cloacamonas acidaminovorans
OLPV1_322510642	glucosamine fructose 6 phosphate aminotransferase	hypothetical protein DICPUDRAFT_149253 [Dictyostelium purpureum]	ref|XP_003285395.1|	647	40	616	2e-146	442	Mycetozoa	Dictyostelium purpureum
OLPV1_322510643	small conductance mechanosenstive ion channel	cytOchrome o ubiquinol oxidase, subunit II [Rhodobacteraceae bacterium KLH11]	ref|ZP_05124955.1|	352	23	123	0.004	38.1	Alphaproteobacteria	Rhodobacteraceae bacterium KLH11
OLPV1_322510644	glutamate receptor 1 isoform	putative polysaccharide polymerase [Streptococcus parasanguinis FW213]	ref|YP_006310765.1|	421	40	47	0.002	37.4	Bacilli	Streptococcus parasanguinis FW213
OLPV1_322510645	carboxylesterase bioh	AraC family transcriptional regulator [Paenibacillus mucilaginosus KNP414]	ref|YP_004646178.1|	770	27	93	0.005	35	Bacilli	Paenibacillus mucilaginosus KNP414
OLPV1_322510646	0	hypothetical protein [Plasmodium vivax Sal-1]	ref|XP_001613548.1|	2099	24	169	0.004	38.9	Apicomplexa	Plasmodium vivax Sal-1
OLPV1_322510647	asparagine synthetase	PREDICTED: asparagine synthetase [glutamine-hydrolyzing]	ref|XP_001377920.2|	194	40	131	5e-26	99.8	Metazoa	Monodelphis domestica
OLPV1_322510648	asparagine synthase glutamine hydrolyzing	asparagine synthetase B [Psychroflexus torquis ATCC 700755]	ref|ZP_01253256.1|	524	41	408	6e-96	300	Bacteroidetes	Psychroflexus torquis ATCC 700755
OLPV1_322510649	had superfamily hydrolase subfamily ia variant 3	peptidase M19, renal dipeptidase [Sphingomonas wittichii RW1]	ref|YP_001264066.1|	431	29	70	0.009	35.4	Alphaproteobacteria	Sphingomonas wittichii RW1
OLPV1_322510650	dna rna helicase	hypothetical protein [Acanthamoeba polyphaga mimivirus]	ref|YP_003987109.1|	390	41	63	0.0002	42.4	Mimiviridae	Acanthamoeba polyphaga mimivirus
OLPV1_322510651	0	helicase IV [Fusobacterium periodonticum ATCC 33693]	ref|ZP_06027598.1|	1017	29	121	0.002	40	Fusobacteriia	Fusobacterium periodonticum ATCC 33693
OLPV1_322510652	pmi08_01796	AGAP004143-PA [Anopheles gambiae str. PEST]	ref|XP_313024.5|	2244	29	65	0.008	35	Metazoa	Anopheles gambiae str. PEST
OLPV1_322510653	ps273r	putative cysteine protease [Cafeteria roenbergensis virus BV-PW1]	ref|YP_003969816.1|	294	29	305	5e-26	105	unclassified_dsDNA_viruses (CroV)	Cafeteria roenbergensis virus BV-PW1
OLPV1_322510654	serine threonine kinase ark1	hypothetical protein LOAG_08800 [Loa loa]	ref|XP_003144378.1|	427	24	144	0.0002	41.2	Metazoa	Loa loa
OLPV1_322510655	0	GTPase-activator protein [Trichomonas vaginalis G3]	ref|XP_001322811.1|	2181	32	136	0.003	40.8	Trichomonadida	Trichomonas vaginalis G3
OLPV1_322510656	0	hypothetical protein BRAFLDRAFT_67462 [Branchiostoma floridae]	ref|XP_002613972.1|	788	31	128	0.0007	42.7	Metazoa	Branchiostoma floridae
OLPV1_322510657	permease mdr type	GF12010 [Drosophila ananassae]	ref|XP_001959521.1|	351	31	59	0.014	35.4	Metazoa	Drosophila ananassae
OLPV1_322510658	superfamily ii helicase vv d11	mg552 gene product [Megavirus chiliensis]	ref|YP_004894603.1|	791	29	500	1e-36	149	Mimiviridae	Megavirus chiliensis
OLPV1_322510659	nudix hydrolase	putative NUDIX-like hydrolase [Cafeteria roenbergensis virus BV-PW1]	ref|YP_003970079.1|	298	35	235	1e-32	123	unclassified_dsDNA_viruses (CroV)	Cafeteria roenbergensis virus BV-PW1
OLPV1_322510660	sugar fermentation stimulation a	LOW QUALITY PROTEIN: sugar fermentation stimulation protein A [Aggregatibacter actinomycetemcomitans ANH9381]	ref|YP_004949241.1|	240	27	88	0.013	35	Gammaproteobacteria	Aggregatibacter actinomycetemcomitans ANH9381
OLPV1_322510661	hnh endonuclease	hypothetical protein L8106_14915 [Lyngbya sp. PCC 8106]	ref|ZP_01619256.1|	82	42	59	3e-09	52	Oscillatoriales	Lyngbya sp. PCC 8106
OLPV1_322510662	stu1486	hypothetical protein Y1U_C1379 [Streptococcus thermophilus MN-ZLW-002]	ref|YP_006340493.1|	471	25	185	0.048	36.6	Bacilli	Streptococcus thermophilus MN-ZLW-002
OLPV1_322510663	pyruvate dehydrogenase e2 component 1	pyruvate dehydrogenase E2 component (dihydrolipoamide acetyltransferase) [Novosphingobium sp. Rr 2-17]	ref|ZP_10360439.1|	435	32	90	0.002	40	Alphaproteobacteria	Novosphingobium sp. Rr 2-17
OLPV1_322510664	transposase	transposase [Sinorhizobium meliloti AK83]	ref|YP_004551971.1|	314	26	155	3e-09	56.2	Alphaproteobacteria	Sinorhizobium meliloti AK83
OLPV1_322510665	ankyrin repeat 12 isoform 1	conserved hypothetical protein [Ricinus communis]	ref|XP_002518075.1|	356	26	102	0.035	35.8	Streptophyta	Ricinus communis
OLPV1_322510666	type ii dna modification enzyme methyltransferase	putative type II DNA modification enzyme (methyltransferase) [Campylobacter upsaliensis RM3195]	ref|ZP_00372070.1|	377	50	251	3e-83	258	delta-epsilon_subdivisions	Campylobacter upsaliensis RM3195
OLPV1_322510667	zinc finger 467	PREDICTED: zinc finger protein 235-like [Cricetulus griseus]	ref|XP_003508418.1|	648	54	24	0.0002	39.7	Metazoa	Cricetulus griseus
OLPV1_322510668	transcriptional regulator lysr	transcriptional regulator, LysR family [Burkholderia pseudomallei 1655]	ref|ZP_04891401.1|	400	30	54	4e-10	57.4	Betaproteobacteria	Burkholderia pseudomallei 1655
OLPV1_322510669	sugar fermentation stimulation a	sugar fermentation stimulation protein [Cyanothece sp. PCC 8802]	ref|YP_003137459.1|	242	36	77	4e-07	47	Chroococcales	Cyanothece sp. PCC 8802
OLPV1_322510670	sugar fermentation stimulation a	sugar fermentation stimulation protein A [Agrobacterium radiobacter K84]	ref|YP_002544338.1|	249	38	94	8e-13	62.8	Alphaproteobacteria	Agrobacterium radiobacter K84
OLPV1_322510671	rudimentary isoform a	GM13455 [Drosophila sechellia]	ref|XP_002042277.1|	1847	46	24	0.028	32.3	Metazoa	Drosophila sechellia
OLPV1_322510672	ribonuclease h1	ribonuclease H, putative [Candida dubliniensis CD36]	ref|XP_002421057.1|	233	35	222	3e-33	122	Fungi	Candida dubliniensis CD36
OLPV1_322510673	mucin	hypothetical protein FG05776.1 [Gibberella zeae PH-1]	ref|XP_385952.1|	412	41	95	6e-10	56.6	Fungi	Gibberella zeae PH-1
OLPV1_322510674	closci_02749	hypothetical protein Htur_3744 [Haloterrigena turkmenica DSM 5511]	ref|YP_003405279.1|	185	36	74	0.0003	40.4	Halobacteria	Haloterrigena turkmenica DSM 5511
OLPV1_322510675	g patch	PREDICTED: kelch-like protein 34-like [Xenopus (Silurana) tropicalis]	ref|XP_002936091.1|	596	47	32	0.02	32.3	Metazoa	Xenopus (Silurana) tropicalis
OLPV1_322510676	heat shock 70 hsp70	rIIA protector from prophage-induced early lysis [Aeromonas phage 44RR2.8t]	ref|NP_932356.1|	705	34	44	0.006	34.3	Caudovirales	Aeromonas phage 44RR2.8t
OLPV1_322510677	0	hypothetical protein [Cyanothece sp. PCC 7425]	ref|YP_002482781.1|	482	46	357	2e-75	254	Chroococcales	Cyanothece sp. PCC 7425
OLPV1_322510678	cytochrome c	hypothetical protein TTHERM_01111070 [Tetrahymena thermophila]	ref|XP_001025939.2|	859	26	117	0.001	40	Ciliophora	Tetrahymena thermophila
OLPV1_322510679	cell division ftsz	cell division protein FtsZ [Roseobacter sp. AzwK-3b]	ref|ZP_01903065.1|	544	34	68	0.002	36.2	Alphaproteobacteria	Roseobacter sp. AzwK-3b
OLPV1_322510680	lipoprotein	hypothetical protein LA_2447 [Leptospira interrogans serovar Lai str. 56601]	ref|NP_712628.1|	498	47	98	9e-21	87	Spirochaetia	Leptospira interrogans serovar Lai str. 56601
OLPV1_322510681	leucine rich repeat	leucine Rich repeat-containing domain protein [Cardiobacterium valvarum F0432]	ref|ZP_09446706.1|	429	59	41	1e-09	53.5	Gammaproteobacteria	Cardiobacterium valvarum F0432
OLPV1_322510682	competence	ECF subfamily RNA polymerase sigma-24 subunit [Hirschia baltica ATCC 49814]	ref|YP_003059487.1|	418	50	28	0.018	32	Alphaproteobacteria	Hirschia baltica ATCC 49814
OLPV1_322510683	radial spoke head 10 b	PREDICTED: hypothetical protein LOC100743411 [Bombus impatiens]	ref|XP_003485413.1|	425	44	75	1e-11	61.6	Metazoa	Bombus impatiens
OLPV1_322510684	atp dependent dna helicase pif1 5' 3'	PREDICTED: PIF1 5'-to-3' DNA helicase homolog (S. cerevisiae), partial [Taeniopygia guttata]	ref|XP_002188590.1|	454	36	424	5e-74	242	Metazoa	Taeniopygia guttata
OLPV1_322510685	glucose 1 phosphate adenylyltransferase subunit	hypothetical protein AaeL_AAEL013335 [Aedes aegypti]	ref|XP_001663484.1|	807	24	100	0.005	35	Metazoa	Aedes aegypti
OLPV1_322510686	tata box binding	hypothetical protein OlV1_136c [Ostreococcus lucimarinus virus OlV1]	ref|YP_004061769.1|	285	26	179	4e-09	57.4	Phycodnaviridae	Ostreococcus lucimarinus virus OlV1
OLPV1_322510687	replication factor c subunit 2	PREDICTED: replication factor C subunit 5 [Vitis vinifera]	ref|XP_002285868.1|	360	40	218	2e-47	165	Streptophyta	Vitis vinifera
OLPV1_322510688	zinc finger dna binding	mg438 gene product [Megavirus chiliensis]	ref|YP_004894489.1|	346	25	300	6e-09	56.6	Mimiviridae	Megavirus chiliensis
OLPV1_322510689	0	predicted protein [Populus trichocarpa]	ref|XP_002310786.1|	439	57	21	0.093	30	Streptophyta	Populus trichocarpa
OLPV1_322510690	rumgna_01696	NADH dehydrogenase subunit L [Roseovarius sp. TM1035]	ref|ZP_01879625.1|	694	40	48	0.043	31.6	Alphaproteobacteria	Roseovarius sp. TM1035
OLPV1_322510691	rna recognition motif	fructokinase-2 [Staphylococcus warneri L37603]	ref|ZP_04678737.1|	318	27	127	0.002	39.3	Bacilli	Staphylococcus warneri L37603
OLPV1_322510692	sensor histidine kinase	sensor histidine kinase [Clostridium botulinum B1 str. Okra]	ref|YP_001779970.1|	326	30	46	0.026	32	Clostridia	Clostridium botulinum B1 str. Okra
OLPV1_322510693	glycogen synthase	predicted protein [Thalassiosira pseudonana CCMP1335]	ref|XP_002293651.1|	1429	30	89	0.05	33.5	Bacillariophyta	Thalassiosira pseudonana CCMP1335
OLPV1_322510694	26s proteasome non atpase regulatory subunit	polyprenyl synthetase [Elizabethkingia anophelis Ag1]	ref|ZP_09416047.1|	325	32	106	0.002	37.4	Bacteroidetes	Elizabethkingia anophelis Ag1
OLPV1_322510695	patatin phospholipase 4	Patatin like protein [Phytophthora infestans T30-4]	ref|XP_002902128.1|	265	26	238	4e-08	53.1	Oomycetes	Phytophthora infestans T30-4
OLPV1_322510696	olv1_030c	hypothetical protein OlV1_030c [Ostreococcus lucimarinus virus OlV1]	ref|YP_004061663.1|	178	39	148	6e-25	97.4	Phycodnaviridae	Ostreococcus lucimarinus virus OlV1
OLPV1_322510697	dna directed rna polymerase subunit 6	DNA-directed RNA polymerase subunit K [Encephalitozoon intestinalis ATCC 50506]	ref|XP_003073320.1|	116	38	84	7e-08	48.9	Fungi	Encephalitozoon intestinalis ATCC 50506
OLPV1_322510698	dna directed rna polymerase ii subunit rpb9	RNA polymerase II core subunit [Dictyostelium purpureum]	ref|XP_003291110.1|	109	26	113	1e-06	43.9	Mycetozoa	Dictyostelium purpureum
OLPV1_322510699	ubiquitin conjugating enzyme e2 z	putative ubiquitin-conjugating enzyme E2 [Cafeteria roenbergensis virus BV-PW1]	ref|YP_003970126.1|	236	51	152	2e-41	144	unclassified_dsDNA_viruses (CroV)	Cafeteria roenbergensis virus BV-PW1
OLPV1_322510700	d5 ntpase involved dna replication	mg305 gene product [Megavirus chiliensis]	ref|YP_004894356.1|	943	29	907	4e-88	304	Mimiviridae	Megavirus chiliensis
OLPV1_322510701	transposase	Glycosyl hydrolase family 20, catalytic domain containing protein [Brugia malayi]	ref|XP_001898837.1|	508	24	147	0.0006	41.2	Metazoa	Brugia malayi
OLPV1_322510702	lipase chaperone	calcium-transporting ATPase [Fluoribacter dumoffii Tex-KL]	ref|ZP_10137631.1|	1144	32	57	0.008	34.7	Gammaproteobacteria	Fluoribacter dumoffii Tex-KL
OLPV1_322510703	dna directed rna polymerases ii 24 kda polypeptide	KLTH0G15598p [Lachancea thermotolerans]	ref|XP_002555711.1|	215	51	77	5e-16	73.9	Fungi	Lachancea thermotolerans CBS 6340
OLPV1_322510704	trna pseudouridine synthase	hypothetical protein BRAFLDRAFT_89774 [Branchiostoma floridae]	ref|XP_002588796.1|	462	34	68	4e-09	56.6	Metazoa	Branchiostoma floridae
OLPV1_322510705	dna directed rna polymerase ii subunit b' rpob1	predicted protein [Micromonas pusilla CCMP1545]	ref|XP_003056094.1|	1172	48	71	4e-17	77	Chlorophyta	Micromonas pusilla CCMP1545
OLPV1_322510706	dna directed rna polymerase ii subunit rpb2	PREDICTED: DNA-directed RNA polymerase II subunit RPB2-like [Loxodonta africana]	ref|XP_003415980.1|	1010	58	64	2e-18	80.1	Metazoa	Loxodonta africana
OLPV1_322510707	dna directed rna polymerase ii subunit rpb2	DNA-directed RNA polymerase subunit beta [Encephalitozoon intestinalis ATCC 50506]	ref|XP_003073707.1|	1140	33	1029	4e-171	535	Fungi	Encephalitozoon intestinalis ATCC 50506
OLPV1_322510708	major facilitator superfamily	major facilitator superfamily transporter, partial [Verminephrobacter aporrectodeae subsp. tuberculatae At4]	ref|ZP_08871588.1|	254	33	51	0.015	33.9	Betaproteobacteria	Verminephrobacter aporrectodeae subsp. tuberculatae At4
OLPV1_322510709	dna directed rna polymerase ii iii subunit rpabc5	DNA-directed RNA polymerase RPB10 [Giardia lamblia ATCC 50803]	ref|XP_001708426.1|	122	49	74	2e-18	75.1	Diplomonadida	Giardia lamblia ATCC 50803
OLPV1_322510710	mismatch repair atpase	MutS-related protein [Nautilia profundicola AmH]	ref|YP_002607133.1|	917	32	958	8e-117	384	delta-epsilon_subdivisions	Nautilia profundicola AmH
OLPV1_322510711	ras ef hand isoform 1	PREDICTED: ras and EF-hand domain-containing protein homolog isoform 3 [Strongylocentrotus purpuratus]	ref|XP_785593.3|	750	31	58	0.006	36.6	Metazoa	Strongylocentrotus purpuratus
OLPV1_322510712	dystonin isoform 1	PREDICTED: hypothetical protein LOC100117456 [Nasonia vitripennis]	ref|XP_001601689.2|	1704	27	131	0.0007	40.8	Metazoa	Nasonia vitripennis
OLPV1_322510713	odd oz	tRNA(Ile)-lysidine synthetase [Atopobium vaginae DSM 15829]	ref|ZP_07664381.1|	509	40	55	0.003	36.2	Actinobacteria	Atopobium vaginae DSM 15829
OLPV1_322510714	lon protease	putative Lon protease [Cafeteria roenbergensis virus BV-PW1]	ref|YP_003969668.1|	811	39	388	9e-75	255	unclassified_dsDNA_viruses (CroV)	Cafeteria roenbergensis virus BV-PW1
OLPV1_322510715	dna directed rna polymerase ii subunit rpb1	hypothetical protein DICPUDRAFT_149604 [Dictyostelium purpureum]	ref|XP_003285719.1|	1755	39	1483	0	998	Mycetozoa	Dictyostelium purpureum
OLPV1_322510716	ttherm_00031700	putative helicase [Acanthamoeba polyphaga mimivirus]	ref|YP_003986482.1|	1035	29	85	0.014	38.5	Mimiviridae	Acanthamoeba polyphaga mimivirus
OLPV1_322510717	0	hypothetical protein [Clostridium botulinum A str. ATCC 3502]	ref|YP_001252723.1|	549	36	77	0.007	39.7	Clostridia	Clostridium botulinum A str. ATCC 3502
OLPV1_322510718	#N/A								#N/A	#N/A
OLPV1_322510719	#N/A								#N/A	#N/A
OLPV1_322510720	maoc	putative dehydratase [Pseudomonas fluorescens SBW25]	ref|YP_002873089.1|	296	22	119	7e-07	47	Gammaproteobacteria	Pseudomonas fluorescens SBW25
OLPV1_322510721	rna polymerase subunit beta	replication protein [Fusobacterium nucleatum subsp. polymorphum ATCC 10953]	ref|YP_001259980.1|	561	31	89	0.004	39.7	Fusobacteriia	Fusobacterium nucleatum subsp. polymorphum ATCC 10953
OLPV1_322510722	metallopeptidase wlm	putative metal-dependent hydrolase [Cafeteria roenbergensis virus BV-PW1]	ref|YP_003969923.1|	195	35	187	1e-24	97.8	unclassified_dsDNA_viruses (CroV)	Cafeteria roenbergensis virus BV-PW1
OLPV1_322510723	0	hypothetical protein AR158_C444L [Paramecium bursaria Chlorella virus AR158]	ref|YP_001498525.1|	207	36	109	2e-15	72	Phycodnaviridae	Paramecium bursaria Chlorella virus AR158
OLPV1_322510724	0	predicted protein [Naegleria gruberi]	ref|XP_002669781.1|	361	40	52	0.002	35.8	Schizopyrenida	Naegleria gruberi strain NEG-M
OLPV1_322510725	had superfamily	JmjC domain containing protein [Plasmodium falciparum 3D7]	ref|XP_001349427.1|	1259	52	62	7e-10	61.2	Apicomplexa	Plasmodium falciparum 3D7
OLPV1_322510726	glutamine n5 methyltransferase release factor specific	30S ribosomal protein S15 [Krokinobacter sp. 4H-3-7-5]	ref|YP_004429764.1|	89	42	36	0.015	30.4	Bacteroidetes	Krokinobacter sp. 4H-3-7-5
OLPV1_322510727	dead deah box helicase	PREDICTED: hypothetical protein LOC100553043 [Anolis carolinensis]	ref|XP_003216374.1|	2082	39	57	0.015	33.1	Metazoa	Anolis carolinensis
OLPV1_322510728	versican core isoform 3 precursor	PREDICTED: versican [Oryctolagus cuniculus]	ref|XP_002713921.1|	3372	29	143	6e-10	60.5	Metazoa	Oryctolagus cuniculus
OLPV1_322510729	ubiquitin carboxyl terminal hydrolase 2 isoform c	ubiquitin carboxyl-terminal hydrolase 2 [Gallus gallus]	ref|NP_990257.1|	403	30	341	6e-36	135	Metazoa	Gallus gallus
OLPV1_322510730	deoxyribodipyrimidine photo lyase type i	deoxyribodipyrimidine photo-lyase [Methanosalsum zhilinae DSM 4017]	ref|YP_004616121.1|	457	41	464	1e-108	333	Methanomicrobia	Methanosalsum zhilinae DSM 4017
OLPV1_322510731	transcription factor	transcription factor (predicted) [Schizosaccharomyces pombe 972h-]	ref|XP_001713074.1|	594	39	38	0.061	31.2	Fungi	Schizosaccharomyces pombe 972h-
OLPV1_322510732	0	hypothetical protein BSG1_13111 [Bacillus sp. SG-1]	ref|ZP_01861796.1|	156	38	123	2e-15	70.5	Bacilli	Bacillus sp. SG-1
OLPV1_322510733	r2apbs1draft_1341	hypothetical protein [Frateuria aurantia DSM 6220]	ref|YP_005377477.1|	130	37	127	6e-23	89.4	Gammaproteobacteria	Frateuria aurantia DSM 6220
OLPV1_322510734	tpr repeat	hypothetical protein WQE_24442 [Burkholderia terrae BS001]	ref|ZP_10251803.1|	520	28	266	6e-27	113	Betaproteobacteria	Burkholderia terrae BS001
OLPV1_322510735	0	hypothetical protein, conserved [Toxoplasma gondii ME49]	ref|XP_002370635.1|	376	26	111	1e-07	53.5	Apicomplexa	Toxoplasma gondii ME49
OLPV1_322510736	pyruvate dehydrogenase e2 component 1	pyruvate dehydrogenase E2 component (dihydrolipoamide acetyltransferase) [Novosphingobium sp. Rr 2-17]	ref|ZP_10360439.1|	435	32	90	0.002	40	Alphaproteobacteria	Novosphingobium sp. Rr 2-17
OLPV1_322510737	stu1486	hypothetical protein Y1U_C1379 [Streptococcus thermophilus MN-ZLW-002]	ref|YP_006340493.1|	471	25	185	0.048	36.6	Bacilli	Streptococcus thermophilus MN-ZLW-002
OLPV1_322510738	hnh endonuclease	hypothetical protein L8106_14915 [Lyngbya sp. PCC 8106]	ref|ZP_01619256.1|	82	42	59	2e-09	52	Oscillatoriales	Lyngbya sp. PCC 8106
OLPV1_322510739	sugar fermentation stimulation a	LOW QUALITY PROTEIN: sugar fermentation stimulation protein A [Aggregatibacter actinomycetemcomitans ANH9381]	ref|YP_004949241.1|	240	27	88	0.014	35	Gammaproteobacteria	Aggregatibacter actinomycetemcomitans ANH9381
OLPV1_322510740	nudix hydrolase	putative NUDIX-like hydrolase [Cafeteria roenbergensis virus BV-PW1]	ref|YP_003970079.1|	298	35	235	1e-32	123	unclassified_dsDNA_viruses (CroV)	Cafeteria roenbergensis virus BV-PW1
OLPV1_322510741	superfamily ii helicase vv d11	putative ATP-dependent RNA helicase [Acanthamoeba polyphaga mimivirus]	ref|YP_003987078.1|	573	38	121	7e-16	78.2	Mimiviridae	Acanthamoeba polyphaga mimivirus
OLPV1_322510742	dna directed	hypothetical protein BRAFLDRAFT_67462 [Branchiostoma floridae]	ref|XP_002613972.1|	788	31	128	0.0009	43.1	Metazoa	Branchiostoma floridae
OLPV1_322510743	0	GTPase-activator protein [Trichomonas vaginalis G3]	ref|XP_001322811.1|	2181	32	136	0.003	40.8	Trichomonadida	Trichomonas vaginalis G3
OLPV1_322510744	serine threonine kinase ark1	hypothetical protein LOAG_08800 [Loa loa]	ref|XP_003144378.1|	427	24	144	0.0002	41.2	Metazoa	Loa loa
OLPV1_322510745	ps273r	putative cysteine protease [Cafeteria roenbergensis virus BV-PW1]	ref|YP_003969816.1|	294	29	305	5e-26	105	unclassified_dsDNA_viruses (CroV)	Cafeteria roenbergensis virus BV-PW1
OLPV1_322510746	mitogen activated kinase	PREDICTED: protein amnionless-like [Megachile rotundata]	ref|XP_003703705.1|	470	30	53	0.0004	38.5	Metazoa	Megachile rotundata
OLPV1_322510747	dna ligase	hypothetical protein SCHCODRAFT_102239 [Schizophyllum commune H4-8]	ref|XP_003036370.1|	398	41	223	4e-43	154	Fungi	Schizophyllum commune H4-8
OLPV1_322510748	#N/A								#N/A	#N/A
OLPV1_322510749	ribonucleoside diphosphate reductase large chain 1 ribonucleotide	ADL057Wp [Ashbya gossypii ATCC 10895]	ref|NP_984039.2|	890	52	820	0	880	Fungi	Ashbya gossypii ATCC 10895
OLPV1_322510750	0	conserved hypothetical protein [Mollicutes bacterium D7]	ref|ZP_04566018.1|	497	26	130	0.002	38.9	Erysipelotrichi	Coprobacillus sp. D7
OLPV1_322510751	disulfide oxidoreductase	putative Erv-family thiol oxidoreductase [Cafeteria roenbergensis virus BV-PW1]	ref|YP_003969775.1|	181	54	169	3e-58	184	unclassified_dsDNA_viruses (CroV)	Cafeteria roenbergensis virus BV-PW1
OLPV1_322510752	trna ile lysidine synthetase	tRNA(Ile)-lysidine synthetase [Candidatus Ruthia magnifica str. Cm (Calyptogena magnifica)]	ref|YP_903388.1|	390	35	52	0.097	30	Gammaproteobacteria	Candidatus Ruthia magnifica str. Cm (Calyptogena magnifica)
OLPV1_322510753	thioredoxin	conserved hypothetical protein [Bacteroides sp. 2_1_33B]	ref|ZP_06075234.1|	107	37	87	1e-09	52.8	Bacteroidetes	Bacteroides sp. 2_1_33B
OLPV1_322510754	mpv1_104c	mg441 gene product [Megavirus chiliensis]	ref|YP_004894492.1|	127	35	107	3e-08	49.7	Mimiviridae	Megavirus chiliensis
OLPV1_322510755	dna translocase ftsk	zinc metalloprotease ZmpB [Gemella haemolysans ATCC 10379]	ref|ZP_04776628.1|	2100	29	195	4e-08	57.4	Bacilli	Gemella haemolysans ATCC 10379
OLPV1_322510756	transcription initiation factor iib general	putative transcription initiation factor IIb-like protein [Acanthamoeba polyphaga mimivirus]	ref|YP_003986746.1|	461	33	299	3e-42	154	Mimiviridae	Acanthamoeba polyphaga mimivirus
OLPV1_322510757	beta 1 4 galactosyltransferase 7	putative KH domain protein [Trichinella spiralis]	ref|XP_003369271.1|	640	31	181	3e-17	81.3	Metazoa	Trichinella spiralis
OLPV1_322510758	orf1ab polyprotein	PAS/PAC sensor signal transduction histidine kinase [Desulfotomaculum acetoxidans DSM 771]	ref|YP_003189636.1|	871	35	63	0.016	33.5	Clostridia	Desulfotomaculum acetoxidans DSM 771
OLPV1_322510759	n acetylmuramoyl l alanine amidase	hypothetical protein B40-8044 [Bacteroides phage B40-8]	ref|YP_002221582.1|	437	36	47	0.0008	37.7	Caudovirales	Bacteroides phage B40-8
OLPV1_322510760	eukaryotic translation initiation factor 4e type 3	putative eIF-4E [Cafeteria roenbergensis virus BV-PW1]	ref|YP_003969852.1|	163	38	128	5e-18	78.2	unclassified_dsDNA_viruses (CroV)	Cafeteria roenbergensis virus BV-PW1
OLPV1_322510761	brafldraft_117129	U2 snRNP auxiliary factor, small subunit, putative [Plasmodium falciparum 3D7]	ref|XP_001347871.1|	294	31	52	0.011	33.9	Apicomplexa	Plasmodium falciparum 3D7
OLPV1_322510762	proliferating cell nuclear antigen	hypothetical protein OlV1_111 [Ostreococcus lucimarinus virus OlV1]	ref|YP_004061744.1|	248	34	250	8e-45	154	Phycodnaviridae	Ostreococcus lucimarinus virus OlV1
OLPV1_322510763	l lactate permease	hypothetical protein HIMB114_0045 [alpha proteobacterium HIMB114]	ref|ZP_06054445.1|	81	36	69	1e-05	41.2	Alphaproteobacteria	alpha proteobacterium HIMB114
OLPV1_322510764	rnfabcdge type electron transport complex subunit e	gamma-glutamyltranspeptidase 1 [Sus scrofa]	ref|NP_999195.1|	568	40	68	0.007	34.7	Metazoa	Sus scrofa
OLPV1_322510765	cv_3102	predicted protein [Naegleria gruberi]	ref|XP_002670459.1|	485	23	450	2e-16	81.6	Schizopyrenida	Naegleria gruberi strain NEG-M
OLPV1_322510766	sugar fermentation stimulation a	sugar fermentation stimulation protein A [Agrobacterium radiobacter K84]	ref|YP_002544338.1|	249	38	94	8e-13	62.8	Alphaproteobacteria	Agrobacterium radiobacter K84
OLPV1_322510767	transcriptional regulator lysr	putative glycosyl transferase [Neisseria gonorrhoeae FA6140]	ref|ZP_04722494.1|	357	37	68	5e-05	44.7	Betaproteobacteria	Neisseria gonorrhoeae FA6140
OLPV1_322510768	ribonuclease h1	ribonuclease H, putative [Candida dubliniensis CD36]	ref|XP_002421057.1|	233	35	222	5e-33	121	Fungi	Candida dubliniensis CD36
OLPV1_322510769	pt repeat	PREDICTED: hypothetical protein LOC100746493 [Bombus impatiens]	ref|XP_003488634.1|	391	33	150	2e-18	81.3	Metazoa	Bombus impatiens
OLPV1_322510770	gp210	hypothetical protein Krac_6819 [Ktedonobacter racemifer DSM 44963]	ref|ZP_06968054.1|	159	31	103	0.0005	40.4	Ktedonobacteria	Ktedonobacter racemifer DSM 44963
OLPV1_322510771	heat shock 70 hsp70	rIIA protector from prophage-induced early lysis [Aeromonas phage 44RR2.8t]	ref|NP_932356.1|	705	45	31	0.006	34.3	Caudovirales	Aeromonas phage 44RR2.8t
OLPV1_322510772	phage major capsid e	Youth, involved in determining longevity [Scheffersomyces stipitis CBS 6054]	ref|XP_001386852.1|	290	37	46	0.002	37	Fungi	Scheffersomyces stipitis CBS 6054
OLPV1_322510773	leucine rich repeat	putative lipoprotein [Psychroflexus torquis ATCC 700755]	ref|ZP_01253158.1|	495	49	142	3e-29	112	Bacteroidetes	Psychroflexus torquis ATCC 700755
OLPV1_322510774	ttherm_00442800	hypothetical protein Aflv_0333 [Anoxybacillus flavithermus WK1]	ref|YP_002314702.1|	1059	30	71	0.023	32.7	Bacilli	Anoxybacillus flavithermus WK1
OLPV1_322510775	small gtp binding	hypothetical protein [Cyanothece sp. PCC 7425]	ref|YP_002482781.1|	482	46	348	8e-85	276	Chroococcales	Cyanothece sp. PCC 7425
OLPV1_322510776	radial spoke head 10 b	PREDICTED: hypothetical protein LOC100743411 [Bombus impatiens]	ref|XP_003485413.1|	425	44	75	1e-11	61.6	Metazoa	Bombus impatiens
OLPV1_322510777	thioredoxin	conserved hypothetical protein [Bacteroides sp. 2_1_33B]	ref|ZP_06075234.1|	107	37	87	1e-09	52.8	Bacteroidetes	Bacteroides sp. 2_1_33B
OLPV1_322510778	trna ile lysidine synthetase	tRNA(Ile)-lysidine synthetase [Candidatus Ruthia magnifica str. Cm (Calyptogena magnifica)]	ref|YP_903388.1|	390	35	52	0.097	30	Gammaproteobacteria	Candidatus Ruthia magnifica str. Cm (Calyptogena magnifica)
OLPV1_322510779	disulfide oxidoreductase	putative Erv-family thiol oxidoreductase [Cafeteria roenbergensis virus BV-PW1]	ref|YP_003969775.1|	181	54	169	3e-58	184	unclassified_dsDNA_viruses (CroV)	Cafeteria roenbergensis virus BV-PW1
OLPV1_322510780	0	conserved hypothetical protein [Mollicutes bacterium D7]	ref|ZP_04566018.1|	497	26	130	0.002	38.9	Erysipelotrichi	Coprobacillus sp. D7
OLPV1_322510781	ribonucleoside diphosphate reductase large chain	ribonucleoside-diphosphate reductase subunit alpha [Lacinutrix sp. 5H-3-7-4]	ref|YP_004579025.1|	827	45	94	4e-19	83.2	Bacteroidetes	Lacinutrix sp. 5H-3-7-4
OLPV1_322510782	0	hypothetical protein SELMODRAFT_236668 [Selaginella moellendorffii]	ref|XP_002993082.1|	293	26	61	0.004	34.7	Streptophyta	Selaginella moellendorffii
OLPV1_322510783	dna ligase	hypothetical protein SCHCODRAFT_102239 [Schizophyllum commune H4-8]	ref|XP_003036370.1|	398	40	266	2e-52	181	Fungi	Schizophyllum commune H4-8
OLPV1_322510784	mitogen activated kinase	PREDICTED: protein amnionless-like [Megachile rotundata]	ref|XP_003703705.1|	470	30	53	0.0005	38.1	Metazoa	Megachile rotundata
OLPV1_322510785	0	DMT superfamily drug/metabolite transporter [Lactobacillus hilgardii ATCC 8290]	ref|ZP_03952933.1|	58	38	45	0.001	33.5	Bacilli	Lactobacillus hilgardii ATCC 8290
OLPV1_322510786	cell division atp binding ftse	annexin A6 [Xenopus laevis]	ref|NP_001085847.1|	673	36	50	0.019	32.7	Metazoa	Xenopus laevis
OLPV1_322510787	flim gene product	PREDICTED: galactosamine (N-acetyl)-6-sulfate sulfatase-like [Saccoglossus kowalevskii]	ref|XP_002736216.1|	784	43	30	0.027	32.3	Metazoa	Saccoglossus kowalevskii
OLPV1_322510788	type i restriction modification system dna specificity	restriction modification system DNA specificity domain-containing protein [Shewanella baltica OS117]	ref|YP_006039744.1|	402	34	319	3e-27	110	Gammaproteobacteria	Shewanella baltica OS117
OLPV1_322510789	type i restriction modification system dna specificity	restriction modification system DNA specificity domain-containing protein [Shewanella baltica OS117]	ref|YP_006039744.1|	402	53	38	0.0007	37.4	Gammaproteobacteria	Shewanella baltica OS117
OLPV1_322510790	type i restriction modification system m	HsdM [Campylobacter coli RM2228]	ref|ZP_00367749.1|	495	33	184	7e-21	90.5	delta-epsilon_subdivisions	Campylobacter coli RM2228
OLPV1_322510791	type i restriction modification system m subunit	N-6 DNA methylase [Shewanella sp. MR-7]	ref|YP_738904.1|	500	25	187	1e-09	57.4	Gammaproteobacteria	Shewanella sp. MR-7
OLPV1_322510792	helicase	putative superfamily II helicase/restriction enzyme [Cafeteria roenbergensis virus BV-PW1]	ref|YP_003970159.1|	722	31	698	2e-59	216	unclassified_dsDNA_viruses (CroV)	Cafeteria roenbergensis virus BV-PW1
OLPV1_322510793	radial spoke head 10 b	PREDICTED: hypothetical protein LOC100743411 [Bombus impatiens]	ref|XP_003485413.1|	425	39	72	5e-10	55.8	Metazoa	Bombus impatiens
OLPV1_322510794	morn repeat	RspH10B [Paenibacillus elgii B69]	ref|ZP_09074526.1|	1027	41	81	3e-12	63.5	Bacilli	Paenibacillus elgii B69
OLPV1_322510795	morn repeat	predicted protein [Micromonas sp. RCC299]	ref|XP_002500621.1|	330	43	89	7e-12	60.8	Chlorophyta	Micromonas sp. RCC299
OLPV1_322510796	xacm_3157	hypothetical protein [Shewanella baltica OS195]	ref|YP_001554412.1|	266	33	148	2e-16	74.7	Gammaproteobacteria	Shewanella baltica OS195
OLPV1_322510797	0	hypothetical protein HPPC_03450 [Helicobacter pylori PeCan4]	ref|YP_003926970.1|	1606	28	125	8e-07	51.6	delta-epsilon_subdivisions	Helicobacter pylori PeCan4
OLPV1_322510798	probable atp dependent rna helicase ddx58 isoform 1	hypothetical protein SCHCODRAFT_31237 [Schizophyllum commune H4-8]	ref|XP_003036236.1|	1342	29	161	2e-06	47.4	Fungi	Schizophyllum commune H4-8
OLPV1_322510799	elongation factor g	putative phage integrase [planctomycete KSU-1]	ref|ZP_10100249.1|	303	33	95	0.0004	39.3	Planctomycetia	planctomycete KSU-1
OLPV1_322510800	0	hypothetical protein HMPREF9474_03859 [Clostridium symbiosum WAL-14163]	ref|ZP_08092108.1|	679	33	225	3e-27	110	Clostridia	Clostridium symbiosum WAL-14163
OLPV1_322510801	lipoprotein	lipoprotein [Fibrobacter succinogenes subsp. succinogenes S85]	ref|YP_003250589.1|	829	42	795	0	543	Fibrobacteres	Fibrobacter succinogenes subsp. succinogenes S85
OLPV1_322510802	aminopeptidase p	phosphate transport regulator [Caulobacter segnis ATCC 21756]	ref|YP_003593986.1|	214	36	53	0.006	34.7	Alphaproteobacteria	Caulobacter segnis ATCC 21756
OLPV1_322510803	bt_3650	hypothetical protein PVOR_15369 [Paenibacillus vortex V453]	ref|ZP_07899886.1|	147	33	76	0.022	34.3	Bacilli	Paenibacillus vortex V453
OLPV1_322510804	dnaj subfamily b 13	chaperone protein DnaJ [Thermodesulfovibrio yellowstonii DSM 11347]	ref|YP_002249720.1|	355	28	338	7e-28	111	Nitrospira	Thermodesulfovibrio yellowstonii DSM 11347
OLPV1_322510805	replication factor c subunit 5	PREDICTED: replication factor C subunit 5-like [Strongylocentrotus purpuratus]	ref|XP_003726529.1|	342	24	286	6e-08	53.9	Metazoa	Strongylocentrotus purpuratus
OLPV1_322510806	biotin synthesis bioc	LOW QUALITY PROTEIN: oligopeptide transporter, OPT family [Campylobacter jejuni subsp. jejuni 414]	ref|ZP_06372863.1|	663	32	62	0.011	34.3	delta-epsilon_subdivisions	Campylobacter jejuni subsp. jejuni 414
OLPV1_322510807	0	hypothetical protein A1E_05570 [Rickettsia canadensis str. McKiel]	ref|YP_001492810.1|	228	35	79	0.006	34.3	Alphaproteobacteria	Rickettsia canadensis str. McKiel
OLPV1_322510808	utp glucose 1 phosphate uridylyltransferase	CCR4-NOT transcription complex subunit, putative [Phytophthora infestans T30-4]	ref|XP_002901762.1|	706	29	100	0.021	37	Oomycetes	Phytophthora infestans T30-4
OLPV1_322510809	0	DEHA2A07546p [Debaryomyces hansenii CBS767]	ref|XP_456655.2|	234	38	65	0.005	37.7	Fungi	Debaryomyces hansenii CBS767
OLPV1_322510810	hmpref9457_03708	hypothetical protein crov348 [Cafeteria roenbergensis virus BV-PW1]	ref|YP_003969981.1|	111	75	105	4e-46	151	unclassified_dsDNA_viruses (CroV)	Cafeteria roenbergensis virus BV-PW1
OLPV1_322510811	dna methylase dpniia	Dam-like adenine-specific DNA methylase [Marseillevirus]	ref|YP_003406772.1|	295	48	298	1e-82	256	unclassified_dsDNA_viruses (Marseil)	Marseillevirus
OLPV1_322510812	pmi14_06461	5-methyltetrahydropteroyltriglutamate--homocysteine S-methyltransferase [Acetivibrio cellulolyticus CD2]	ref|ZP_09465079.1|	761	37	51	0.027	32.3	Clostridia	Acetivibrio cellulolyticus CD2
OLPV1_322510813	formate tetrahydrofolate ligase	UvrD/REP helicase family protein [Tetrahymena thermophila]	ref|XP_001016343.1|	1536	37	62	0.012	33.5	Ciliophora	Tetrahymena thermophila
OLPV1_322510814	5' 3' exonuclease	putative 5'-3' exonuclease [Cafeteria roenbergensis virus BV-PW1]	ref|YP_003969937.1|	562	28	538	1e-41	157	unclassified_dsDNA_viruses (CroV)	Cafeteria roenbergensis virus BV-PW1
OLPV1_322510815	gf12541	two component system histidine kinase/response regulator hybrid protein [Butyrivibrio proteoclasticus B316]	ref|YP_003830178.1|	1022	26	115	0.002	38.9	Clostridia	Butyrivibrio proteoclasticus B316
OLPV1_322510816	fad linked sulfhydryl oxidase alr	pB119L [African swine fever virus]	ref|NP_042767.1|	119	30	82	3e-06	43.5	Asfarviridae	African swine fever virus
OLPV1_322510817	0	conserved hypothetical protein [Ajellomyces capsulatus NAm1]	ref|XP_001536002.1|	884	35	52	0.001	38.5	Fungi	Ajellomyces capsulatus NAm1
OLPV1_322510818	rhodanese	rhodanese-like domain protein [Bacillus cereus 03BB108]	ref|ZP_03113927.1|	119	34	50	0.001	36.6	Bacilli	Bacillus cereus 03BB108
OLPV1_322510819	ser thr phosphatase	hypothetical protein MB2181_03590 [Methylophilales bacterium HTCC2181]	ref|ZP_01552067.1|	337	34	62	0.017	33.1	Betaproteobacteria	Methylophilales bacterium HTCC2181
OLPV1_322510820	endoribonuclease l psp	endoribonuclease L-PSP [Herpetosiphon aurantiacus DSM 785]	ref|YP_001542924.1|	126	39	36	0.015	31.6	Chloroflexi	Herpetosiphon aurantiacus DSM 785
OLPV1_322510821	gaba a receptor interacting factor 1 59	hypothetical protein BpV1_116c [Bathycoccus sp. RCC1105 virus BpV1]	ref|YP_004061546.1|	125	24	107	1e-05	42	Phycodnaviridae	Bathycoccus sp. RCC1105 virus BpV1
OLPV1_322510822	bvald_16287	hypothetical protein MY9_1953 [Bacillus sp. JS]	ref|YP_006231744.1|	77	50	32	0.003	33.5	Bacilli	Bacillus sp. JS
OLPV1_322510823	#N/A								#N/A	#N/A
OLPV1_322510824	t01c3.9	hypothetical protein HAPS_0790 [Haemophilus parasuis SH0165]	ref|YP_002475374.1|	247	36	64	1e-05	43.1	Gammaproteobacteria	Haemophilus parasuis SH0165
OLPV1_322510825	dna cytosine 5 methyltransferase	hypothetical protein RUMLAC_01538 [Ruminococcus lactaris ATCC 29176]	ref|ZP_03167861.1|	333	38	317	1e-59	199	Clostridia	Ruminococcus lactaris ATCC 29176
OLPV1_322510826	hlyd secretion	hypothetical protein BpV1_116c [Bathycoccus sp. RCC1105 virus BpV1]	ref|YP_004061546.1|	125	24	107	1e-05	41.6	Phycodnaviridae	Bathycoccus sp. RCC1105 virus BpV1
OLPV1_322510827	bacau_1727	coiled-coil domain containing 47 precursor [Acyrthosiphon pisum]	ref|NP_001162147.1|	449	28	74	0.011	36.2	Metazoa	Acyrthosiphon pisum
OLPV1_322510828	abc transporter transmembrane region	hypothetical protein [Chitinophaga pinensis DSM 2588]	ref|YP_003121264.1|	357	26	94	0.009	35.4	Bacteroidetes	Chitinophaga pinensis DSM 2588
OLPV1_322510829	dna polymerase delta catalytic subunit	putative DNA-dependent DNA polymerase family B [Cafeteria roenbergensis virus BV-PW1]	ref|YP_003970183.1|	1258	32	679	8e-83	296	unclassified_dsDNA_viruses (CroV)	Cafeteria roenbergensis virus BV-PW1
OLPV1_322510830	transposase	Transposase [Acidiphilium sp. PM]	ref|ZP_08631202.1|	95	36	64	0.0006	36.2	Alphaproteobacteria	Acidiphilium sp. PM
OLPV1_322510831	issoc4 transposase orfa	ISSoc4, transposase orfAB [Arthrospira maxima CS-328]	ref|ZP_03271783.1|	67	38	55	0.0002	36.2	Oscillatoriales	Arthrospira maxima CS-328
OLPV1_322510832	uvrabc system a	SAM-dependent methyltransferase [Clostridium hathewayi DSM 13479]	ref|ZP_06115823.1|	263	38	26	0.03	31.2	Clostridia	Clostridium hathewayi DSM 13479
OLPV1_322510833	aldose 1 epimerase	conserved hypothetical protein [Lodderomyces elongisporus NRRL YB-4239]	ref|XP_001528086.1|	566	30	111	0.008	37	Fungi	Lodderomyces elongisporus NRRL YB-4239
OLPV1_322510834	dna cytosine methyltransferase	cytosine-specific methyltransferase [Candidatus Arthromitus sp. SFB-mouse-Japan]	ref|YP_004771317.1|	297	43	282	3e-71	227	Clostridia	Candidatus Arthromitus sp. SFB-mouse-Japan
OLPV1_322510835	bacple_03129	transcriptional repressor NrdR [Prevotella dentalis DSM 3688]	ref|ZP_08669066.1|	49	33	48	0.007	31.6	Bacteroidetes	Prevotella dentalis DSM 3688
OLPV1_322510836	amiloride sensitive sodium channel subunit alpha isoform 1	linear gramicidin synthase subunit C [Mycobacterium massiliense str. GO 06]	ref|YP_006522315.1|	1664	32	78	0.001	38.1	Actinobacteria	Mycobacterium massiliense str. GO 06
OLPV1_322510837	myosin iiia	PREDICTED: myosin-IIIa [Gallus gallus]	ref|XP_418597.3|	1640	50	26	0.03	32.3	Metazoa	Gallus gallus
OLPV1_322510838	nadh dehydrogenase subunit 2	xylanase/chitin deacetylase [Hahella chejuensis KCTC 2396]	ref|YP_433930.1|	285	27	84	0.0004	38.9	Gammaproteobacteria	Hahella chejuensis KCTC 2396
OLPV1_322510839	tryptophan repeat gene	Tryptophan repeat gene family protein [Flavobacterium indicum GPTSA100-9]	ref|YP_005357768.1|	464	37	75	4e-05	42.4	Bacteroidetes	Flavobacterium indicum GPTSA100-9
OLPV1_322510840	tryptophan repeat	hypothetical protein UMN179_00989 [Gallibacterium anatis UMN179]	ref|YP_004419914.1|	418	32	239	5e-19	86.7	Gammaproteobacteria	Gallibacterium anatis UMN179
OLPV1_322510841	tryptophan repeat gene	tryptophan repeat gene family protein [Acinetobacter radioresistens SK82]	ref|ZP_05360135.1|	502	33	199	2e-19	87.4	Gammaproteobacteria	Acinetobacter radioresistens SK82
OLPV1_322510842	tryptophan repeat gene	hypothetical protein ED21_31869 [Erythrobacter sp. SD-21]	ref|ZP_01864889.1|	720	32	284	1e-19	90.9	Alphaproteobacteria	Erythrobacter sp. SD-21
OLPV1_322510843	tryptophan repeat gene	tryptophan repeat gene family protein [Acinetobacter radioresistens SK82]	ref|ZP_05360135.1|	502	32	275	1e-28	115	Gammaproteobacteria	Acinetobacter radioresistens SK82
OLPV1_322510844	0	hypothetical protein [Bradyrhizobium japonicum USDA 6]	ref|YP_005605488.1|	279	41	34	0.011	33.1	Alphaproteobacteria	Bradyrhizobium japonicum USDA 6
OLPV1_322510845	phophatidylinositol 4 phosphate 5 kinase	hypothetical protein PMI05_02353 [Brevibacillus sp. BC25]	ref|ZP_10573927.1|	557	34	160	1e-20	89.7	Bacilli	Brevibacillus sp. BC25
OLPV1_322510846	probable rna binding 19	PREDICTED: probable RNA-binding protein 19-like [Amphimedon queenslandica]	ref|XP_003389993.1|	866	32	63	0.024	33.5	Metazoa	Amphimedon queenslandica
OLPV1_322510847	non ltr retrotransposon zorro 3 orf1	non-LTR retrotransposon Zorro 3 orf1-related protein [Candida albicans SC5314]	ref|XP_710329.1|	608	41	58	2e-08	51.6	Fungi	Candida albicans SC5314
OLPV1_322510848	dole_2340	ribosome small subunit-dependent GTPase A [Spirochaeta africana DSM 8902]	ref|YP_005475416.1|	311	31	97	0.001	39.3	Spirochaetia	Spirochaeta africana DSM 8902
OLPV1_322510849	tgme49_033960	hypothetical protein TGME49_033960 [Toxoplasma gondii ME49]	ref|XP_002368243.1|	3149	29	121	0.005	37	Apicomplexa	Toxoplasma gondii ME49
OLPV1_322510850	anti feci sigma factor fecr	hypothetical protein CIMG_00327 [Coccidioides immitis RS]	ref|XP_001246556.1|	406	31	65	0.003	35.4	Fungi	Coccidioides immitis RS
OLPV1_322510851	abc transporter	3'-5' exonuclease [Propionibacterium acnes J139]	ref|ZP_06263324.1|	412	44	32	0.011	33.5	Actinobacteria	Propionibacterium acnes J139
OLPV1_322510852	patatin phospholipase 4	hypothetical protein BRAFLDRAFT_97187 [Branchiostoma floridae]	ref|XP_002595239.1|	273	36	67	3e-05	42.7	Metazoa	Branchiostoma floridae
OLPV1_322510853	6 deoxyerythronolide b synthase	putative cytoplasmic protein [Providencia rettgeri DSM 1131]	ref|ZP_06125964.1|	252	29	72	9e-05	40	Gammaproteobacteria	Providencia rettgeri DSM 1131
OLPV1_322510854	0	hypothetical protein Npun_R2634 [Nostoc punctiforme PCC 73102]	ref|YP_001866131.1|	294	40	40	0.021	32	Nostocales	Nostoc punctiforme PCC 73102
OLPV1_322510855	probable rna binding 19	hypothetical protein HMPREF0045_01777 [Actinomyces graevenitzii C83]	ref|ZP_09368141.1|	470	39	54	0.016	33.9	Actinobacteria	Actinomyces graevenitzii C83
OLPV1_322510856	paraquat inducible b	Exonuclease VII large subunit [Fluviicola taffensis DSM 16823]	ref|YP_004344352.1|	476	39	38	0.011	34.3	Bacteroidetes	Fluviicola taffensis DSM 16823
OLPV1_322510857	signal transduction response regulator	signal transduction response regulator [Nitratiruptor sp. SB155-2]	ref|YP_001356155.1|	458	29	56	0.08	30.8	delta-epsilon_subdivisions	Nitratiruptor sp. SB155-2
OLPV1_322510858	dna cytosine specific methyltransferase	hypothetical protein OTV1_055 [Ostreococcus tauri virus 1]	ref|YP_003494895.1|	351	41	273	7e-60	199	Phycodnaviridae	Ostreococcus tauri virus 1
OLPV1_322510859	eio_1240	hypothetical protein OTV1_074 [Ostreococcus tauri virus 1]	ref|YP_003494913.1|	133	43	79	1e-11	58.5	Phycodnaviridae	Ostreococcus tauri virus 1
OLPV1_322510860	glycosyl hydrolase	conserved hypothetical protein [Ixodes scapularis]	ref|XP_002415101.1|	157	32	63	0.002	34.7	Metazoa	Ixodes scapularis
OLPV1_322510861	peptidase s15	peptidase S15 [Methylovorus glucosetrophus SIP3-4]	ref|YP_003052410.1|	256	30	126	0.0001	41.2	Betaproteobacteria	Methylovorus glucosetrophus SIP3-4
OLPV1_322510862	yada structural	YadA domain-containing structural protein [Synechococcus phage Syn19]	ref|YP_004323928.1|	2162	36	156	2e-09	60.8	Caudovirales	Synechococcus phage Syn19
OLPV1_322510863	cytochrome p450	hypothetical protein RUMGNA_02365 [Ruminococcus gnavus ATCC 29149]	ref|ZP_02041593.1|	260	24	62	0.031	32	Clostridia	Ruminococcus gnavus ATCC 29149
OLPV1_322510864	0	PREDICTED: LOW QUALITY PROTEIN: myotubularin-related protein 8 [Equus caballus]	ref|XP_001915044.1|	722	38	64	8e-05	40.4	Metazoa	Equus caballus
OLPV1_322510865	gp37 large distal tail fiber subunit	putative L-shaped tail fiber protein [Salmonella enterica subsp. enterica serovar Virchow str. SL491]	ref|ZP_03216658.1|	837	29	122	2e-10	60.1	Gammaproteobacteria	Salmonella enterica subsp. enterica serovar Virchow str. SL491
OLPV1_322510866	melted isoform c	putative Galanin [Campylobacter gracilis RM3268]	ref|ZP_05626160.1|	324	27	84	0.002	37.7	delta-epsilon_subdivisions	Campylobacter gracilis RM3268
OLPV1_322510867	high affinity camp specific ibmx insensitive 3' 5' cyclic phosphodiesterase 8b	hexon protein [Duck adenovirus A]	ref|NP_044710.1|	910	34	38	0.007	34.3	Adenoviridae	Duck adenovirus A
OLPV1_322510868	transposase	transposase [Microcystis aeruginosa NIES-843]	ref|YP_001655450.1|	183	28	149	5e-14	68.2	Chroococcales	Microcystis aeruginosa NIES-843
OLPV1_322510869	type ii site specific deoxyribonuclease	type II restriction enzyme (Eco47II Sau96I) [Vibrio mimicus MB-451]	ref|ZP_06039179.1|	236	28	89	0.0001	42	Gammaproteobacteria	Vibrio mimicus MB451
OLPV1_322510870	dna methyltransferase dcm	hypothetical protein HMPREF9431_01819 [Prevotella oulorum F0390]	ref|ZP_08833155.1|	438	46	331	9e-109	333	Bacteroidetes	Prevotella oulorum F0390
OLPV1_322510871	glycoside hydrolase	hypothetical protein RUMHYD_01438 [Blautia hydrogenotrophica DSM 10507]	ref|ZP_03782002.1|	341	29	62	0.005	36.6	Clostridia	Blautia hydrogenotrophica DSM 10507
OLPV1_322510872	methyltransferase fkbm	hypothetical protein [Rickettsia bellii OSU 85-389]	ref|YP_001496729.1|	240	36	86	2e-08	50.4	Alphaproteobacteria	Rickettsia bellii OSU 85-389

## Sheet: OLPV2
query	consensus annotation by first 10 refseq hits	best refseq hit ann	gi	hit_len	%id	aln_len	e_val	bit_score
OLPV2_322510874	pmi10_00760	hypothetical protein PMI10_00760 [Flavobacterium sp. CF136]	ref|ZP_10728945.1|	140	32	37	0.02	31.2	Bacteroidetes	Flavobacterium sp. CF136
OLPV2_322510875	lic 1 operon	hypothetical protein VSWAT3_18988 [Vibrionales bacterium SWAT-3]	ref|ZP_01813050.1|	506	29	106	0.004	36.2	Gammaproteobacteria	Vibrionales bacterium SWAT-3
OLPV2_322510876	ribonucleoside diphosphate reductase small chain	predicted protein [Micromonas sp. RCC299]	ref|XP_002503379.1|	335	66	310	7e-152	434	Chlorophyta	Micromonas sp. RCC299
OLPV2_322510877	mif4g ma3	PREDICTED: hypothetical protein [Saccoglossus kowalevskii]	ref|XP_002741030.1|	517	30	64	0.003	35	Metazoa	Saccoglossus kowalevskii
OLPV2_322510878	mpv1_064	putative VV A18-like helicase [Cafeteria roenbergensis virus BV-PW1]	ref|YP_003969949.1|	477	28	119	1e-09	55.8	unclassified_dsDNA_viruses (CroV)	Cafeteria roenbergensis virus BV-PW1
OLPV2_322510879	mfs transporter dha1 bicyclomycin chloramphenicol resistance	conserved hypothetical protein [Leishmania major strain Friedlin]	ref|XP_001685109.1|	1293	33	52	0.002	37.4	Kinetoplastida	Leishmania major strain Friedlin
OLPV2_322510880	0	hypothetical protein [Plasmodium chabaudi chabaudi]	ref|XP_735468.1|	169	42	50	0.003	38.1	Apicomplexa	Plasmodium chabaudi chabaudi
OLPV2_322510881	metev_0974	hypothetical protein Metev_0974 [Methanohalobium evestigatum Z-7303]	ref|YP_003726661.1|	324	36	56	0.0005	38.5	Methanomicrobia	Methanohalobium evestigatum Z-7303
OLPV2_322510882	0	hypothetical protein SSIL_1306 [Solibacillus silvestris StLB046]	ref|YP_006461875.1|	172	33	111	0.006	38.1	Bacilli	Solibacillus silvestris StLB046
OLPV2_322510883	fr483_n516r	hypothetical protein crov400 [Cafeteria roenbergensis virus BV-PW1]	ref|YP_003970033.1|	359	22	365	0.0004	42.7	unclassified_dsDNA_viruses (CroV)	Cafeteria roenbergensis virus BV-PW1
OLPV2_322510884	0	hypothetical protein [Paramecium tetraurelia strain d4-2]	ref|XP_001448817.1|	503	33	206	1e-21	93.6	Ciliophora	Paramecium tetraurelia strain d4-2
OLPV2_322510885	0	predicted protein [Nematostella vectensis]	ref|XP_001634551.1|	601	26	217	4e-10	62.4	Metazoa	Nematostella vectensis
OLPV2_322510886	cation channel	cyclic nucleotide-binding domain containing protein [Tetrahymena thermophila]	ref|XP_001013186.1|	4362	50	46	2e-09	56.6	Ciliophora	Tetrahymena thermophila
OLPV2_322510887	cytochrome c	hypothetical protein [Sphaerochaeta globus str. Buddy]	ref|YP_004246348.1|	68	44	36	0.01	31.2	Spirochaetia	Sphaerochaeta globus str. Buddy
OLPV2_322510888	eco57i restriction endonuclease	putative methyltransferase [Cafeteria roenbergensis virus BV-PW1]	ref|YP_003970105.1|	1334	29	1359	1e-105	368	unclassified_dsDNA_viruses (CroV)	Cafeteria roenbergensis virus BV-PW1
OLPV2_322510889	cdp diacylglycerol glycerol 3 phosphate	conserved hypothetical protein [Campylobacterales bacterium GD 1]	ref|ZP_05072003.1|	586	44	27	0.005	33.9	delta-epsilon_subdivisions	Campylobacterales bacterium GD 1
OLPV2_322510890	dna adenine methylase	putative DNA N6-adenine methyltransferase [Cafeteria roenbergensis virus BV-PW1]	ref|YP_003969980.1|	158	84	160	2e-90	273	unclassified_dsDNA_viruses (CroV)	Cafeteria roenbergensis virus BV-PW1
OLPV2_322510891	hmpref9457_03708	hypothetical protein crov348 [Cafeteria roenbergensis virus BV-PW1]	ref|YP_003969981.1|	111	78	108	4e-52	167	unclassified_dsDNA_viruses (CroV)	Cafeteria roenbergensis virus BV-PW1
OLPV2_322510892	#N/A								#N/A	#N/A
OLPV2_322510893	glycosyltransferase group 2 glycan biosynthesis	TonB-dependent receptor, plug [gamma proteobacterium NOR51-B]	ref|ZP_04957903.1|	728	39	46	0.004	35.4	Gammaproteobacteria	gamma proteobacterium NOR51-B
OLPV2_322510894	tryptophan repeat gene	hypothetical protein ED21_31869 [Erythrobacter sp. SD-21]	ref|ZP_01864889.1|	720	27	323	2e-15	77.8	Alphaproteobacteria	Erythrobacter sp. SD-21
OLPV2_322510895	tryptophan repeat gene	hypothetical protein ZZ6_0501 [Zymomonas mobilis subsp. mobilis ATCC 29191]	ref|YP_006517922.1|	215	36	86	2e-07	48.5	Alphaproteobacteria	Zymomonas mobilis subsp. mobilis ATCC 29191
OLPV2_322510896	histidine kinase	putative histidine kinase protein [Streptococcus dysgalactiae subsp. equisimilis ATCC 12394]	ref|YP_006013230.1|	436	50	32	0.033	32	Bacilli	Streptococcus dysgalactiae subsp. equisimilis ATCC 12394
OLPV2_322510897	dna polymerase v umuc	hypothetical protein SSP1310 [Staphylococcus saprophyticus subsp. saprophyticus ATCC 15305]	ref|YP_301400.1|	372	41	54	0.0003	40.8	Bacilli	Staphylococcus saprophyticus subsp. saprophyticus ATCC 15305
OLPV2_322510898	mg15 gene product	mg15 gene product [Megavirus chiliensis]	ref|YP_004894066.1|	285	27	126	4e-07	49.7	Mimiviridae	Megavirus chiliensis
OLPV2_322510899	ferric uptake regulator fur	hypothetical protein MpV1_190 [Micromonas sp. RCC1109 virus MpV1]	ref|YP_004062073.1|	157	37	81	1e-11	60.5	Phycodnaviridae	Micromonas sp. RCC1109 virus MpV1
OLPV2_322510900	phosphoheptose isomerase	phosphoheptose isomerase [Synechococcus phage S-SSM7]	ref|YP_004324183.1|	111	42	106	6e-21	83.2	Caudovirales	Synechococcus phage S-SSM7
OLPV2_322510901	glycine amidinotransferase mitochondrial isoform 1	PREDICTED: glycine amidinotransferase, mitochondrial [Callithrix jacchus]	ref|XP_002753466.1|	423	34	64	0.0005	41.6	Metazoa	Callithrix jacchus
OLPV2_322510902	dna polymerase iii polc	DNA polymerase III PolC [Mycoplasma bovis Hubei-1]	ref|YP_004683115.1|	1458	35	54	0.06	31.6	Mollicutes	Mycoplasma bovis Hubei-1
OLPV2_322510903	deoxyuridine 5' triphosphate nucleotidohydrolase	deoxyuridine 5'-triphosphate nucleotidohydrolase, putative [Toxoplasma gondii ME49]	ref|XP_002368173.1|	170	37	153	7e-20	83.6	Apicomplexa	Toxoplasma gondii ME49
OLPV2_322510904	fg04342.1	hypothetical protein FG04342.1 [Gibberella zeae PH-1]	ref|XP_384518.1|	390	42	48	0.02	32.3	Fungi	Gibberella zeae PH-1
OLPV2_322510905	deoxynucleoside kinase	putative deoxynucleoside kinase [Bombyx mori]	ref|NP_001037019.1|	248	35	200	3e-31	117	Metazoa	Bombyx mori
OLPV2_322510906	bacteriorhodopsin	Adenylate and Guanylate cyclase catalytic domain containing protein [Plasmodium vivax Sal-1]	ref|XP_001615499.1|	3979	25	205	6e-06	46.6	Apicomplexa	Plasmodium vivax Sal-1
OLPV2_322510907	msba gene product	multi-drug resistance protein [Helicobacter cetorum MIT 00-7128]	ref|YP_006222581.1|	549	31	106	0.001	39.7	delta-epsilon_subdivisions	Helicobacter cetorum MIT 00-7128
OLPV2_322510908	gd23558	conserved hypothetical protein [Aspergillus terreus NIH2624]	ref|XP_001216631.1|	1965	56	36	0.0004	37.7	Fungi	Aspergillus terreus NIH2624
OLPV2_322510909	cold shock dna binding	cold-shock protein [Granulicella tundricola MP5ACTX9]	ref|YP_004218723.1|	70	39	61	2e-11	56.6	Acidobacteria	Granulicella tundricola MP5ACTX9
OLPV2_322510910	cation channel	potassium channel protein [Flavobacteria bacterium BAL38]	ref|ZP_01735243.1|	234	50	46	3e-10	55.8	Bacteroidetes	Flavobacteria bacterium BAL38
OLPV2_322510911	atp binding cassette sub c 8 isoform 1	hypothetical protein CKS_4518 [Pantoea stewartii subsp. stewartii DC283]	ref|ZP_09831190.1|	78	26	58	0.0009	34.3	Gammaproteobacteria	Pantoea stewartii subsp. stewartii DC283
OLPV2_322510912	rhodanese	rhodanese-like protein [Mycobacterium sp. MCS]	ref|YP_642470.1|	221	33	58	1e-06	46.2	Actinobacteria	Mycobacterium sp. MCS
OLPV2_322510913	dna damage inducible f	hypothetical protein DDB_G0293912 [Dictyostelium discoideum AX4]	ref|XP_628867.1|	3097	42	43	0.015	33.1	Mycetozoa	Dictyostelium discoideum AX4
OLPV2_322510914	exonuclease	putative ATP-dependent nuclease [Feldmannia species virus]	ref|YP_002154742.1|	251	38	229	2e-44	153	Phycodnaviridae	Feldmannia species virus
OLPV2_322510915	fr483_n014l	sphingosine kinase [Acholeplasma laidlawii PG-8A]	ref|YP_001621277.1|	302	40	40	0.004	35.4	Mollicutes	Acholeplasma laidlawii PG-8A
OLPV2_322510916	dna directed rna polymerase mitochondrial precursor	4-hydroxybenzoyl-CoA thioesterase [Weeksella virosa DSM 16922]	ref|YP_004238839.1|	147	31	67	0.0004	39.3	Bacteroidetes	Weeksella virosa DSM 16922
OLPV2_322510917	mitochondrial chaperone bcs1	mg96 gene product [Megavirus chiliensis]	ref|YP_004894147.1|	305	50	115	2e-35	126	Mimiviridae	Megavirus chiliensis
OLPV2_322510918	histone lysine n methyltransferase h3	PREDICTED: hypothetical protein LOC100633323 [Amphimedon queenslandica]	ref|XP_003391455.1|	757	26	80	0.003	38.9	Metazoa	Amphimedon queenslandica
OLPV2_322510919	map kinase	PREDICTED: olfactory receptor 8A1-like [Loxodonta africana]	ref|XP_003417539.1|	309	35	75	0.007	36.2	Metazoa	Loxodonta africana
OLPV2_322510920	0	glycosyl hydrolase, BNR repeat [Synechococcus sp. WH 8109]	ref|ZP_05790015.1|	1782	45	320	2e-73	265	Chroococcales	Synechococcus sp. WH 8109
OLPV2_322510921	eio_1240	hypothetical protein OTV1_074 [Ostreococcus tauri virus 1]	ref|YP_003494913.1|	133	34	103	1e-10	55.5	Phycodnaviridae	Ostreococcus tauri virus 1
OLPV2_322510922	mucin 4 isoform precursor	hypothetical protein NEMVEDRAFT_v1g221027 [Nematostella vectensis]	ref|XP_001622215.1|	276	35	249	1e-25	110	Metazoa	Nematostella vectensis
OLPV2_322510923	eio_1240	hypothetical protein OTV1_074 [Ostreococcus tauri virus 1]	ref|YP_003494913.1|	133	36	103	8e-11	56.2	Phycodnaviridae	Ostreococcus tauri virus 1
OLPV2_322510924	mucin 4 isoform precursor	hypothetical protein NEMVEDRAFT_v1g221027 [Nematostella vectensis]	ref|XP_001622215.1|	276	35	259	6e-25	108	Metazoa	Nematostella vectensis
OLPV2_322510925	teneurin 1	predicted protein [Populus trichocarpa]	ref|XP_002327802.1|	1008	31	48	0.045	35.8	Streptophyta	Populus trichocarpa
OLPV2_322510926	c	LacI family transcriptional regulator [Pseudoalteromonas sp. BSi20495]	ref|ZP_09242176.1|	334	29	65	0.013	32.7	Gammaproteobacteria	Pseudoalteromonas sp. BSi20495
OLPV2_322510927	0	hypothetical protein amb1472 [Magnetospirillum magneticum AMB-1]	ref|YP_420835.1|	317	41	90	3e-10	55.8	Alphaproteobacteria	Magnetospirillum magneticum AMB-1
OLPV2_322510928	carboxy terminal protease	alpha-1,3-glucan synthase Ags2 [Talaromyces stipitatus ATCC 10500]	ref|XP_002481084.1|	2413	29	72	0.002	37	Fungi	Talaromyces stipitatus ATCC 10500
OLPV2_322510929	selenocysteine specific translation elongation factor	polysaccharide pyruvyl transferase [Butyrivibrio proteoclasticus B316]	ref|YP_003831833.1|	388	24	90	0.01	33.9	Clostridia	Butyrivibrio proteoclasticus B316
OLPV2_322510930	tetr transcriptional regulator	TetR family transcriptional regulator [Bacillus atrophaeus 1942]	ref|YP_003974887.1|	194	47	38	0.011	33.5	Bacilli	Bacillus atrophaeus 1942
OLPV2_322510931	heat shock 70 kda	heat shock 70 kDa protein [Phytophthora infestans T30-4]	ref|XP_002902008.1|	653	69	627	0	888	Oomycetes	Phytophthora infestans T30-4
OLPV2_322510932	filamentous hemagglutinin	putative filamentous hemagglutinin [Mannheimia haemolytica serotype A2 str. BOVINE]	ref|ZP_05990410.1|	198	23	190	0.0003	42	Gammaproteobacteria	Mannheimia haemolytica serotype A2 str. BOVINE
OLPV2_322510933	eio_1240	hypothetical protein OTV1_074 [Ostreococcus tauri virus 1]	ref|YP_003494913.1|	133	42	89	2e-12	61.2	Phycodnaviridae	Ostreococcus tauri virus 1
OLPV2_322510934	0	hemagglutinin domain-containing protein [Chlorobaculum parvum NCIB 8327]	ref|YP_001997940.1|	900	27	371	1e-08	58.9	Chlorobi	Chlorobaculum parvum NCIB 8327
OLPV2_322510935	glycosyl transferase 11	glycosyl transferase family 11 [Gillisia limnaea DSM 15749]	ref|ZP_09668113.1|	301	35	209	1e-26	106	Bacteroidetes	Gillisia limnaea DSM 15749
OLPV2_322510936	replication factor c	ABC transporter, substrate-binding sporulation protein YtlA [Bacillus subtilis subsp. subtilis str. RO-NN-1]	ref|YP_005558031.1|	342	29	51	0.015	32.3	Bacilli	Bacillus subtilis subsp. subtilis str. RO-NN-1
OLPV2_322510937	mfs peptide transporter ptr2	hypothetical protein Caci_5190 [Catenulispora acidiphila DSM 44928]	ref|YP_003115890.1|	229	57	35	0.001	37.4	Actinobacteria	Catenulispora acidiphila DSM 44928
OLPV2_322510938	abc transporter atpase	ABC transporter ATPase [Pontibacter sp. BAB1700]	ref|ZP_10400122.1|	227	38	47	0.084	30.4	Bacteroidetes	Pontibacter sp. BAB1700
OLPV2_322510939	glycosyl transferase 11	glycosyl transferase family protein [Prochlorococcus marinus str. AS9601]	ref|YP_001008784.1|	277	24	194	3e-07	51.6	Prochlorales	Prochlorococcus marinus str. AS9601
OLPV2_322510940	0	hypothetical protein pah_c188o016 [Parachlamydia acanthamoebae str. Hall's coccus]	ref|ZP_06300136.1|	286	38	258	5e-44	153	Chlamydiae	Parachlamydia acanthamoebae str. Hall's coccus
OLPV2_322510941	methyltransferase fkbm	FkbM family methyltransferase [Trichodesmium erythraeum IMS101]	ref|YP_723279.1|	569	40	172	2e-29	115	Oscillatoriales	Trichodesmium erythraeum IMS101
OLPV2_322510942	dna polymerase iii alpha subunit	putative hydrolase [Tetragenococcus halophilus NBRC 12172]	ref|YP_004886034.1|	407	32	63	0.01	34.7	Bacilli	Tetragenococcus halophilus NBRC 12172
OLPV2_322510943	amaca2_11400	hypothetical protein ATCV1_Z830R [Acanthocystis turfacea Chlorella virus 1]	ref|YP_001427311.1|	284	32	164	7e-22	90.5	Phycodnaviridae	Acanthocystis turfacea Chlorella virus 1
OLPV2_322510944	chromosome segregation smc	GI22383 [Drosophila mojavensis]	ref|XP_002000698.1|	706	31	100	0.073	33.1	Metazoa	Drosophila mojavensis
OLPV2_322510945	0	hypothetical protein Slin_4466 [Spirosoma linguale DSM 74]	ref|YP_003389245.1|	122	28	96	0.002	35.8	Bacteroidetes	Spirosoma linguale DSM 74
OLPV2_322510946	gh21298	sigma-54 factor interaction domain-containing protein [Pelosinus fermentans DSM 17108]	ref|ZP_10327913.1|	891	25	119	0.003	37	Negativicutes	Pelosinus fermentans DSM 17108
OLPV2_322510947	primase	primase-like protein [Actinobacillus minor 202]	ref|ZP_05629258.1|	290	40	40	0.017	36.2	Gammaproteobacteria	Actinobacillus minor 202
OLPV2_322510948	adenosine deaminase	adenosine deaminase [Rattus norvegicus]	ref|NP_569083.1|	352	47	32	0.07	30.4	Metazoa	Rattus norvegicus
OLPV2_322510949	bacpec_01872	hypothetical protein Cvib_0618 [Chlorobium phaeovibrioides DSM 265]	ref|YP_001130142.1|	244	28	205	3e-11	62.4	Chlorobi	Chlorobium phaeovibrioides DSM 265
OLPV2_322510950	mannosyltransferase och1 enzymes	mannosyltransferase OCH1-like enzyme [Novosphingobium sp. AP12]	ref|ZP_10748492.1|	438	42	204	6e-46	167	Alphaproteobacteria	Novosphingobium sp. AP12
OLPV2_322510951	ptt_02690	hypothetical protein PTT_02690 [Pyrenophora teres f. teres 0-1]	ref|XP_003295759.1|	820	28	61	0.079	31.2	Fungi	Pyrenophora teres f. teres 0-1
OLPV2_322510952	glucosamine fructose 6 phosphate aminotransferase	glucosamine--fructose-6-phosphate aminotransferase [Entamoeba dispar SAW760]	ref|XP_001740382.1|	621	42	614	2e-144	436	Archamoebae	Entamoeba dispar SAW760
OLPV2_322510953	ring finger 141	PREDICTED: peroxisome biogenesis factor 10-like [Nasonia vitripennis]	ref|XP_001603940.1|	284	33	60	4e-08	55.5	Metazoa	Nasonia vitripennis
OLPV2_322510954	deoxyribodipyrimidine photo lyase type i	deoxyribodipyrimidine photo-lyase [Methanosalsum zhilinae DSM 4017]	ref|YP_004616121.1|	457	40	466	2e-110	337	Methanomicrobia	Methanosalsum zhilinae DSM 4017
OLPV2_322510955	marhy0645	hypothetical protein UU7_02752 [Rhodanobacter spathiphylli B39]	ref|ZP_10192810.1|	132	48	31	1e-05	39.7	Gammaproteobacteria	Rhodanobacter spathiphylli B39
OLPV2_322510956	tpr	hypothetical protein [Burkholderia phymatum STM815]	ref|YP_001860804.1|	520	30	262	5e-34	134	Betaproteobacteria	Burkholderia phymatum STM815
OLPV2_322510957	tre oncogene isoform c	arabinose efflux permease family protein [Pseudomonas sp. GM78]	ref|ZP_10624422.1|	394	32	71	0.012	34.3	Gammaproteobacteria	Pseudomonas sp. GM78
OLPV2_322510958	abc transporter	lipid A ABC exporter, fused ATPase and inner membrane subunits MsbA [Ralstonia pickettii 12J]	ref|YP_001899963.1|	574	35	229	6e-37	142	Betaproteobacteria	Ralstonia pickettii 12J
OLPV2_322510959	abc transporter	ABC-type multidrug transport system, ATPase and permease component [Methylacidiphilum fumariolicum SolV]	ref|ZP_10015599.1|	617	32	394	4e-45	169	Verrucomicrobia	Methylacidiphilum fumariolicum SolV
OLPV2_322510960	vv a32 packaging atpase	hypothetical protein MpV1_092c [Micromonas sp. RCC1109 virus MpV1]	ref|YP_004061975.1|	275	45	283	1e-83	256	Phycodnaviridae	Micromonas sp. RCC1109 virus MpV1
OLPV2_322510961	serine threonine kinase haspin	phosphotransferase [Singapore grouper iridovirus]	ref|YP_164245.1|	508	33	109	2e-08	57.4	Iridoviridae	Singapore grouper iridovirus
OLPV2_322510962	0	phage portal protein, HK97 family [Acinetobacter baumannii 6013150]	ref|ZP_08436007.1|	425	41	41	0.011	33.5	Gammaproteobacteria	Acinetobacter baumannii 6013150
OLPV2_322510963	fr483_n624l	hypothetical protein OtV2_096 [Ostreococcus tauri virus 2]	ref|YP_004063529.1|	287	29	188	4e-23	97.4	Phycodnaviridae	Ostreococcus tauri virus 2
OLPV2_322510964	replication factor c small subunit	Replication factor C [Pyrolobus fumarii 1A]	ref|YP_004781855.1|	327	35	116	4e-17	78.6	Thermoprotei	Pyrolobus fumarii 1A
OLPV2_322510965	cdifqc_03213	ligase III, DNA, ATP-dependent [Xenopus laevis]	ref|NP_001082183.1|	988	23	166	0.042	35.8	Metazoa	Xenopus laevis
OLPV2_322510966	mitochondrial dna polymerase i d	hypothetical protein crov186 [Cafeteria roenbergensis virus BV-PW1]	ref|YP_003969818.1|	194	27	164	3e-05	43.1	unclassified_dsDNA_viruses (CroV)	Cafeteria roenbergensis virus BV-PW1
OLPV2_322510967	0	hypothetical protein [Acanthamoeba polyphaga mimivirus]	ref|YP_003986964.1|	189	32	60	0.0008	37.7	Mimiviridae	Acanthamoeba polyphaga mimivirus
OLPV2_322510968	rna methyltransferase spou	PREDICTED: zinc finger protein 337-like [Strongylocentrotus purpuratus]	ref|XP_003728365.1|	210	31	106	0.003	37.4	Metazoa	Strongylocentrotus purpuratus
OLPV2_322510969	abc 2 type transporter	ABC transporter [Thermotoga naphthophila RKU-10]	ref|YP_003347150.1|	366	26	102	0.0006	39.3	Thermotogae	Thermotoga naphthophila RKU-10
OLPV2_322510970	0	hypothetical protein OTV1_100 [Ostreococcus tauri virus 1]	ref|YP_003494939.1|	225	39	49	3e-06	43.1	Phycodnaviridae	Ostreococcus tauri virus 1
OLPV2_322510971	0	hypothetical protein [Plasmodium yoelii yoelii 17XNL]	ref|XP_729399.1|	1647	35	81	5e-07	52	Apicomplexa	Plasmodium yoelii yoelii 17XNL
OLPV2_322510972	2 oxoglutarate dehydrogenase e1 component	PREDICTED: LOW QUALITY PROTEIN: polygalacturonase-like [Glycine max]	ref|XP_003518299.1|	387	38	47	0.013	33.1	Streptophyta	Glycine max
OLPV2_322510973	amidohydrolase	hypothetical protein OsV5_114f [Ostreococcus virus OsV5]	ref|YP_001648191.1|	140	36	84	0.0005	39.3	Phycodnaviridae	Ostreococcus virus OsV5
OLPV2_322510974	dna directed rna polymerase ii subunit 3	hypothetical protein NCER_100268 [Nosema ceranae BRL01]	ref|XP_002996608.1|	293	34	134	8e-12	65.9	Fungi	Nosema ceranae BRL01
OLPV2_322510975	function duf214	protein of unknown function DUF214 [Clostridium papyrosolvens DSM 2782]	ref|ZP_08193621.1|	762	48	25	0.061	31.6	Clostridia	Clostridium papyrosolvens DSM 2782
OLPV2_322510976	#N/A								#N/A	#N/A
OLPV2_322510977	nitho_3510019	hypothetical protein NITHO_3510019 [Nitrolancetus hollandicus Lb]	ref|ZP_10245194.1|	882	35	60	0.01	37	Thermomicrobia	Nitrolancetus hollandicus Lb
OLPV2_322510978	0	PREDICTED: hypothetical protein [Saccoglossus kowalevskii]	ref|XP_002740679.1|	446	28	102	0.0004	39.3	Metazoa	Saccoglossus kowalevskii
OLPV2_322510979	lysozyme inhibitor	hypothetical protein [Acanthamoeba polyphaga mimivirus]	ref|YP_003986812.1|	95	38	60	4e-08	47.4	Mimiviridae	Acanthamoeba polyphaga mimivirus
OLPV2_322510980	phosphoglycerol transferase alkaline phosphatase superfamily	PREDICTED: uncharacterized protein LOC100879188 [Megachile rotundata]	ref|XP_003704433.1|	289	43	54	0.032	32	Metazoa	Megachile rotundata
OLPV2_322510981	deha2e16412p	hypothetical protein [Plasmodium yoelii yoelii 17XNL]	ref|XP_731090.1|	788	30	69	0.015	33.1	Apicomplexa	Plasmodium yoelii yoelii 17XNL
OLPV2_322510982	homocysteine responsive endoplasmic reticulum resident ubiquitin 2	dynactin subunit 4, putative [Toxoplasma gondii ME49]	ref|XP_002364791.1|	689	37	41	0.007	33.5	Apicomplexa	Toxoplasma gondii ME49
OLPV2_322510983	pyruvate formate lyase	hypothetical protein CNBF1460 [Cryptococcus neoformans var. neoformans B-3501A]	ref|XP_774982.1|	1448	36	50	0.02	34.7	Fungi	Cryptococcus neoformans var. neoformans B-3501A
OLPV2_322510984	zinc binding cmp dcmp deaminase	hypothetical protein MpV1_204 [Micromonas sp. RCC1109 virus MpV1]	ref|YP_004062087.1|	145	60	124	4e-51	163	Phycodnaviridae	Micromonas sp. RCC1109 virus MpV1
OLPV2_322510985	poly a polymerase catalytic subunit	mg561 gene product [Megavirus chiliensis]	ref|YP_004894612.1|	531	32	164	5e-18	86.3	Mimiviridae	Megavirus chiliensis
OLPV2_322510986	hamp	HAMP domain protein [Treponema phagedenis F0421]	ref|ZP_08037183.1|	507	27	92	0.045	35.8	Spirochaetia	Treponema phagedenis F0421
OLPV2_322510987	major capsid 4	mg464 gene product [Megavirus chiliensis]	ref|YP_004894515.1|	589	28	351	2e-32	130	Mimiviridae	Megavirus chiliensis
OLPV2_322510988	#N/A								#N/A	#N/A
OLPV2_322510989	glycosyl transferase group 2	glycosyltransferase, group 2 family protein [Hafnia alvei ATCC 51873]	ref|ZP_09379780.1|	483	41	212	7e-48	169	Gammaproteobacteria	Hafnia alvei ATCC 51873
OLPV2_322510990	pentachlorophenol 4 monooxygenase	ABC-1 domain-containing protein [Ethanoligenens harbinense YUAN-3]	ref|YP_004091579.1|	524	39	44	0.012	36.2	Clostridia	Ethanoligenens harbinense YUAN-3
OLPV2_322510991	dna replication	putative DNA sulfur modification protein DndE [Prevotella amnii CRIS 21A-A]	ref|ZP_07628461.1|	528	31	67	0.0003	38.1	Bacteroidetes	Prevotella amnii CRIS 21A-A
OLPV2_322510992	dacet_2224	regulatory protein NosR [Colwellia psychrerythraea 34H]	ref|YP_268614.1|	715	32	56	0.006	35.4	Gammaproteobacteria	Colwellia psychrerythraea 34H
OLPV2_322510993	rho gtpase activating 21	PREDICTED: rho GTPase-activating protein 21 [Otolemur garnettii]	ref|XP_003786799.1|	1960	52	29	0.011	33.9	Metazoa	Otolemur garnettii
OLPV2_322510994	otv2_125	mg484 gene product [Megavirus chiliensis]	ref|YP_004894535.1|	167	36	87	2e-10	55.1	Mimiviridae	Megavirus chiliensis
OLPV2_322510995	dna topoisomerase ii	DNA TOPOISOMERASE II [Encephalitozoon cuniculi GB-M1]	ref|NP_584718.1|	1144	45	603	3e-177	537	Fungi	Encephalitozoon cuniculi GB-M1
OLPV2_322510996	dna topoisomerase ii	predicted protein [Physcomitrella patens subsp. patens]	ref|XP_001758663.1|	1238	45	494	2e-129	409	Streptophyta	Physcomitrella patens subsp. patens
OLPV2_322510997	unnamed product	hypothetical protein [Aliivibrio fischeri]	ref|YP_005230968.1|	768	39	498	2e-101	330	Gammaproteobacteria	Aliivibrio fischeri
OLPV2_322510998	penicillin binding 1a	hypothetical protein TTHERM_00383550 [Tetrahymena thermophila]	ref|XP_001015540.1|	294	46	112	2e-06	48.1	Ciliophora	Tetrahymena thermophila
OLPV2_322510999	transmembrane 1 tmem1b	hypothetical protein crov314 [Cafeteria roenbergensis virus BV-PW1]	ref|YP_003969947.1|	312	36	100	6e-08	53.9	unclassified_dsDNA_viruses (CroV)	Cafeteria roenbergensis virus BV-PW1
OLPV2_322511000	upstream activation factor subunit spp27 isoform 1	PREDICTED: upstream activation factor subunit spp27-like isoform 2 [Brachypodium distachyon]	ref|XP_003558998.1|	328	49	63	8e-13	62.4	Streptophyta	Brachypodium distachyon
OLPV2_322511001	trans sialidase	trans-sialidase [Trypanosoma cruzi strain CL Brener]	ref|XP_820186.1|	1133	48	48	0.0003	39.7	Kinetoplastida	Trypanosoma cruzi strain CL Brener
OLPV2_322511002	ecdysone receptor isoform a	hypothetical protein Pmar_PMAR001176 [Perkinsus marinus ATCC 50983]	ref|XP_002780582.1|	385	20	166	0.0008	40.4	Perkinsea	Perkinsus marinus ATCC 50983
OLPV2_322511003	mpv1_153c	hypothetical protein OsV5_171r [Ostreococcus virus OsV5]	ref|YP_001648248.1|	230	29	225	1e-19	86.3	Phycodnaviridae	Ostreococcus virus OsV5
OLPV2_322511004	dnaj	DnaJ-like protein [Chlamydomonas reinhardtii]	ref|XP_001692463.1|	482	39	64	8e-07	48.1	Chlorophyta	Chlamydomonas reinhardtii
OLPV2_322511005	anti sigma factor antagonist	early protein [Human papillomavirus type 26]	ref|NP_041784.1|	638	33	67	0.059	33.9	Papillomaviridae	Human papillomavirus type 26
OLPV2_322511006	transcriptional regulatory tyrr	PREDICTED: tMDC I-like [Oryctolagus cuniculus]	ref|XP_002720847.1|	787	25	124	0.005	36.6	Metazoa	Oryctolagus cuniculus
OLPV2_322511007	0	dolichyl-phosphate-mannose-protein mannosyltransferase family protein [Brevundimonas diminuta ATCC 11568]	ref|ZP_08267095.1|	563	26	74	0.003	38.1	Alphaproteobacteria	Brevundimonas diminuta ATCC 11568
OLPV2_322511008	dna topoisomerase topa	DNA topoisomerase TopA [Prevotella dentalis DSM 3688]	ref|ZP_08670416.1|	779	34	698	1e-100	329	Bacteroidetes	Prevotella dentalis DSM 3688
OLPV2_322511009	endoplasmic oxidoreductin 2	hypothetical protein ARALYDRAFT_321591 [Arabidopsis lyrata subsp. lyrata]	ref|XP_002879776.1|	514	35	82	0.008	36.2	Streptophyta	Arabidopsis lyrata subsp. lyrata
OLPV2_322511010	cc1g_03609	PREDICTED: adenylate cyclase type 4-like [Xenopus (Silurana) tropicalis]	ref|XP_002934331.1|	1075	29	45	0.035	31.6	Metazoa	Xenopus (Silurana) tropicalis
OLPV2_322511011	nucleoside diphosphate sugar epimerase dehydratase	dTDP-glucose 4,6-dehydratase [Clostridium thermocellum ATCC 27405]	ref|YP_001037511.1|	328	29	150	7e-07	48.9	Clostridia	Clostridium thermocellum ATCC 27405
OLPV2_322511012	hmpref9474_00986	phenylalanyl-tRNA synthetase subunit beta [Sulfolobus tokodaii str. 7]	ref|NP_377373.1|	540	30	77	0.012	33.5	Thermoprotei	Sulfolobus tokodaii str. 7
OLPV2_322511013	0	hypothetical protein BpV1_127 [Bathycoccus sp. RCC1105 virus BpV1]	ref|YP_004061557.1|	86	73	37	3e-13	61.6	Phycodnaviridae	Bathycoccus sp. RCC1105 virus BpV1
OLPV2_322511014	0	AMP-binding enzyme [Streptococcus downei F0415]	ref|ZP_07726026.1|	5230	29	90	0.022	34.7	Bacilli	Streptococcus downei F0415
OLPV2_322511015	heat shock ssb1	hypothetical protein SCHCODRAFT_65817 [Schizophyllum commune H4-8]	ref|XP_003035960.1|	614	27	194	1e-06	48.1	Fungi	Schizophyllum commune H4-8
OLPV2_322511016	trna ligase	tRNA ligase [Prochlorococcus phage P-SSM7]	ref|YP_004324957.1|	265	29	248	4e-29	112	Caudovirales	Prochlorococcus phage P-SSM7
OLPV2_322511017	0	putative secreted protein [Stenotrophomonas sp. SKA14]	ref|ZP_05133376.1|	260	23	96	5e-05	43.1	Gammaproteobacteria	Stenotrophomonas sp. SKA14
OLPV2_322511018	ribonucleoside diphosphate reductase large subunit	ribonucleoside-diphosphate reductase subunit alpha [Runella slithyformis DSM 19594]	ref|YP_004654587.1|	815	52	834	0	885	Bacteroidetes	Runella slithyformis DSM 19594
OLPV2_322511019	fibronectin type iii 3a	hypothetical protein [Entamoeba histolytica HM-1:IMSS]	ref|XP_654216.1|	248	28	121	0.001	39.3	Archamoebae	Entamoeba histolytica HM-1:IMSS
OLPV2_322511020	zinc finger	PREDICTED: uncharacterized protein LOC582350 [Strongylocentrotus purpuratus]	ref|XP_787396.3|	380	50	52	4e-13	65.1	Metazoa	Strongylocentrotus purpuratus
OLPV2_322511021	lambda type exonuclease	putative phage-type endonuclease [Acanthamoeba polyphaga mimivirus]	ref|YP_003986857.1|	549	29	323	1e-29	120	Mimiviridae	Acanthamoeba polyphaga mimivirus
OLPV2_322511022	#N/A								#N/A	#N/A
OLPV2_322511023	cre_13804	Hypothetical protein CBG19858 [Caenorhabditis briggsae]	ref|XP_002633826.1|	1137	30	114	5e-08	52	Metazoa	Caenorhabditis briggsae
OLPV2_322511024	0	hypothetical protein AR158_C577R [Paramecium bursaria Chlorella virus AR158]	ref|YP_001498658.1|	174	40	177	8e-34	120	Phycodnaviridae	Paramecium bursaria Chlorella virus AR158
OLPV2_322511025	rhodanese	hypothetical protein Daes_0886 [Desulfovibrio aespoeensis Aspo-2]	ref|YP_004120649.1|	317	27	90	0.0006	38.5	delta-epsilon_subdivisions	Desulfovibrio aespoeensis Aspo-2
OLPV2_322511026	0	methyl-accepting chemotaxis sensory transducer [Opitutus terrae PB90-1]	ref|YP_001817703.1|	538	23	188	0.002	42	Verrucomicrobia	Opitutus terrae PB90-1
OLPV2_322511027	otv1_149	hypothetical protein OtV2_139 [Ostreococcus tauri virus 2]	ref|YP_004063572.1|	141	38	73	1e-11	57.8	Phycodnaviridae	Ostreococcus tauri virus 2
OLPV2_322511028	fr483_n741r	hypothetical protein FR483_N741R [Paramecium bursaria Chlorella virus FR483]	ref|YP_001426373.1|	124	36	108	2e-15	68.9	Phycodnaviridae	Paramecium bursaria Chlorella virus FR483
OLPV2_322511029	cytochrome c type biogenesis	major facilitator superfamily protein [Rubrivivax benzoatilyticus JA2]	ref|ZP_08403790.1|	403	28	94	0.0007	38.9	Betaproteobacteria	Rubrivivax benzoatilyticus JA2
OLPV2_322511030	dna replication licensing factor mcm2	hypothetical protein TGME49_112500 [Toxoplasma gondii ME49]	ref|XP_002364472.1|	1365	27	55	0.003	35.8	Apicomplexa	Toxoplasma gondii ME49
OLPV2_322511031	mi1_09806	mg15 gene product [Megavirus chiliensis]	ref|YP_004894066.1|	285	31	71	1e-05	43.1	Mimiviridae	Megavirus chiliensis
OLPV2_322511032	transposase is605 orfb	transposase [Chlamydomonas reinhardtii]	ref|XP_001690513.1|	903	28	93	0.001	37.7	Chlorophyta	Chlamydomonas reinhardtii
OLPV2_322511033	zinc finger 445 isoform 1	longitudinals lacking isoform 3 [Tribolium castaneum]	ref|NP_001157312.1|	468	39	49	2e-05	42	Metazoa	Tribolium castaneum
OLPV2_322511034	abc transporter atp binding	hypothetical protein HMPREF0984_01916 [Eubacterium sp. 3_1_31]	ref|ZP_09544874.1|	492	28	88	0.001	37.7	Clostridia	Eubacterium sp. 3_1_31
OLPV2_322511035	0	conserved hypothetical protein [Eremococcus coleocola ACS-139-V-Col8]	ref|ZP_07819151.1|	102	44	78	1e-15	68.2	Bacilli	Eremococcus coleocola ACS-139-V-Col8
OLPV2_322511036	ribonuclease h1	PREDICTED: ribonuclease H1-like [Apis florea]	ref|XP_003695743.1|	238	31	232	3e-29	111	Metazoa	Apis florea
OLPV2_322511037	nuclease	hypothetical protein P20495_0680 [Pseudoalteromonas sp. BSi20495]	ref|ZP_09241940.1|	97	49	77	5e-15	66.2	Gammaproteobacteria	Pseudoalteromonas sp. BSi20495
OLPV2_322511038	glutamine synthetase	GK24607 [Drosophila willistoni]	ref|XP_002066651.1|	397	28	116	0.0006	39.3	Metazoa	Drosophila willistoni
OLPV2_322511039	sugar fermentation stimulation a	sugar fermentation stimulation protein [Ectothiorhodospira sp. PHS-1]	ref|ZP_09695997.1|	238	32	101	2e-09	53.5	Gammaproteobacteria	Ectothiorhodospira sp. PHS-1
OLPV2_322511040	sugar fermentation stimulation	sugar fermentation stimulation protein [Bacillus clausii KSM-K16]	ref|YP_174993.1|	232	34	108	3e-12	62	Bacilli	Bacillus clausii KSM-K16
OLPV2_322511041	otv2_162	hypothetical protein OsV5_200f [Ostreococcus virus OsV5]	ref|YP_001648276.1|	118	36	123	3e-18	77.8	Phycodnaviridae	Ostreococcus virus OsV5
OLPV2_322511042	phosphoglycerate transport regulatory pgtc	conserved hypothetical protein [Ricinus communis]	ref|XP_002525858.1|	104	29	45	0.012	31.6	Streptophyta	Ricinus communis
OLPV2_322511043	kinase phosphatase 2c pp2c	radical SAM domain-containing protein [Candidatus Ruthia magnifica str. Cm (Calyptogena magnifica)]	ref|YP_903659.1|	213	33	40	0.012	32.7	Gammaproteobacteria	Candidatus Ruthia magnifica str. Cm (Calyptogena magnifica)
OLPV2_322511044	growth hormone inducible transmembrane	Hypothetical protein COLAER_00314 [Collinsella aerofaciens ATCC 25986]	ref|ZP_01771335.1|	231	28	159	7e-09	53.1	Actinobacteria	Collinsella aerofaciens ATCC 25986
OLPV2_322511045	major capsid 1	major capsid protein [Cafeteria roenbergensis virus BV-PW1]	ref|YP_003969975.1|	506	43	566	1e-138	415	unclassified_dsDNA_viruses (CroV)	Cafeteria roenbergensis virus BV-PW1
OLPV2_322511046	abc transporter	ABC transporter, putative [Arthroderma benhamiae CBS 112371]	ref|XP_003013421.1|	646	31	55	0.005	34.3	Fungi	Arthroderma benhamiae CBS 112371
OLPV2_322511047	0	hypothetical protein OtV2_102 [Ostreococcus tauri virus 2]	ref|YP_004063535.1|	314	45	217	1e-55	183	Phycodnaviridae	Ostreococcus tauri virus 2
OLPV2_322511048	0	hypothetical protein [Acanthamoeba polyphaga mimivirus]	ref|YP_003986938.1|	159	48	77	6e-17	72.8	Mimiviridae	Acanthamoeba polyphaga mimivirus
OLPV2_322511049	otv2_075	hypothetical protein crov339 [Cafeteria roenbergensis virus BV-PW1]	ref|YP_003969972.1|	211	39	140	5e-18	80.9	unclassified_dsDNA_viruses (CroV)	Cafeteria roenbergensis virus BV-PW1
OLPV2_322511050	thiaminase i	acs gene product [Caldilinea aerophila DSM 14535 = NBRC 104270]	ref|YP_005442438.1|	654	47	30	0.002	38.5	Caldilineae	Caldilinea aerophila DSM 14535 = NBRC 104270
OLPV2_322511051	#N/A								#N/A	#N/A
OLPV2_322511052	0	hypothetical protein [Rickettsia australis str. Cutlack]	ref|YP_005414352.1|	440	43	58	0.014	33.5	Alphaproteobacteria	Rickettsia australis str. Cutlack
OLPV2_322511053	rstb gene product	conserved hypothetical protein [Bacteroides finegoldii DSM 17565]	ref|ZP_05414423.1|	186	26	97	0.019	33.9	Bacteroidetes	Bacteroides finegoldii DSM 17565
OLPV2_322511054	type 11 methyltransferase	hypothetical protein BH2887 [Bacillus halodurans C-125]	ref|NP_243753.1|	261	25	158	3e-07	50.8	Bacilli	Bacillus halodurans C-125
OLPV2_322511055	chgg_00452	Protein HPO-24 [Caenorhabditis elegans]	ref|NP_492643.2|	905	27	70	0.032	34.3	Metazoa	Caenorhabditis elegans
OLPV2_322511056	patched 1 isoform	testicular haploid expressed gene protein-like [Rattus norvegicus]	ref|NP_001017498.1|	454	28	54	0.015	35	Metazoa	Rattus norvegicus
OLPV2_322511057	lambda phage tail tape meas lam c	Lambda phage tail tape-measure protein (Tape-meas-lam-C) [Bradyrhizobium sp. YR681]	ref|ZP_10578228.1|	736	28	103	0.0009	39.7	Alphaproteobacteria	Bradyrhizobium sp. YR681
OLPV2_322511058	deoxyuridine 5' triphosphate nucleotidohydrolase	deoxyuridine 5'-triphosphate nucleotidohydrolase [Maribacter sp. HTCC2170]	ref|YP_003862027.1|	261	31	110	0.017	37.4	Bacteroidetes	Maribacter sp. HTCC2170
OLPV2_322511059	gh11010	oligopeptide ABC superfamily ATP binding cassette transporter, binding protein [Lactobacillus amylolyticus DSM 11664]	ref|ZP_06818656.1|	330	27	52	0.008	35	Bacilli	Lactobacillus amylolyticus DSM 11664
OLPV2_322511060	glycosyl transferase group 1	PilT domain-containing protein [Acaryochloris marina MBIC11017]	ref|YP_001518116.1|	128	40	43	0.004	33.9	Chroococcales	Acaryochloris marina MBIC11017
OLPV2_322511061	s30ae	S30AE family protein [Rothia dentocariosa M567]	ref|ZP_07071861.1|	222	28	61	0.038	31.6	Actinobacteria	Rothia dentocariosa M567
OLPV2_322511062	0	hypothetical protein MpV1_067c [Micromonas sp. RCC1109 virus MpV1]	ref|YP_004061950.1|	369	40	203	3e-48	169	Phycodnaviridae	Micromonas sp. RCC1109 virus MpV1
OLPV2_322511063	0	hypothetical protein OlV1_060 [Ostreococcus lucimarinus virus OlV1]	ref|YP_004061693.1|	239	30	152	8e-10	55.8	Phycodnaviridae	Ostreococcus lucimarinus virus OlV1
OLPV2_322511064	triaddraft_51343	hypothetical protein TRIADDRAFT_51343 [Trichoplax adhaerens]	ref|XP_002107637.1|	7662	25	118	2e-05	45.1	Metazoa	Trichoplax adhaerens
OLPV2_322511065	dna mismatch repair atpase	DNA mismatch repair protein MutS [Streptococcus gordonii str. Challis substr. CH1]	ref|YP_001449605.1|	556	34	124	3e-16	76.3	Bacilli	Streptococcus gordonii str. Challis substr. CH1
OLPV2_322511066	4 hydroxyphenylpyruvate dioxygenase	4-hydroxyphenylpyruvate dioxygenase [Niabella soli DSM 19437]	ref|ZP_09632144.1|	376	23	120	0.004	38.9	Bacteroidetes	Niabella soli DSM 19437
OLPV2_322511067	gl15084	GH13202 [Drosophila grimshawi]	ref|XP_001993208.1|	1379	30	80	0.001	37.7	Metazoa	Drosophila grimshawi
OLPV2_322511068	dna mismatch repair	Periplasmic dipeptide transport protein [Halomonas boliviensis LC1]	ref|ZP_09188374.1|	526	28	69	0.015	33.5	Gammaproteobacteria	Halomonas boliviensis LC1
OLPV2_322511069	zinc finger lsd1 subclass subfamily	Gp37Gp68 family protein [Pseudomonas putida W619]	ref|YP_001750222.1|	265	40	47	0.004	34.7	Gammaproteobacteria	Pseudomonas putida W619
OLPV2_322511070	alpha amylase	putative alpha amylase protein [Rhizobium etli 8C-3]	ref|ZP_03509775.1|	222	31	114	0.0001	43.1	Alphaproteobacteria	Rhizobium etli 8C-3
OLPV2_322511071	cardiolipin synthetase	leucine-rich repeat containing protein [Microscilla marina ATCC 23134]	ref|ZP_01692782.1|	488	27	71	0.002	38.5	Bacteroidetes	Microscilla marina ATCC 23134
OLPV2_322511072	peptidase m23	peptidase, M23 family [Solobacterium moorei F0204]	ref|ZP_08028933.1|	506	34	56	0.005	35.8	Erysipelotrichi	Solobacterium moorei F0204
OLPV2_322511073	nechadraft_35748	hypothetical protein NECHADRAFT_35748 [Nectria haematococca mpVI 77-13-4]	ref|XP_003053045.1|	866	58	26	0.016	33.1	Fungi	Nectria haematococca mpVI 77-13-4
OLPV2_322511074	atp dependent metalloprotease ftsh	peptidase M41, FtsH [Synechococcus sp. CC9902]	ref|YP_377160.1|	599	50	303	2e-93	294	Chroococcales	Synechococcus sp. CC9902
OLPV2_322511075	cell division ftsh3	cell division protein [Paulinella chromatophora]	ref|YP_002048793.1|	620	60	103	2e-30	115	Cercozoa	Paulinella chromatophora
OLPV2_322511076	zinc finger 462	mg15 gene product [Megavirus chiliensis]	ref|YP_004894066.1|	285	29	220	2e-13	69.3	Mimiviridae	Megavirus chiliensis
OLPV2_322511077	vanillate o demethylase oxygenase subunit	vanillate O-demethylase oxygenase subunit [Novosphingobium nitrogenifigens DSM 19370]	ref|ZP_08210599.1|	338	25	257	2e-13	70.5	Alphaproteobacteria	Novosphingobium nitrogenifigens DSM 19370
OLPV2_322511078	ribonuclease hii	ribonuclease HII [Maribacter sp. HTCC2170]	ref|YP_003862685.1|	198	53	100	6e-25	96.3	Bacteroidetes	Maribacter sp. HTCC2170
OLPV2_322511079	smc	GI11024 [Drosophila mojavensis]	ref|XP_002011572.1|	668	35	110	0.0001	43.1	Metazoa	Drosophila mojavensis
OLPV2_322511080	disulfide oxidoreductase	putative Erv-family thiol oxidoreductase [Cafeteria roenbergensis virus BV-PW1]	ref|YP_003969775.1|	181	52	153	1e-53	172	unclassified_dsDNA_viruses (CroV)	Cafeteria roenbergensis virus BV-PW1
OLPV2_322511081	asparagine synthetase	4-hydroxythreonine-4-phosphate dehydrogenase [Blattabacterium sp. (Blattella germanica) str. Bge]	ref|YP_003283718.1|	344	38	40	0.009	33.1	Bacteroidetes	Blattabacterium sp. (Blattella germanica) str. Bge
OLPV2_322511082	thioredoxin	Thioredoxin [Caloramator australicus RC3]	ref|ZP_10504827.1|	108	33	82	1e-09	52.8	Clostridia	Caloramator australicus RC3
OLPV2_322511083	mpv1_104c	mg441 gene product [Megavirus chiliensis]	ref|YP_004894492.1|	127	37	89	5e-08	47.8	Mimiviridae	Megavirus chiliensis
OLPV2_322511084	#N/A								#N/A	#N/A
OLPV2_322511085	mtr_064s0031	DNA helicase TIP49 [Acidilobus saccharovorans 345-15]	ref|YP_003816061.1|	449	23	105	0.0005	42	Thermoprotei	Acidilobus saccharovorans 345-15
OLPV2_322511086	transcription initiation factor iib general	putative transcription initiation factor IIb-like protein [Acanthamoeba polyphaga mimivirus]	ref|YP_003986746.1|	461	31	326	4e-40	153	Mimiviridae	Acanthamoeba polyphaga mimivirus
OLPV2_322511087	serine threonine kinase plk4 isoform 1	PREDICTED: serine/threonine-protein kinase PLK4 isoform 2 [Macaca mulatta]	ref|XP_002804234.1|	938	45	29	0.026	32.7	Metazoa	Macaca mulatta
OLPV2_322511088	dna mismatch repair muts	hypothetical protein SMAC_06660 [Sordaria macrospora k-hell]	ref|XP_003347825.1|	256	32	63	0.027	32	Fungi	Sordaria macrospora k-hell
OLPV2_322511089	eukaryotic translation initiation factor 4e type 3	putative eIF-4E [Cafeteria roenbergensis virus BV-PW1]	ref|YP_003969852.1|	163	42	78	5e-14	65.9	unclassified_dsDNA_viruses (CroV)	Cafeteria roenbergensis virus BV-PW1
OLPV2_322511090	membrane	conserved putative membrane protein [Lausannevirus]	ref|YP_004347313.1|	212	27	153	2e-05	44.3	unclassified_dsDNA_viruses (Marseil)	Lausannevirus
OLPV2_322511091	pcna	hypothetical protein OlV1_111 [Ostreococcus lucimarinus virus OlV1]	ref|YP_004061744.1|	248	36	250	3e-47	160	Phycodnaviridae	Ostreococcus lucimarinus virus OlV1
OLPV2_322511092	dna mismatch repair msh3	hypothetical protein HIMB114_0045 [alpha proteobacterium HIMB114]	ref|ZP_06054445.1|	81	38	52	3e-05	39.3	Alphaproteobacteria	alpha proteobacterium HIMB114
OLPV2_322511093	tryptophan repeat gene	TIGR02452 family protein [Thiorhodovibrio sp. 970]	ref|ZP_09865998.1|	1352	27	256	8e-16	79.3	Gammaproteobacteria	Thiorhodovibrio sp. 970
OLPV2_322511094	transmembrane channel 5	ydfS gene product [Bacillus pseudofirmus OF4]	ref|YP_003426367.1|	237	37	57	0.002	35.4	Bacilli	Bacillus pseudofirmus OF4
OLPV2_322511095	ankyrin repeat a 2	Methyltransferase FkbM [Pyrobaculum sp. 1860]	ref|YP_005085650.1|	233	43	49	0.0008	37.7	Thermoprotei	Pyrobaculum sp. 1860
OLPV2_322511096	0	hypothetical protein BuboB_26225 [Burkholderia ubonensis Bu]	ref|ZP_02381245.1|	535	20	526	4e-17	83.2	Betaproteobacteria	Burkholderia ubonensis Bu
OLPV2_322511097	pt repeat	PT repeat family protein [Aspergillus clavatus NRRL 1]	ref|XP_001275986.1|	1885	63	118	6e-23	97.4	Fungi	Aspergillus clavatus NRRL 1
OLPV2_322511098	atp dependent dna helicase pif1 isoform 1	PREDICTED: PIF1 5'-to-3' DNA helicase homolog (S. cerevisiae), partial [Taeniopygia guttata]	ref|XP_002188590.1|	454	35	425	4e-77	250	Metazoa	Taeniopygia guttata
OLPV2_322511099	fad dependent oxidoreductase	Two component regulator three Y domain-containing protein [Sphingobacterium sp. 21]	ref|YP_004316651.1|	953	30	60	0.014	33.9	Bacteroidetes	Sphingobacterium sp. 21
OLPV2_322511100	tata box binding	TATA-box binding protein (TBP) [Ostreococcus tauri virus 2]	ref|YP_004063563.1|	285	25	159	1e-09	58.5	Phycodnaviridae	Ostreococcus tauri virus 2
OLPV2_322511101	dna replication factor c subunit rfc3	DNA replication factor [Coprinopsis cinerea okayama7#130]	ref|XP_001831330.1|	347	38	203	5e-48	166	Fungi	Coprinopsis cinerea okayama7#130
OLPV2_322511102	rna binding mssp 2	hypothetical protein [Trypanosoma cruzi strain CL Brener]	ref|XP_818821.1|	270	28	116	0.001	39.7	Kinetoplastida	Trypanosoma cruzi strain CL Brener
OLPV2_322511103	sensor	hypothetical protein VR7_gp250 [Enterobacteria phage vB_EcoM-VR7]	ref|YP_004063931.1|	75	41	39	0.001	33.5	Caudovirales	Enterobacteria phage vB_EcoM-VR7
OLPV2_322511104	atp dependent protease binding subunit clpb gene product	hypothetical protein Desku_0768 [Desulfotomaculum kuznetsovii DSM 6115]	ref|YP_004516175.1|	86	31	59	0.0007	36.6	Clostridia	Desulfotomaculum kuznetsovii DSM 6115
OLPV2_322511105	deoxynucleoside kinase	deoxynucleoside kinase family protein [Staphylococcus hominis SK119]	ref|ZP_04059973.1|	205	32	53	0.009	35.4	Bacilli	Staphylococcus hominis SK119
OLPV2_322511106	patatin	patatin [Halanaerobium hydrogeniformans]	ref|YP_003996043.1|	251	29	169	2e-06	48.1	Clostridia	Halanaerobium hydrogeniformans
OLPV2_322511107	0	hypothetical protein OlV1_030c [Ostreococcus lucimarinus virus OlV1]	ref|YP_004061663.1|	178	38	151	4e-27	103	Phycodnaviridae	Ostreococcus lucimarinus virus OlV1
OLPV2_322511108	#N/A								#N/A	#N/A
OLPV2_322511109	dna directed rna polymerase ii core subunit	DNA directed RNA polymerase II subunit [Trichophyton rubrum CBS 118892]	ref|XP_003236384.1|	131	30	116	5e-08	48.5	Fungi	Trichophyton rubrum CBS 118892
OLPV2_322511110	ubiquitin conjugating enzyme e2 z	putative ubiquitin-conjugating enzyme E2 [Cafeteria roenbergensis virus BV-PW1]	ref|YP_003970126.1|	236	58	125	3e-42	144	unclassified_dsDNA_viruses (CroV)	Cafeteria roenbergensis virus BV-PW1
OLPV2_322511111	phage	phage-like protein [Staphylococcus aureus subsp. aureus ED133]	ref|YP_005737491.1|	208	38	60	0.003	34.7	Bacilli	Staphylococcus aureus subsp. aureus ED133
OLPV2_322511112	d5 ntpase involved dna replication	putative helicase [Acanthamoeba polyphaga mimivirus]	ref|YP_003986703.1|	960	29	821	1e-84	293	Mimiviridae	Acanthamoeba polyphaga mimivirus
OLPV2_322511113	sugar abc transporter permease	sugar ABC transporter, permease protein [Oribacterium sp. oral taxon 078 str. F0262]	ref|ZP_06600094.1|	285	38	53	0.013	33.5	Clostridia	Oribacterium sp. oral taxon 078 str. F0262
OLPV2_322511114	surface	Putative uncharacterized protein [Lactobacillus hominis CRBIP 24.179]	ref|ZP_10421344.1|	2658	50	42	0.002	36.2	Bacilli	Lactobacillus hominis CRBIP 24.179
OLPV2_322511115	#N/A								#N/A	#N/A
OLPV2_322511116	general secretion pathway g	cystic fibrosis transmembrane conductance regulator [Takifugu rubripes]	ref|NP_001041505.1|	1511	29	100	0.002	36.6	Metazoa	Takifugu rubripes
OLPV2_322511117	dna directed rna polymerases ii 24 kda polypeptide	DNA-directed RNA polymerases II 24 kDa polypeptide [Meyerozyma guilliermondii ATCC 6260]	ref|XP_001485036.1|	179	47	85	1e-16	75.5	Fungi	Meyerozyma guilliermondii ATCC 6260
OLPV2_322511118	dna directed rna polymerase ii subunit rpb2	DNA-DIRECTED RNA POLYMERASE II SECOND LARGEST SUBUNIT [Encephalitozoon cuniculi GB-M1]	ref|NP_586140.1|	1141	36	1132	0	667	Fungi	Encephalitozoon cuniculi GB-M1
OLPV2_322511119	dna directed rna polymerase ii iii subunit rpabc5	DNA-directed RNA polymerase subunit N, putative [Perkinsus marinus ATCC 50983]	ref|XP_002773329.1|	69	45	73	5e-16	68.2	Perkinsea	Perkinsus marinus ATCC 50983
OLPV2_322511120	hnh endonuclease	metalloendopeptidase [Bacillus selenitireducens MLS10]	ref|YP_003698654.1|	771	40	60	3e-06	44.7	Bacilli	Bacillus selenitireducens MLS10
OLPV2_322511121	dna mismatch repair muts	DNA mismatch repair protein MutS-like protein [Caminibacter mediatlanticus TB-2]	ref|ZP_01872373.1|	251	46	68	1e-15	69.7	delta-epsilon_subdivisions	Caminibacter mediatlanticus TB-2
OLPV2_322511122	dna mismatch repair muts iii	MutS-related protein [Nautilia profundicola AmH]	ref|YP_002607133.1|	917	32	534	3e-62	222	delta-epsilon_subdivisions	Nautilia profundicola AmH
OLPV2_322511123	dna mismatch repair muts	DNA mismatch repair protein MutS [Thermosediminibacter oceani DSM 16646]	ref|YP_003825570.1|	863	30	82	0.006	34.7	Clostridia	Thermosediminibacter oceani DSM 16646
OLPV2_322511124	dna mismatch repair muts	MutS domain III family [Campylobacterales bacterium GD 1]	ref|ZP_05072493.1|	1010	37	51	4e-05	41.2	delta-epsilon_subdivisions	Campylobacterales bacterium GD 1
OLPV2_322511125	adp ribosylation factor	kinesin-like protein B (ISS) [Ostreococcus tauri]	ref|XP_003078846.1|	2739	21	121	5e-05	42.7	Chlorophyta	Ostreococcus tauri
OLPV2_322511126	smc flexible hinge	PREDICTED: DNA repair protein RAD50-like [Oreochromis niloticus]	ref|XP_003460198.1|	1394	31	103	0.035	35.4	Metazoa	Oreochromis niloticus
OLPV2_322511127	#N/A								#N/A	#N/A
OLPV2_322511128	dna directed rna polymerase ii subunit rpb1	hypothetical protein DICPUDRAFT_149604 [Dictyostelium purpureum]	ref|XP_003285719.1|	1755	38	1494	0	992	Mycetozoa	Dictyostelium purpureum
OLPV2_322511129	cellulosome anchoring cohesin region	cellulosome anchoring protein cohesin region [Clostridium thermocellum JW20]	ref|ZP_06247588.1|	1790	34	259	4e-09	61.6	Clostridia	Clostridium thermocellum JW20
OLPV2_322511130	translocon delta subunit	gifsy-1 prophage RecE [Salmonella enterica subsp. enterica serovar Dublin str. CT_02021853]	ref|YP_002214937.1|	1062	33	57	0.01	33.9	Gammaproteobacteria	Salmonella enterica subsp. enterica serovar Dublin str. CT_02021853
OLPV2_322511131	plasmodium function	rhoGAP GTPase, putative [Plasmodium falciparum 3D7]	ref|XP_001347356.2|	593	55	74	2e-09	61.6	Apicomplexa	Plasmodium falciparum 3D7
OLPV2_322511132	metallopeptidase wlm	putative metal-dependent hydrolase [Cafeteria roenbergensis virus BV-PW1]	ref|YP_003969923.1|	195	43	74	2e-13	63.2	unclassified_dsDNA_viruses (CroV)	Cafeteria roenbergensis virus BV-PW1
OLPV2_322511133	transcriptional regulator	mg578 gene product [Megavirus chiliensis]	ref|YP_004894629.1|	197	32	93	4e-07	47	Mimiviridae	Megavirus chiliensis
OLPV2_322511134	0	hypothetical protein AR158_C444L [Paramecium bursaria Chlorella virus AR158]	ref|YP_001498525.1|	207	38	78	3e-13	65.5	Phycodnaviridae	Paramecium bursaria Chlorella virus AR158
OLPV2_322511135	short chain dehydrogenase reductase sdr	short-chain dehydrogenase/reductase SDR [Rhodanobacter sp. 2APBS1]	ref|ZP_08952283.1|	155	26	65	0.004	34.3	Gammaproteobacteria	Rhodanobacter sp. 2APBS1
OLPV2_322511136	eh binding epsin 2	EH domain binding protein epsin 2 [Talaromyces stipitatus ATCC 10500]	ref|XP_002481445.1|	557	38	39	0.002	35.8	Fungi	Talaromyces stipitatus ATCC 10500
OLPV2_322511137	0	hypothetical protein [Monosiga brevicollis MX1]	ref|XP_001748275.1|	117	42	50	0.0004	36.2	Choanoflagellida	Monosiga brevicollis MX1
OLPV2_322511138	exonuclease vii large subunit	CUB domain protein [Aciduliprofundum boonei T469]	ref|ZP_04873939.1|	1618	28	57	0.031	32	unclassified_Euryarchaeota	Aciduliprofundum boonei T469
OLPV2_322511139	brevican core isoform 1 precursor	PREDICTED: brevican core protein-like [Ailuropoda melanoleuca]	ref|XP_002927009.1|	1153	31	121	5e-09	57.4	Metazoa	Ailuropoda melanoleuca
OLPV2_322511140	0	hypothetical protein [Kluyveromyces lactis NRRL Y-1140]	ref|XP_454413.1|	796	45	67	2e-10	57	Fungi	Kluyveromyces lactis NRRL Y-1140
OLPV2_322511141	ubiquitin c terminal hydrolase	ubiquitin C-terminal hydrolase, putative [Aspergillus flavus NRRL3357]	ref|XP_002375059.1|	827	32	59	0.001	37	Fungi	Aspergillus flavus NRRL3357
OLPV2_322511142	ubiquitin c terminal hydrolase 38 isoform 1	hypothetical protein CaO19.6063 [Candida albicans SC5314]	ref|XP_719025.1|	412	38	72	3e-10	56.2	Fungi	Candida albicans SC5314
OLPV2_322511143	rhamnosyltransferase	hypothetical protein CLOLEP_00894 [Clostridium leptum DSM 753]	ref|ZP_02079451.1|	248	27	93	0.003	35.4	Clostridia	Clostridium leptum DSM 753
OLPV2_322511144	eco57i restriction endonuclease	putative DNA methyltransferase [Cafeteria roenbergensis virus BV-PW1]	ref|YP_003970029.1|	550	32	174	1e-19	87	unclassified_dsDNA_viruses (CroV)	Cafeteria roenbergensis virus BV-PW1
OLPV2_322511145	metal dependent phosphohydrolase	metal dependent phosphohydrolase [gamma proteobacterium IMCC1989]	ref|ZP_08329143.1|	443	57	21	0.095	30	Gammaproteobacteria	gamma proteobacterium IMCC1989
OLPV2_322511146	ny2a_b720l	putative type I restriction enzyme R protein [Roseovarius sp. TM1035]	ref|ZP_01880400.1|	1142	36	45	0.004	35	Alphaproteobacteria	Roseovarius sp. TM1035
OLPV2_322511147	arginine decarboxylase	PREDICTED: hemolectin [Saccoglossus kowalevskii]	ref|XP_002738041.1|	1481	32	69	0.013	33.5	Metazoa	Saccoglossus kowalevskii
OLPV2_322511148	dna directed rna polymerase ii subunit rpb2	hypothetical protein SELMODRAFT_148107 [Selaginella moellendorffii]	ref|XP_002971836.1|	1178	42	1195	0	951	Streptophyta	Selaginella moellendorffii
OLPV2_322511149	rna polymerase	hypothetical protein [Paramecium tetraurelia strain d4-2]	ref|XP_001447492.1|	136	30	80	0.01	35	Ciliophora	Paramecium tetraurelia strain d4-2
OLPV2_322511150	serine threonine kinase	conserved domain protein [Peptostreptococcus stomatis DSM 17678]	ref|ZP_07526825.1|	272	35	57	0.045	35.8	Clostridia	Peptostreptococcus stomatis DSM 17678
OLPV2_322511151	fibrinogen binding	PREDICTED: 3-hydroxyacyl-CoA dehydratase 3-like [Nasonia vitripennis]	ref|XP_001600050.2|	364	32	109	0.008	35.4	Metazoa	Nasonia vitripennis
OLPV2_322511152	beclin 1 autophagy key regulator	PREDICTED: beclin 1-associated autophagy-related key regulator [Canis lupus familiaris]	ref|XP_547826.2|	492	22	85	0.046	34.7	Metazoa	Canis lupus familiaris
OLPV2_322511153	ftsj methyltransferase 1	putative FtsJ-like methyltransferase [Cafeteria roenbergensis virus BV-PW1]	ref|YP_003970075.1|	445	30	357	1e-31	125	unclassified_dsDNA_viruses (CroV)	Cafeteria roenbergensis virus BV-PW1
OLPV2_322511154	#N/A								#N/A	#N/A
OLPV2_322511155	mrna cap guanine n7 methyltransferase	probable mRNA-capping enzyme [Acanthamoeba polyphaga mimivirus]	ref|YP_003986887.1|	1170	25	853	3e-42	168	Mimiviridae	Acanthamoeba polyphaga mimivirus
OLPV2_322511156	atp binding cassette sub e oabp 1	PREDICTED: ATP-binding cassette, sub-family E, member 1-like [Saccoglossus kowalevskii]	ref|XP_002734288.1|	488	31	59	0.005	37.4	Metazoa	Saccoglossus kowalevskii
OLPV2_322511157	polyketide synthase type i	hypothetical protein [Acanthamoeba polyphaga mimivirus]	ref|YP_003986883.1|	195	32	44	0.002	35.8	Mimiviridae	Acanthamoeba polyphaga mimivirus
OLPV2_322511158	dna directed rna polymerase ii subunit rpb7	predicted protein [Micromonas pusilla CCMP1545]	ref|XP_003057746.1|	174	27	146	2e-06	45.4	Chlorophyta	Micromonas pusilla CCMP1545
OLPV2_322511159	preprotein translocase seca subunit	hypothetical protein Bd0240 [Bdellovibrio bacteriovorus HD100]	ref|NP_967245.1|	148	32	76	0.002	35.8	delta-epsilon_subdivisions	Bdellovibrio bacteriovorus HD100
OLPV2_322511160	dynamin	putative NTPase [Acanthamoeba polyphaga mimivirus]	ref|YP_003986882.1|	1147	32	217	3e-08	55.8	Mimiviridae	Acanthamoeba polyphaga mimivirus
OLPV2_322511161	d6 d11 helicase	D6/D11-like helicase [Marseillevirus]	ref|YP_003406944.1|	772	26	425	1e-29	122	unclassified_dsDNA_viruses (Marseil)	Marseillevirus
OLPV2_322511162	4 hydroxy 3 methylbut 2 enyl diphosphate reductase	hypothetical protein phi1p142 [Enterobacteria phage Phi1]	ref|YP_001469486.1|	110	30	57	0.009	32.3	Caudovirales	Enterobacteria phage Phi1
OLPV2_322511163	ribonuclease iii	mg559 gene product [Megavirus chiliensis]	ref|YP_004894610.1|	542	31	144	8e-08	51.2	Mimiviridae	Megavirus chiliensis
OLPV2_322511164	ribonuclease iii	ribonuclease III [Candidatus Azobacteroides pseudotrichonymphae genomovar. CFP2]	ref|YP_002308869.1|	261	43	69	1e-14	67.4	Bacteroidetes	Candidatus Azobacteroides pseudotrichonymphae genomovar. CFP2
OLPV2_322511165	low quality tspa	nicotinate phosphoribosyltransferase [Ferroplasma acidarmanus fer1]	ref|ZP_05571663.1|	386	57	23	0.047	31.2	Thermoplasmata	Ferroplasma acidarmanus fer1
OLPV2_322511166	mtr_7g068140	ABC transporter related protein [Ktedonobacter racemifer DSM 44963]	ref|ZP_06974485.1|	253	43	37	0.016	33.1	Ktedonobacteria	Ktedonobacter racemifer DSM 44963
OLPV2_322511167	hef nuclease	ERCC4-type nuclease [Belliella baltica DSM 15883]	ref|YP_006407354.1|	247	30	164	2e-16	75.9	Bacteroidetes	Belliella baltica DSM 15883
OLPV2_322511168	hydrolase	hypothetical protein [Candida glabrata CBS 138]	ref|XP_445052.1|	191	27	83	0.003	37.4	Fungi	Candida glabrata CBS 138
OLPV2_322511169	disulfide isomerase	PREDICTED: similar to protein disulfide isomerase [Tribolium castaneum]	ref|XP_971669.2|	384	42	86	1e-11	62.4	Metazoa	Tribolium castaneum
OLPV2_322511170	dna polymerase delta catalytic subunit	DNA polymerase delta catalytic subunit [Lodderomyces elongisporus NRRL YB-4239]	ref|XP_001523599.1|	1087	29	792	3e-93	325	Fungi	Lodderomyces elongisporus NRRL YB-4239
OLPV2_322511171	zinc finger 250	hypothetical protein HMPREF9538_02416 [Klebsiella sp. MS 92-3]	ref|ZP_08304735.1|	94	49	37	0.002	37.7	Gammaproteobacteria	Klebsiella sp. MS 92-3
OLPV2_322511172	aig2	AIG2 family protein [Syntrophobotulus glycolicus DSM 8271]	ref|YP_004264417.1|	167	38	110	1e-11	59.7	Clostridia	Syntrophobotulus glycolicus DSM 8271
OLPV2_322511173	0	hypothetical protein, conserved [Toxoplasma gondii ME49]	ref|XP_002370635.1|	376	27	121	2e-08	55.5	Apicomplexa	Toxoplasma gondii ME49
OLPV2_322511174	coch_1390	PREDICTED: transmembrane protease serine 6-like [Oreochromis niloticus]	ref|XP_003459393.1|	804	32	75	0.001	41.2	Metazoa	Oreochromis niloticus
OLPV2_322511175	lamg	LamG domain-containing protein [Thermotoga petrophila RKU-1]	ref|YP_001244238.1|	247	30	122	0.0001	44.3	Thermotogae	Thermotoga petrophila RKU-1
OLPV2_322511176	hnh endonuclease	phage associated protein [Lactobacillus coleohominis 101-4-CHN]	ref|ZP_05553271.1|	125	63	32	2e-08	47.8	Bacilli	Lactobacillus coleohominis 101-4-CHN
OLPV2_322511177	peptidase m16 inactive	peptidase M16 inactive domain protein [Prevotella timonensis CRIS 5C-B1]	ref|ZP_06288983.1|	968	32	60	0.003	37	Bacteroidetes	Prevotella timonensis CRIS 5C-B1
OLPV2_322511178	4 hydroxy 3 methylbut 2 enyl diphosphate reductase	hypothetical protein [Candida glabrata CBS 138]	ref|XP_449854.1|	897	20	114	0.006	36.2	Fungi	Candida glabrata CBS 138
OLPV2_322511179	nudix hydrolase	putative diphosphoinositol polyphosphate phosphohydrolase [Acanthamoeba polyphaga mimivirus]	ref|YP_003986880.1|	360	33	262	3e-32	123	Mimiviridae	Acanthamoeba polyphaga mimivirus
OLPV2_322511180	superfamily ii helicase vv d11	putative transcription termination factor [Acanthamoeba polyphaga mimivirus]	ref|YP_003986853.1|	817	29	480	3e-32	136	Mimiviridae	Acanthamoeba polyphaga mimivirus
OLPV2_322511181	mcyg_08685	hypothetical protein NEMVEDRAFT_v1g225267 [Nematostella vectensis]	ref|XP_001618328.1|	214	33	87	0.004	40	Metazoa	Nematostella vectensis
OLPV2_322511182	zinc finger 183	zinc finger protein 183 [Oryzias latipes]	ref|NP_001098254.1|	319	38	66	0.015	37.7	Metazoa	Oryzias latipes
OLPV2_322511183	dna primase	radical SAM protein [Mesoflavibacter zeaxanthinifaciens S86]	ref|ZP_09499364.1|	420	35	71	0.0007	40	Bacteroidetes	Mesoflavibacter zeaxanthinifaciens S86
OLPV2_322511184	ps273r	putative thiol protease [Acanthamoeba polyphaga mimivirus]	ref|YP_003986858.1|	302	31	120	3e-11	60.1	Mimiviridae	Acanthamoeba polyphaga mimivirus
OLPV2_322511185	carboxyl terminal protease	putative cysteine protease [Cafeteria roenbergensis virus BV-PW1]	ref|YP_003969816.1|	294	31	126	6e-11	59.3	unclassified_dsDNA_viruses (CroV)	Cafeteria roenbergensis virus BV-PW1
OLPV2_322511186	type iii restriction enzyme res subunit	pyrophosphatase, NUDIX family protein [Burkholderia thailandensis TXDOH]	ref|ZP_02373361.1|	149	27	89	0.004	35	Betaproteobacteria	Burkholderia thailandensis TXDOH
OLPV2_322511187	aconitate hydratase	biotin synthase [Stackebrandtia nassauensis DSM 44728]	ref|YP_003509277.1|	354	35	68	4e-05	42.7	Actinobacteria	Stackebrandtia nassauensis DSM 44728
OLPV2_322511188	asparagine synthetase	asparagine synthetase B [Psychroflexus torquis ATCC 700755]	ref|ZP_01253256.1|	524	40	532	3e-119	365	Bacteroidetes	Psychroflexus torquis ATCC 700755
OLPV2_322511189	fbxb 24	glycosyl hydrolase [Leuconostoc fallax KCTC 3537]	ref|ZP_08313441.1|	1318	27	70	0.004	35	Bacilli	Leuconostoc fallax KCTC 3537
OLPV2_322511190	serine palmitoyltransferase 2	hypothetical protein [Brachyspira intermedia PWS/A]	ref|YP_005595564.1|	88	35	60	0.003	33.9	Spirochaetia	Brachyspira intermedia PWS/A
OLPV2_322511191	atp synthase chain d mitochondrial	Pectate lyase/Amb allergen [Ruminococcus flavefaciens FD-1]	ref|ZP_06142225.1|	572	30	71	0.009	34.7	Clostridia	Ruminococcus flavefaciens FD-1
OLPV2_322511192	gliding motility gldl	gliding motility-associated protein GldL [Chryseobacterium sp. CF314]	ref|ZP_10727232.1|	230	29	104	0.005	37.4	Bacteroidetes	Chryseobacterium sp. CF314
OLPV2_322511193	bifunctional dihydrofolate reductase thymidylate synthase	thymidylate synthase [Enterocytozoon bieneusi H348]	ref|XP_002650147.1|	291	47	172	1e-49	165	Fungi	Enterocytozoon bieneusi H348
OLPV2_322511194	bifunctional dihydrofolate reductase thymidylate synthase	bifunctional dihydrofolate reductase-thymidylate synthase 1 [Plasmodium vivax Sal-1]	ref|XP_001615082.1|	624	53	112	4e-37	134	Apicomplexa	Plasmodium vivax Sal-1
OLPV2_322511195	replication	putative tape measure domain protein [Subdoligranulum variabile DSM 15176]	ref|ZP_05981607.1|	1022	35	65	0.0001	40.8	Clostridia	Subdoligranulum variabile DSM 15176
OLPV2_322511196	tryptophan 2 3 dioxygenase	tryptophan 2,3-dioxygenase [Dictyostelium purpureum]	ref|XP_003291688.1|	401	24	78	0.017	35.8	Mycetozoa	Dictyostelium purpureum
OLPV2_322511197	sucrose 6 phosphate hydrolase	hypothetical protein bthur0005_23780 [Bacillus thuringiensis serovar pakistani str. T13001]	ref|ZP_04120586.1|	373	30	357	1e-20	92.4	Bacilli	Bacillus thuringiensis serovar pakistani str. T13001
OLPV2_322511198	pyridoxal kinase	PREDICTED: pyridoxal kinase-like [Rattus norvegicus]	ref|XP_001079270.1|	312	34	62	0.003	35.8	Metazoa	Rattus norvegicus
OLPV2_322511199	ribonuclease r	ribonuclease R [Lachnospiraceae bacterium 9_1_43BFAA]	ref|ZP_08336149.1|	723	26	219	4e-12	68.6	Clostridia	Lachnospiraceae bacterium 9_1_43BFAA

## Sheet: gi2taxid
ref|NP_001017498.1|	62945348	cellular organisms,Eukaryota,Opisthokonta,Metazoa,Eumetazoa,Bilateria,Coelomata,Deuterostomia,Chordata,Craniata,Vertebrata,Gnathostomata,Teleostomi,Euteleostomi,Sarcopterygii,Tetrapoda,Amniota,Mammalia,Theria,Eutheria,Euarchontoglires,Glires,Rodentia,Sciurognathi,Muroidea,Muridae,Murinae,Rattus,Rattus norvegicus	Rattus norvegicus	Metazoa		Acanthamoeba polyphaga mimivirus	Mimiviridae
ref|NP_001037019.1|	112983202	cellular organisms,Eukaryota,Opisthokonta,Metazoa,Eumetazoa,Bilateria,Coelomata,Protostomia,Ecdysozoa,Panarthropoda,Arthropoda,Mandibulata,Pancrustacea,Hexapoda,Insecta,Dicondylia,Pterygota,Neoptera,Endopterygota,Amphiesmenoptera,Lepidoptera,Glossata,Neolepidoptera,Heteroneura,Ditrysia,Obtectomera,Bombycoidea,Bombyciformes,Bombycidae,Bombycinae,Bombyx,Bombyx mori	Bombyx mori	Metazoa		Acanthocystis turfacea Chlorella virus 1	Phycodnaviridae
ref|NP_001041505.1|	114158600	cellular organisms,Eukaryota,Opisthokonta,Metazoa,Eumetazoa,Bilateria,Coelomata,Deuterostomia,Chordata,Craniata,Vertebrata,Gnathostomata,Teleostomi,Euteleostomi,Actinopterygii,Actinopteri,Neopterygii,Teleostei,Elopocephala,Clupeocephala,Euteleostei,Neognathi,Neoteleostei,Eurypterygii,Ctenosquamata,Acanthomorpha,Euacanthomorpha,Holacanthopterygii,Acanthopterygii,Euacanthopterygii,Percomorpha,Tetra…	Takifugu rubripes	Metazoa		Acaryochloris marina MBIC11017	Chroococcales
ref|NP_001082183.1|	147901021	cellular organisms,Eukaryota,Opisthokonta,Metazoa,Eumetazoa,Bilateria,Coelomata,Deuterostomia,Chordata,Craniata,Vertebrata,Gnathostomata,Teleostomi,Euteleostomi,Sarcopterygii,Tetrapoda,Amphibia,Batrachia,Anura,Pipoidea,Pipidae,Xenopodinae,Xenopus,Xenopus,Xenopus laevis	Xenopus laevis	Metazoa		Acetivibrio cellulolyticus CD2	Clostridia
ref|NP_001085847.1|	147902465	cellular organisms,Eukaryota,Opisthokonta,Metazoa,Eumetazoa,Bilateria,Coelomata,Deuterostomia,Chordata,Craniata,Vertebrata,Gnathostomata,Teleostomi,Euteleostomi,Sarcopterygii,Tetrapoda,Amphibia,Batrachia,Anura,Pipoidea,Pipidae,Xenopodinae,Xenopus,Xenopus,Xenopus laevis	Xenopus laevis	Metazoa		Acetonema longum DSM 6540	Negativicutes
ref|NP_001098254.1|	157278305	cellular organisms,Eukaryota,Opisthokonta,Metazoa,Eumetazoa,Bilateria,Coelomata,Deuterostomia,Chordata,Craniata,Vertebrata,Gnathostomata,Teleostomi,Euteleostomi,Actinopterygii,Actinopteri,Neopterygii,Teleostei,Elopocephala,Clupeocephala,Euteleostei,Neognathi,Neoteleostei,Eurypterygii,Ctenosquamata,Acanthomorpha,Euacanthomorpha,Holacanthopterygii,Acanthopterygii,Euacanthopterygii,Percomorpha,Smegm…	Oryzias latipes	Metazoa		Acholeplasma laidlawii PG-8A	Mollicutes
ref|NP_001157312.1|	255522799	cellular organisms,Eukaryota,Opisthokonta,Metazoa,Eumetazoa,Bilateria,Coelomata,Protostomia,Ecdysozoa,Panarthropoda,Arthropoda,Mandibulata,Pancrustacea,Hexapoda,Insecta,Dicondylia,Pterygota,Neoptera,Endopterygota,Coleoptera,Polyphaga,Cucujiformia,Tenebrionoidea,Tenebrionidae,Tribolium,Tribolium castaneum	Tribolium castaneum	Metazoa		Achromobacter piechaudii ATCC 43553	Betaproteobacteria
ref|NP_001162147.1|	274315958	cellular organisms,Eukaryota,Opisthokonta,Metazoa,Eumetazoa,Bilateria,Coelomata,Protostomia,Ecdysozoa,Panarthropoda,Arthropoda,Mandibulata,Pancrustacea,Hexapoda,Insecta,Dicondylia,Pterygota,Neoptera,Paraneoptera,Hemiptera,Sternorrhyncha,Aphidiformes,Aphidomorpha,Aphidoidea,Aphididae,Aphidinae,Macrosiphini,Acyrthosiphon,Acyrthosiphon pisum	Acyrthosiphon pisum	Metazoa		Acidilobus saccharovorans 345-15	Thermoprotei
ref|NP_031913.1|	6681237	cellular organisms,Eukaryota,Opisthokonta,Metazoa,Eumetazoa,Bilateria,Coelomata,Deuterostomia,Chordata,Craniata,Vertebrata,Gnathostomata,Teleostomi,Euteleostomi,Sarcopterygii,Tetrapoda,Amniota,Mammalia,Theria,Eutheria,Euarchontoglires,Glires,Rodentia,Sciurognathi,Muroidea,Muridae,Murinae,Mus,Mus,Mus musculus	Mus musculus	Metazoa		Acidiphilium sp. PM	Alphaproteobacteria
ref|NP_041784.1|	9627308	Viruses,dsDNA viruses, no RNA stage,Papillomaviridae,Alphapapillomavirus,Alphapapillomavirus 5,Human papillomavirus type 26	Human papillomavirus type 26	Papillomaviridae		Acidovorax sp. JS42	Betaproteobacteria
ref|NP_042761.1|	9628175	Viruses,dsDNA viruses, no RNA stage,Asfarviridae,Asfivirus,African swine fever virus	African swine fever virus	Asfarviridae		Aciduliprofundum boonei T469	unclassified_Euryarchaeota
ref|NP_042767.1|	9628181	Viruses,dsDNA viruses, no RNA stage,Asfarviridae,Asfivirus,African swine fever virus	African swine fever virus	Asfarviridae		Acinetobacter baumannii 6013150	Gammaproteobacteria
ref|NP_044710.1|	9629479	Viruses,dsDNA viruses, no RNA stage,Adenoviridae,Atadenovirus,Duck adenovirus A	Duck adenovirus A	Adenoviridae		Acinetobacter radioresistens SK82	Gammaproteobacteria
ref|NP_048392.1|	9631613	Viruses,dsDNA viruses, no RNA stage,Phycodnaviridae,Chlorovirus,Paramecium bursaria Chlorella virus 1	Paramecium bursaria Chlorella virus 1	Phycodnaviridae		Actinobacillus minor 202	Gammaproteobacteria
ref|NP_048980.1|	9632155	Viruses,dsDNA viruses, no RNA stage,Phycodnaviridae,Chlorovirus,Paramecium bursaria Chlorella virus 1	Paramecium bursaria Chlorella virus 1	Phycodnaviridae		Actinomyces graevenitzii C83	Actinobacteria
ref|NP_243753.1|	15615450	cellular organisms,Bacteria,Firmicutes,Bacilli,Bacillales,Bacillaceae,Bacillus,Bacillus halodurans,Bacillus halodurans C-125	Bacillus halodurans C-125	Bacilli		Actinomyces odontolyticus F0309	Actinobacteria
ref|NP_244473.1|	15616168	cellular organisms,Bacteria,Firmicutes,Bacilli,Bacillales,Bacillaceae,Bacillus,Bacillus halodurans,Bacillus halodurans C-125	Bacillus halodurans C-125	Bacilli		Actinomyces sp. oral taxon 178 str. F0338	Actinobacteria
ref|NP_377373.1|	15921704	cellular organisms,Archaea,Crenarchaeota,Thermoprotei,Sulfolobales,Sulfolobaceae,Sulfolobus,Sulfolobus tokodaii,Sulfolobus tokodaii str. 7	Sulfolobus tokodaii str. 7	Thermoprotei		Acyrthosiphon pisum	Metazoa
ref|NP_492643.2|	212645022	cellular organisms,Eukaryota,Opisthokonta,Metazoa,Eumetazoa,Bilateria,Coelomata,Protostomia,Ecdysozoa,Nematoda,Chromadorea,Rhabditida,Rhabditoidea,Rhabditidae,Peloderinae,Caenorhabditis,Caenorhabditis elegans	Caenorhabditis elegans	Metazoa		Aedes aegypti	Metazoa
ref|NP_569083.1|	18426812	cellular organisms,Eukaryota,Opisthokonta,Metazoa,Eumetazoa,Bilateria,Coelomata,Deuterostomia,Chordata,Craniata,Vertebrata,Gnathostomata,Teleostomi,Euteleostomi,Sarcopterygii,Tetrapoda,Amniota,Mammalia,Theria,Eutheria,Euarchontoglires,Glires,Rodentia,Sciurognathi,Muroidea,Muridae,Murinae,Rattus,Rattus norvegicus	Rattus norvegicus	Metazoa		Aequorivita sublithincola DSM 14238	Bacteroidetes
ref|NP_584718.1|	19074112	cellular organisms,Eukaryota,Opisthokonta,Fungi,Microsporidia,Apansporoblastina,Unikaryonidae,Encephalitozoon,Encephalitozoon cuniculi,Encephalitozoon cuniculi GB-M1	Encephalitozoon cuniculi GB-M1	Fungi		Aeromonas phage 44RR2.8t	Caudovirales
ref|NP_586140.1|	19074634	cellular organisms,Eukaryota,Opisthokonta,Fungi,Microsporidia,Apansporoblastina,Unikaryonidae,Encephalitozoon,Encephalitozoon cuniculi,Encephalitozoon cuniculi GB-M1	Encephalitozoon cuniculi GB-M1	Fungi		Aeromonas phage Aeh1	Caudovirales
ref|NP_712628.1|	24215147	cellular organisms,Bacteria,Spirochaetes,Spirochaetia,Spirochaetales,Leptospiraceae,Leptospira,Leptospira interrogans,Leptospira interrogans serovar Lai,Leptospira interrogans serovar Lai str. 56601	Leptospira interrogans serovar Lai str. 56601	Spirochaetia		Aeromonas salmonicida subsp. salmonicida A449	Gammaproteobacteria
ref|NP_765789.1|	27469152	cellular organisms,Bacteria,Firmicutes,Bacilli,Bacillales,Staphylococcaceae,Staphylococcus,Staphylococcus epidermidis,Staphylococcus epidermidis ATCC 12228	Staphylococcus epidermidis ATCC 12228	Bacilli		African swine fever virus	Asfarviridae
ref|NP_932356.1|	37651482	Viruses,dsDNA viruses, no RNA stage,Caudovirales,Myoviridae,Tevenvirinae,T4-like viruses,Aeromonas phage 44RR2.8t	Aeromonas phage 44RR2.8t	Caudovirales		Aggregatibacter actinomycetemcomitans ANH9381	Gammaproteobacteria
ref|NP_944053.1|	38640097	Viruses,dsDNA viruses, no RNA stage,Caudovirales,Myoviridae,Tevenvirinae,T4-like viruses,Aeromonas phage Aeh1	Aeromonas phage Aeh1	Caudovirales		Agrobacterium radiobacter K84	Alphaproteobacteria
ref|NP_967245.1|	42521865	cellular organisms,Bacteria,Proteobacteria,delta/epsilon subdivisions,Deltaproteobacteria,Bdellovibrionales,Bdellovibrionaceae,Bdellovibrio,Bdellovibrio bacteriovorus,Bdellovibrio bacteriovorus HD100	Bdellovibrio bacteriovorus HD100	delta-epsilon_subdivisions		Ailuropoda melanoleuca	Metazoa
ref|NP_968327.1|	42522947	cellular organisms,Bacteria,Proteobacteria,delta/epsilon subdivisions,Deltaproteobacteria,Bdellovibrionales,Bdellovibrionaceae,Bdellovibrio,Bdellovibrio bacteriovorus,Bdellovibrio bacteriovorus HD100	Bdellovibrio bacteriovorus HD100	delta-epsilon_subdivisions		Ajellomyces capsulatus NAm1	Fungi
ref|NP_984039.2|	302307390	cellular organisms,Eukaryota,Opisthokonta,Fungi,Dikarya,Ascomycota,saccharomyceta,Saccharomycotina,Saccharomycetes,Saccharomycetales,Saccharomycetaceae,Eremothecium,Eremothecium gossypii,Ashbya gossypii ATCC 10895	Ashbya gossypii ATCC 10895	Fungi		Aliivibrio fischeri	Gammaproteobacteria
ref|NP_990257.1|	45382531	cellular organisms,Eukaryota,Opisthokonta,Metazoa,Eumetazoa,Bilateria,Coelomata,Deuterostomia,Chordata,Craniata,Vertebrata,Gnathostomata,Teleostomi,Euteleostomi,Sarcopterygii,Tetrapoda,Amniota,Sauropsida,Sauria,Archosauria,Dinosauria,Saurischia,Theropoda,Coelurosauria,Aves,Neognathae,Galliformes,Phasianidae,Phasianinae,Gallus,Gallus gallus	Gallus gallus	Metazoa		Alishewanella aestuarii B11	Gammaproteobacteria
ref|NP_999195.1|	47522880	cellular organisms,Eukaryota,Opisthokonta,Metazoa,Eumetazoa,Bilateria,Coelomata,Deuterostomia,Chordata,Craniata,Vertebrata,Gnathostomata,Teleostomi,Euteleostomi,Sarcopterygii,Tetrapoda,Amniota,Mammalia,Theria,Eutheria,Laurasiatheria,Cetartiodactyla,Suina,Suidae,Sus,Sus scrofa	Sus scrofa	Metazoa		Amphimedon queenslandica	Metazoa
ref|XP_001013186.1|	118359896	cellular organisms,Eukaryota,Alveolata,Ciliophora,Intramacronucleata,Oligohymenophorea,Hymenostomatida,Tetrahymenina,Tetrahymenidae,Tetrahymena,Tetrahymena thermophila	Tetrahymena thermophila	Ciliophora		Amycolicicoccus subflavus DQS3-9A1	Actinobacteria
ref|XP_001013519.1|	118360573	cellular organisms,Eukaryota,Alveolata,Ciliophora,Intramacronucleata,Oligohymenophorea,Hymenostomatida,Tetrahymenina,Tetrahymenidae,Tetrahymena,Tetrahymena thermophila	Tetrahymena thermophila	Ciliophora		Anaerococcus hydrogenalis ACS-025-V-Sch4	Clostridia
ref|XP_001015540.1|	118364637	cellular organisms,Eukaryota,Alveolata,Ciliophora,Intramacronucleata,Oligohymenophorea,Hymenostomatida,Tetrahymenina,Tetrahymenidae,Tetrahymena,Tetrahymena thermophila	Tetrahymena thermophila	Ciliophora		Anaerococcus hydrogenalis DSM 7454	Clostridia
ref|XP_001016343.1|	118366249	cellular organisms,Eukaryota,Alveolata,Ciliophora,Intramacronucleata,Oligohymenophorea,Hymenostomatida,Tetrahymenina,Tetrahymenidae,Tetrahymena,Tetrahymena thermophila	Tetrahymena thermophila	Ciliophora		Anolis carolinensis	Metazoa
ref|XP_001025939.2|	229593950	cellular organisms,Eukaryota,Alveolata,Ciliophora,Intramacronucleata,Oligohymenophorea,Hymenostomatida,Tetrahymenina,Tetrahymenidae,Tetrahymena,Tetrahymena thermophila	Tetrahymena thermophila	Ciliophora		Anopheles gambiae str. PEST	Metazoa
ref|XP_001079270.1|	109509890	cellular organisms,Eukaryota,Opisthokonta,Metazoa,Eumetazoa,Bilateria,Coelomata,Deuterostomia,Chordata,Craniata,Vertebrata,Gnathostomata,Teleostomi,Euteleostomi,Sarcopterygii,Tetrapoda,Amniota,Mammalia,Theria,Eutheria,Euarchontoglires,Glires,Rodentia,Sciurognathi,Muroidea,Muridae,Murinae,Rattus,Rattus norvegicus	Rattus norvegicus	Metazoa		Anoxybacillus flavithermus WK1	Bacilli
ref|XP_001216631.1|	115432988	cellular organisms,Eukaryota,Opisthokonta,Fungi,Dikarya,Ascomycota,saccharomyceta,Pezizomycotina,leotiomyceta,Eurotiomycetes,Eurotiomycetidae,Eurotiales,Trichocomaceae,mitosporic Trichocomaceae,Aspergillus,Aspergillus terreus,Aspergillus terreus NIH2624	Aspergillus terreus NIH2624	Fungi		Apis florea	Metazoa
ref|XP_001246556.1|	119191900	cellular organisms,Eukaryota,Opisthokonta,Fungi,Dikarya,Ascomycota,saccharomyceta,Pezizomycotina,leotiomyceta,Eurotiomycetes,Eurotiomycetidae,Onygenales,mitosporic Onygenales,Coccidioides,Coccidioides immitis,Coccidioides immitis RS	Coccidioides immitis RS	Fungi		Arabidopsis lyrata subsp. lyrata	Streptophyta
ref|XP_001275986.1|	121717036	cellular organisms,Eukaryota,Opisthokonta,Fungi,Dikarya,Ascomycota,saccharomyceta,Pezizomycotina,leotiomyceta,Eurotiomycetes,Eurotiomycetidae,Eurotiales,Trichocomaceae,mitosporic Trichocomaceae,Aspergillus,Aspergillus clavatus,Aspergillus clavatus NRRL 1	Aspergillus clavatus NRRL 1	Fungi		Arcobacter butzleri RM4018	delta-epsilon_subdivisions
ref|XP_001322811.1|	123479305	cellular organisms,Eukaryota,Parabasalia,Trichomonadida,Trichomonadidae,Trichomonas,Trichomonas vaginalis,Trichomonas vaginalis G3	Trichomonas vaginalis G3	Trichomonadida		Arthrobacter arilaitensis Re117	Actinobacteria
ref|XP_001328088.1|	123501483	cellular organisms,Eukaryota,Parabasalia,Trichomonadida,Trichomonadidae,Trichomonas,Trichomonas vaginalis,Trichomonas vaginalis G3	Trichomonas vaginalis G3	Trichomonadida		Arthroderma benhamiae CBS 112371	Fungi
ref|XP_001347356.2|	258596989	cellular organisms,Eukaryota,Alveolata,Apicomplexa,Aconoidasida,Haemosporida,Plasmodium,Plasmodium (Laverania),Plasmodium falciparum,Plasmodium falciparum 3D7	Plasmodium falciparum 3D7	Apicomplexa		Arthroderma gypseum CBS 118893	Fungi
ref|XP_001347871.1|	124803997	cellular organisms,Eukaryota,Alveolata,Apicomplexa,Aconoidasida,Haemosporida,Plasmodium,Plasmodium (Laverania),Plasmodium falciparum,Plasmodium falciparum 3D7	Plasmodium falciparum 3D7	Apicomplexa		Arthrospira maxima CS-328	Oscillatoriales
ref|XP_001349427.1|	124512588	cellular organisms,Eukaryota,Alveolata,Apicomplexa,Aconoidasida,Haemosporida,Plasmodium,Plasmodium (Laverania),Plasmodium falciparum,Plasmodium falciparum 3D7	Plasmodium falciparum 3D7	Apicomplexa		Arthrospira sp. PCC 8005	Oscillatoriales
ref|XP_001377920.2|	334349554	cellular organisms,Eukaryota,Opisthokonta,Metazoa,Eumetazoa,Bilateria,Coelomata,Deuterostomia,Chordata,Craniata,Vertebrata,Gnathostomata,Teleostomi,Euteleostomi,Sarcopterygii,Tetrapoda,Amniota,Mammalia,Theria,Metatheria,Didelphimorphia,Didelphidae,Didelphinae,Monodelphis,Monodelphis domestica	Monodelphis domestica	Metazoa		Ashbya gossypii ATCC 10895	Fungi
ref|XP_001386852.1|	126275473	cellular organisms,Eukaryota,Opisthokonta,Fungi,Dikarya,Ascomycota,saccharomyceta,Saccharomycotina,Saccharomycetes,Saccharomycetales,Debaryomycetaceae,Scheffersomyces,Scheffersomyces stipitis,Scheffersomyces stipitis CBS 6054	Scheffersomyces stipitis CBS 6054	Fungi		Aspergillus clavatus NRRL 1	Fungi
ref|XP_001433374.1|	145494760	cellular organisms,Eukaryota,Alveolata,Ciliophora,Intramacronucleata,Oligohymenophorea,Peniculida,Parameciidae,Paramecium,Paramecium tetraurelia,Paramecium tetraurelia strain d4-2	Paramecium tetraurelia strain d4-2	Ciliophora		Aspergillus flavus NRRL3357	Fungi
ref|XP_001446018.1|	145520325	cellular organisms,Eukaryota,Alveolata,Ciliophora,Intramacronucleata,Oligohymenophorea,Peniculida,Parameciidae,Paramecium,Paramecium tetraurelia,Paramecium tetraurelia strain d4-2	Paramecium tetraurelia strain d4-2	Ciliophora		Aspergillus fumigatus Af293	Fungi
ref|XP_001447492.1|	145523307	cellular organisms,Eukaryota,Alveolata,Ciliophora,Intramacronucleata,Oligohymenophorea,Peniculida,Parameciidae,Paramecium,Paramecium tetraurelia,Paramecium tetraurelia strain d4-2	Paramecium tetraurelia strain d4-2	Ciliophora		Aspergillus terreus NIH2624	Fungi
ref|XP_001448817.1|	145526012	cellular organisms,Eukaryota,Alveolata,Ciliophora,Intramacronucleata,Oligohymenophorea,Peniculida,Parameciidae,Paramecium,Paramecium tetraurelia,Paramecium tetraurelia strain d4-2	Paramecium tetraurelia strain d4-2	Ciliophora		Asticcacaulis biprosthecum C19	Alphaproteobacteria
ref|XP_001485036.1|	146418140	cellular organisms,Eukaryota,Opisthokonta,Fungi,Dikarya,Ascomycota,saccharomyceta,Saccharomycotina,Saccharomycetes,Saccharomycetales,Debaryomycetaceae,Meyerozyma,Meyerozyma guilliermondii,Meyerozyma guilliermondii ATCC 6260	Meyerozyma guilliermondii ATCC 6260	Fungi		Atopobium vaginae DSM 15829	Actinobacteria
ref|XP_001523599.1|	149235442	cellular organisms,Eukaryota,Opisthokonta,Fungi,Dikarya,Ascomycota,saccharomyceta,Saccharomycotina,Saccharomycetes,Saccharomycetales,Debaryomycetaceae,Lodderomyces,Lodderomyces elongisporus,Lodderomyces elongisporus NRRL YB-4239	Lodderomyces elongisporus NRRL YB-4239	Fungi		Azorhizobium caulinodans ORS 571	Alphaproteobacteria
ref|XP_001528086.1|	149247348	cellular organisms,Eukaryota,Opisthokonta,Fungi,Dikarya,Ascomycota,saccharomyceta,Saccharomycotina,Saccharomycetes,Saccharomycetales,Debaryomycetaceae,Lodderomyces,Lodderomyces elongisporus,Lodderomyces elongisporus NRRL YB-4239	Lodderomyces elongisporus NRRL YB-4239	Fungi		Babesia bovis T2Bo	Apicomplexa
ref|XP_001536002.1|	154270293	cellular organisms,Eukaryota,Opisthokonta,Fungi,Dikarya,Ascomycota,saccharomyceta,Pezizomycotina,leotiomyceta,Eurotiomycetes,Eurotiomycetidae,Onygenales,Ajellomycetaceae,Ajellomyces,Ajellomyces capsulatus,Ajellomyces capsulatus NAm1	Ajellomyces capsulatus NAm1	Fungi		Bacillus anthracis str. A0442	Bacilli
ref|XP_001552139.1|	154303464	cellular organisms,Eukaryota,Opisthokonta,Fungi,Dikarya,Ascomycota,saccharomyceta,Pezizomycotina,leotiomyceta,sordariomyceta,Leotiomycetes,Helotiales,Sclerotiniaceae,Botryotinia,Botryotinia fuckeliana,Botryotinia fuckeliana B05.10	Botryotinia fuckeliana B05.10	Fungi		Bacillus atrophaeus 1942	Bacilli
ref|XP_001561666.2|	389600132	cellular organisms,Eukaryota,Euglenozoa,Kinetoplastida,Trypanosomatidae,Leishmania,Viannia,Leishmania braziliensis species complex,Leishmania braziliensis,Leishmania braziliensis MHOM/BR/75/M2904	Leishmania braziliensis MHOM/BR/75/M2904	Kinetoplastida		Bacillus cereus 03BB108	Bacilli
ref|XP_001600050.2|	345497671	cellular organisms,Eukaryota,Opisthokonta,Metazoa,Eumetazoa,Bilateria,Coelomata,Protostomia,Ecdysozoa,Panarthropoda,Arthropoda,Mandibulata,Pancrustacea,Hexapoda,Insecta,Dicondylia,Pterygota,Neoptera,Endopterygota,Hymenoptera,Apocrita,Chaldicoidea group,Chalcidoidea,Pteromalidae,Pteromalinae,Nasonia,Nasonia vitripennis	Nasonia vitripennis	Metazoa		Bacillus clausii KSM-K16	Bacilli
ref|XP_001601689.2|	345497275	cellular organisms,Eukaryota,Opisthokonta,Metazoa,Eumetazoa,Bilateria,Coelomata,Protostomia,Ecdysozoa,Panarthropoda,Arthropoda,Mandibulata,Pancrustacea,Hexapoda,Insecta,Dicondylia,Pterygota,Neoptera,Endopterygota,Hymenoptera,Apocrita,Chaldicoidea group,Chalcidoidea,Pteromalidae,Pteromalinae,Nasonia,Nasonia vitripennis	Nasonia vitripennis	Metazoa		Bacillus halodurans C-125	Bacilli
ref|XP_001602778.2|	345490460	cellular organisms,Eukaryota,Opisthokonta,Metazoa,Eumetazoa,Bilateria,Coelomata,Protostomia,Ecdysozoa,Panarthropoda,Arthropoda,Mandibulata,Pancrustacea,Hexapoda,Insecta,Dicondylia,Pterygota,Neoptera,Endopterygota,Hymenoptera,Apocrita,Chaldicoidea group,Chalcidoidea,Pteromalidae,Pteromalinae,Nasonia,Nasonia vitripennis	Nasonia vitripennis	Metazoa		Bacillus licheniformis DSM 13 = ATCC 14580	Bacilli
ref|XP_001603940.1|	156548750	cellular organisms,Eukaryota,Opisthokonta,Metazoa,Eumetazoa,Bilateria,Coelomata,Protostomia,Ecdysozoa,Panarthropoda,Arthropoda,Mandibulata,Pancrustacea,Hexapoda,Insecta,Dicondylia,Pterygota,Neoptera,Endopterygota,Hymenoptera,Apocrita,Chaldicoidea group,Chalcidoidea,Pteromalidae,Pteromalinae,Nasonia,Nasonia vitripennis	Nasonia vitripennis	Metazoa		Bacillus megaterium QM B1551	Bacilli
ref|XP_001613548.1|	156095025	cellular organisms,Eukaryota,Alveolata,Apicomplexa,Aconoidasida,Haemosporida,Plasmodium,Plasmodium (Plasmodium),Plasmodium vivax,Plasmodium vivax Sal-1	Plasmodium vivax Sal-1	Apicomplexa		Bacillus megaterium WSH-002	Bacilli
ref|XP_001615082.1|	156098099	cellular organisms,Eukaryota,Alveolata,Apicomplexa,Aconoidasida,Haemosporida,Plasmodium,Plasmodium (Plasmodium),Plasmodium vivax,Plasmodium vivax Sal-1	Plasmodium vivax Sal-1	Apicomplexa		Bacillus pseudofirmus OF4	Bacilli
ref|XP_001615499.1|	156098969	cellular organisms,Eukaryota,Alveolata,Apicomplexa,Aconoidasida,Haemosporida,Plasmodium,Plasmodium (Plasmodium),Plasmodium vivax,Plasmodium vivax Sal-1	Plasmodium vivax Sal-1	Apicomplexa		Bacillus selenitireducens MLS10	Bacilli
ref|XP_001618328.1|	156322307	cellular organisms,Eukaryota,Opisthokonta,Metazoa,Eumetazoa,Cnidaria,Anthozoa,Hexacorallia,Actiniaria,Edwardsiidae,Nematostella,Nematostella vectensis	Nematostella vectensis	Metazoa		Bacillus sp. JS	Bacilli
ref|XP_001622215.1|	156350272	cellular organisms,Eukaryota,Opisthokonta,Metazoa,Eumetazoa,Cnidaria,Anthozoa,Hexacorallia,Actiniaria,Edwardsiidae,Nematostella,Nematostella vectensis	Nematostella vectensis	Metazoa		Bacillus sp. SG-1	Bacilli
ref|XP_001634551.1|	156388123	cellular organisms,Eukaryota,Opisthokonta,Metazoa,Eumetazoa,Cnidaria,Anthozoa,Hexacorallia,Actiniaria,Edwardsiidae,Nematostella,Nematostella vectensis	Nematostella vectensis	Metazoa		Bacillus subtilis subsp. subtilis str. RO-NN-1	Bacilli
ref|XP_001641303.1|	156406941	cellular organisms,Eukaryota,Opisthokonta,Metazoa,Eumetazoa,Cnidaria,Anthozoa,Hexacorallia,Actiniaria,Edwardsiidae,Nematostella,Nematostella vectensis	Nematostella vectensis	Metazoa		Bacillus thuringiensis BMB171	Bacilli
ref|XP_001663484.1|	157135530	cellular organisms,Eukaryota,Opisthokonta,Metazoa,Eumetazoa,Bilateria,Coelomata,Protostomia,Ecdysozoa,Panarthropoda,Arthropoda,Mandibulata,Pancrustacea,Hexapoda,Insecta,Dicondylia,Pterygota,Neoptera,Endopterygota,Diptera,Nematocera,Culicimorpha,Culicoidea,Culicidae,Culicinae,Aedini,Aedes,Stegomyia,Aedes aegypti	Aedes aegypti	Metazoa		Bacillus thuringiensis serovar huazhongensis BGSC 4BD1	Bacilli
ref|XP_001685109.1|	157873191	cellular organisms,Eukaryota,Euglenozoa,Kinetoplastida,Trypanosomatidae,Leishmania,Leishmania,Leishmania major species complex,Leishmania major,Leishmania major strain Friedlin	Leishmania major strain Friedlin	Kinetoplastida		Bacillus thuringiensis serovar pakistani str. T13001	Bacilli
ref|XP_001690513.1|	159464567	cellular organisms,Eukaryota,Viridiplantae,Chlorophyta,Chlorophyceae,Chlamydomonadales,Chlamydomonadaceae,Chlamydomonas,Chlamydomonas reinhardtii	Chlamydomonas reinhardtii	Chlorophyta		Bacillus thuringiensis serovar sotto str. T04001	Bacilli
ref|XP_001692463.1|	159468602	cellular organisms,Eukaryota,Viridiplantae,Chlorophyta,Chlorophyceae,Chlamydomonadales,Chlamydomonadaceae,Chlamydomonas,Chlamydomonas reinhardtii	Chlamydomonas reinhardtii	Chlorophyta		Bacteriovorax marinus SJ	delta-epsilon_subdivisions
ref|XP_001708426.1|	159116409	cellular organisms,Eukaryota,Fornicata,Diplomonadida,Hexamitidae,Giardiinae,Giardia,Giardia intestinalis,Giardia lamblia ATCC 50803	Giardia lamblia ATCC 50803	Diplomonadida		Bacteroides faecis MAJ27	Bacteroidetes
ref|XP_001713074.1|	162312464	cellular organisms,Eukaryota,Opisthokonta,Fungi,Dikarya,Ascomycota,Taphrinomycotina,Schizosaccharomycetes,Schizosaccharomycetales,Schizosaccharomycetaceae,Schizosaccharomyces,Schizosaccharomyces pombe,Schizosaccharomyces pombe 972h-	Schizosaccharomyces pombe 972h-	Fungi		Bacteroides finegoldii DSM 17565	Bacteroidetes
ref|XP_001740382.1|	167392992	cellular organisms,Eukaryota,Amoebozoa,Archamoebae,Entamoebidae,Entamoeba,Entamoeba dispar,Entamoeba dispar SAW760	Entamoeba dispar SAW760	Archamoebae		Bacteroides fragilis NCTC 9343	Bacteroidetes
ref|XP_001748275.1|	167533189	cellular organisms,Eukaryota,Opisthokonta,Choanoflagellida,Codonosigidae,Monosiga,Monosiga brevicollis,Monosiga brevicollis MX1	Monosiga brevicollis MX1	Choanoflagellida		Bacteroides phage B40-8	Caudovirales
ref|XP_001758663.1|	168011945	cellular organisms,Eukaryota,Viridiplantae,Streptophyta,Streptophytina,Embryophyta,Bryophyta,Bryophytina,Bryopsida,Funariidae,Funariales,Funariaceae,Physcomitrella,Physcomitrella patens,Physcomitrella patens subsp. patens	Physcomitrella patens subsp. patens	Streptophyta		Bacteroides salanitronis DSM 18170	Bacteroidetes
ref|XP_001831330.1|	169849253	cellular organisms,Eukaryota,Opisthokonta,Fungi,Dikarya,Basidiomycota,Agaricomycotina,Agaricomycetes,Agaricomycetidae,Agaricales,Psathyrellaceae,Coprinopsis,Coprinopsis cinerea,Coprinopsis cinerea okayama7#130	Coprinopsis cinerea okayama7#130	Fungi		Bacteroides sp. 2_1_22	Bacteroidetes
ref|XP_001898837.1|	170588151	cellular organisms,Eukaryota,Opisthokonta,Metazoa,Eumetazoa,Bilateria,Coelomata,Protostomia,Ecdysozoa,Nematoda,Chromadorea,Spirurida,Filarioidea,Onchocercidae,Brugia,Brugia malayi	Brugia malayi	Metazoa		Bacteroides sp. 2_1_33B	Bacteroidetes
ref|XP_001915044.1|	194227970	cellular organisms,Eukaryota,Opisthokonta,Metazoa,Eumetazoa,Bilateria,Coelomata,Deuterostomia,Chordata,Craniata,Vertebrata,Gnathostomata,Teleostomi,Euteleostomi,Sarcopterygii,Tetrapoda,Amniota,Mammalia,Theria,Eutheria,Laurasiatheria,Perissodactyla,Equidae,Equus,Equus,Equus caballus	Equus caballus	Metazoa		Bacteroides stercoris ATCC 43183	Bacteroidetes
ref|XP_001956670.1|	194748473	cellular organisms,Eukaryota,Opisthokonta,Metazoa,Eumetazoa,Bilateria,Coelomata,Protostomia,Ecdysozoa,Panarthropoda,Arthropoda,Mandibulata,Pancrustacea,Hexapoda,Insecta,Dicondylia,Pterygota,Neoptera,Endopterygota,Diptera,Brachycera,Muscomorpha,Eremoneura,Cyclorrhapha,Schizophora,Acalyptratae,Ephydroidea,Drosophilidae,Drosophilinae,Drosophilini,Drosophilina,Drosophiliti,Drosophila,Sophophora,melan…	Drosophila ananassae	Metazoa		Bacteroides vulgatus ATCC 8482	Bacteroidetes
ref|XP_001959521.1|	194754477	cellular organisms,Eukaryota,Opisthokonta,Metazoa,Eumetazoa,Bilateria,Coelomata,Protostomia,Ecdysozoa,Panarthropoda,Arthropoda,Mandibulata,Pancrustacea,Hexapoda,Insecta,Dicondylia,Pterygota,Neoptera,Endopterygota,Diptera,Brachycera,Muscomorpha,Eremoneura,Cyclorrhapha,Schizophora,Acalyptratae,Ephydroidea,Drosophilidae,Drosophilinae,Drosophilini,Drosophilina,Drosophiliti,Drosophila,Sophophora,melan…	Drosophila ananassae	Metazoa		Bartonella elizabethae Re6043vi	Alphaproteobacteria
ref|XP_001993208.1|	195051970	cellular organisms,Eukaryota,Opisthokonta,Metazoa,Eumetazoa,Bilateria,Coelomata,Protostomia,Ecdysozoa,Panarthropoda,Arthropoda,Mandibulata,Pancrustacea,Hexapoda,Insecta,Dicondylia,Pterygota,Neoptera,Endopterygota,Diptera,Brachycera,Muscomorpha,Eremoneura,Cyclorrhapha,Schizophora,Acalyptratae,Ephydroidea,Drosophilidae,Drosophilinae,Drosophilini,Drosophilina,Drosophiliti,Drosophila,Hawaiian Drosoph…	Drosophila grimshawi	Metazoa		Bathycoccus sp. RCC1105 virus BpV1	Phycodnaviridae
ref|XP_002000698.1|	195112272	cellular organisms,Eukaryota,Opisthokonta,Metazoa,Eumetazoa,Bilateria,Coelomata,Protostomia,Ecdysozoa,Panarthropoda,Arthropoda,Mandibulata,Pancrustacea,Hexapoda,Insecta,Dicondylia,Pterygota,Neoptera,Endopterygota,Diptera,Brachycera,Muscomorpha,Eremoneura,Cyclorrhapha,Schizophora,Acalyptratae,Ephydroidea,Drosophilidae,Drosophilinae,Drosophilini,Drosophilina,Drosophiliti,Drosophila,Drosophila,reple…	Drosophila mojavensis	Metazoa		Bdellovibrio bacteriovorus HD100	delta-epsilon_subdivisions
ref|XP_002011572.1|	195134294	cellular organisms,Eukaryota,Opisthokonta,Metazoa,Eumetazoa,Bilateria,Coelomata,Protostomia,Ecdysozoa,Panarthropoda,Arthropoda,Mandibulata,Pancrustacea,Hexapoda,Insecta,Dicondylia,Pterygota,Neoptera,Endopterygota,Diptera,Brachycera,Muscomorpha,Eremoneura,Cyclorrhapha,Schizophora,Acalyptratae,Ephydroidea,Drosophilidae,Drosophilinae,Drosophilini,Drosophilina,Drosophiliti,Drosophila,Drosophila,reple…	Drosophila mojavensis	Metazoa		Belliella baltica DSM 15883	Bacteroidetes
ref|XP_002042277.1|	195351510	cellular organisms,Eukaryota,Opisthokonta,Metazoa,Eumetazoa,Bilateria,Coelomata,Protostomia,Ecdysozoa,Panarthropoda,Arthropoda,Mandibulata,Pancrustacea,Hexapoda,Insecta,Dicondylia,Pterygota,Neoptera,Endopterygota,Diptera,Brachycera,Muscomorpha,Eremoneura,Cyclorrhapha,Schizophora,Acalyptratae,Ephydroidea,Drosophilidae,Drosophilinae,Drosophilini,Drosophilina,Drosophiliti,Drosophila,Sophophora,melan…	Drosophila sechellia	Metazoa		Bifidobacterium dentium ATCC 27679	Actinobacteria
ref|XP_002066651.1|	195437446	cellular organisms,Eukaryota,Opisthokonta,Metazoa,Eumetazoa,Bilateria,Coelomata,Protostomia,Ecdysozoa,Panarthropoda,Arthropoda,Mandibulata,Pancrustacea,Hexapoda,Insecta,Dicondylia,Pterygota,Neoptera,Endopterygota,Diptera,Brachycera,Muscomorpha,Eremoneura,Cyclorrhapha,Schizophora,Acalyptratae,Ephydroidea,Drosophilidae,Drosophilinae,Drosophilini,Drosophilina,Drosophiliti,Drosophila,Sophophora,willi…	Drosophila willistoni	Metazoa		Bizionia argentinensis JUB59	Bacteroidetes
ref|XP_002080954.1|	195582276	cellular organisms,Eukaryota,Opisthokonta,Metazoa,Eumetazoa,Bilateria,Coelomata,Protostomia,Ecdysozoa,Panarthropoda,Arthropoda,Mandibulata,Pancrustacea,Hexapoda,Insecta,Dicondylia,Pterygota,Neoptera,Endopterygota,Diptera,Brachycera,Muscomorpha,Eremoneura,Cyclorrhapha,Schizophora,Acalyptratae,Ephydroidea,Drosophilidae,Drosophilinae,Drosophilini,Drosophilina,Drosophiliti,Drosophila,Sophophora,melan…	Drosophila simulans	Metazoa		Blattabacterium sp. (Blattella germanica) str. Bge	Bacteroidetes
ref|XP_002107637.1|	195995537	cellular organisms,Eukaryota,Opisthokonta,Metazoa,Placozoa,Trichoplax,Trichoplax adhaerens	Trichoplax adhaerens	Metazoa		Blautia hydrogenotrophica DSM 10507	Clostridia
ref|XP_002155132.1|	221120622	cellular organisms,Eukaryota,Opisthokonta,Metazoa,Eumetazoa,Cnidaria,Hydrozoa,Hydroida,Anthomedusae,Hydridae,Hydra,Hydra magnipapillata	Hydra magnipapillata	Metazoa		Bombus impatiens	Metazoa
ref|XP_002157919.1|	221106376	cellular organisms,Eukaryota,Opisthokonta,Metazoa,Eumetazoa,Cnidaria,Hydrozoa,Hydroida,Anthomedusae,Hydridae,Hydra,Hydra magnipapillata	Hydra magnipapillata	Metazoa		Bombyx mori	Metazoa
ref|XP_002177807.1|	219112111	cellular organisms,Eukaryota,stramenopiles,Bacillariophyta,Bacillariophyceae,Bacillariophycidae,Naviculales,Phaeodactylaceae,Phaeodactylum,Phaeodactylum tricornutum,Phaeodactylum tricornutum CCAP 1055/1	Phaeodactylum tricornutum CCAP 1055/1	Bacillariophyta		Borrelia turicatae 91E135	Spirochaetia
ref|XP_002181515.1|	219122362	cellular organisms,Eukaryota,stramenopiles,Bacillariophyta,Bacillariophyceae,Bacillariophycidae,Naviculales,Phaeodactylaceae,Phaeodactylum,Phaeodactylum tricornutum,Phaeodactylum tricornutum CCAP 1055/1	Phaeodactylum tricornutum CCAP 1055/1	Bacillariophyta		Bos taurus	Metazoa
ref|XP_002188590.1|	224057684	cellular organisms,Eukaryota,Opisthokonta,Metazoa,Eumetazoa,Bilateria,Coelomata,Deuterostomia,Chordata,Craniata,Vertebrata,Gnathostomata,Teleostomi,Euteleostomi,Sarcopterygii,Tetrapoda,Amniota,Sauropsida,Sauria,Archosauria,Dinosauria,Saurischia,Theropoda,Coelurosauria,Aves,Neognathae,Passeriformes,Passeroidea,Estrildidae,Estrildinae,Taeniopygia,Taeniopygia guttata	Taeniopygia guttata	Metazoa		Botryotinia fuckeliana B05.10	Fungi
ref|XP_002190308.1|	224080055	cellular organisms,Eukaryota,Opisthokonta,Metazoa,Eumetazoa,Bilateria,Coelomata,Deuterostomia,Chordata,Craniata,Vertebrata,Gnathostomata,Teleostomi,Euteleostomi,Sarcopterygii,Tetrapoda,Amniota,Sauropsida,Sauria,Archosauria,Dinosauria,Saurischia,Theropoda,Coelurosauria,Aves,Neognathae,Passeriformes,Passeroidea,Estrildidae,Estrildinae,Taeniopygia,Taeniopygia guttata	Taeniopygia guttata	Metazoa		Brachypodium distachyon	Streptophyta
ref|XP_002259276.1|	221056276	cellular organisms,Eukaryota,Alveolata,Apicomplexa,Aconoidasida,Haemosporida,Plasmodium,Plasmodium (Plasmodium),Plasmodium knowlesi,Plasmodium knowlesi strain H	Plasmodium knowlesi strain H	Apicomplexa		Brachyspira intermedia PWS/A	Spirochaetia
ref|XP_002285868.1|	225459599	cellular organisms,Eukaryota,Viridiplantae,Streptophyta,Streptophytina,Embryophyta,Tracheophyta,Euphyllophyta,Spermatophyta,Magnoliophyta,eudicotyledons,core eudicotyledons,rosids,rosids incertae sedis,Vitales,Vitaceae,Vitis,Vitis vinifera	Vitis vinifera	Streptophyta		Bradyrhizobium japonicum USDA 6	Alphaproteobacteria
ref|XP_002293651.1|	224009385	cellular organisms,Eukaryota,stramenopiles,Bacillariophyta,Coscinodiscophyceae,Thalassiosirophycidae,Thalassiosirales,Thalassiosiraceae,Thalassiosira,Thalassiosira pseudonana,Thalassiosira pseudonana CCMP1335	Thalassiosira pseudonana CCMP1335	Bacillariophyta		Bradyrhizobium sp. YR681	Alphaproteobacteria
ref|XP_002298630.1|	224055741	cellular organisms,Eukaryota,Viridiplantae,Streptophyta,Streptophytina,Embryophyta,Tracheophyta,Euphyllophyta,Spermatophyta,Magnoliophyta,eudicotyledons,core eudicotyledons,rosids,fabids,Malpighiales,Salicaceae,Saliceae,Populus,Populus trichocarpa	Populus trichocarpa	Streptophyta		Branchiostoma floridae	Metazoa
ref|XP_002310786.1|	224096918	cellular organisms,Eukaryota,Viridiplantae,Streptophyta,Streptophytina,Embryophyta,Tracheophyta,Euphyllophyta,Spermatophyta,Magnoliophyta,eudicotyledons,core eudicotyledons,rosids,fabids,Malpighiales,Salicaceae,Saliceae,Populus,Populus trichocarpa	Populus trichocarpa	Streptophyta		Brevibacillus laterosporus LMG 15441	Bacilli
ref|XP_002327802.1|	224134292	cellular organisms,Eukaryota,Viridiplantae,Streptophyta,Streptophytina,Embryophyta,Tracheophyta,Euphyllophyta,Spermatophyta,Magnoliophyta,eudicotyledons,core eudicotyledons,rosids,fabids,Malpighiales,Salicaceae,Saliceae,Populus,Populus trichocarpa	Populus trichocarpa	Streptophyta		Brevibacillus sp. BC25	Bacilli
ref|XP_002364472.1|	237830349	cellular organisms,Eukaryota,Alveolata,Apicomplexa,Coccidia,Eucoccidiorida,Eimeriorina,Sarcocystidae,Toxoplasma,Toxoplasma gondii,Toxoplasma gondii ME49	Toxoplasma gondii ME49	Apicomplexa		Brevibacterium linens BL2	Actinobacteria
ref|XP_002364791.1|	237830987	cellular organisms,Eukaryota,Alveolata,Apicomplexa,Coccidia,Eucoccidiorida,Eimeriorina,Sarcocystidae,Toxoplasma,Toxoplasma gondii,Toxoplasma gondii ME49	Toxoplasma gondii ME49	Apicomplexa		Brevundimonas diminuta ATCC 11568	Alphaproteobacteria
ref|XP_002368173.1|	237837751	cellular organisms,Eukaryota,Alveolata,Apicomplexa,Coccidia,Eucoccidiorida,Eimeriorina,Sarcocystidae,Toxoplasma,Toxoplasma gondii,Toxoplasma gondii ME49	Toxoplasma gondii ME49	Apicomplexa		Brugia malayi	Metazoa
ref|XP_002368243.1|	237837891	cellular organisms,Eukaryota,Alveolata,Apicomplexa,Coccidia,Eucoccidiorida,Eimeriorina,Sarcocystidae,Toxoplasma,Toxoplasma gondii,Toxoplasma gondii ME49	Toxoplasma gondii ME49	Apicomplexa		Burkholderia ambifaria MEX-5	Betaproteobacteria
ref|XP_002370635.1|	237842675	cellular organisms,Eukaryota,Alveolata,Apicomplexa,Coccidia,Eucoccidiorida,Eimeriorina,Sarcocystidae,Toxoplasma,Toxoplasma gondii,Toxoplasma gondii ME49	Toxoplasma gondii ME49	Apicomplexa		Burkholderia oklahomensis C6786	Betaproteobacteria
ref|XP_002375059.1|	238487642	cellular organisms,Eukaryota,Opisthokonta,Fungi,Dikarya,Ascomycota,saccharomyceta,Pezizomycotina,leotiomyceta,Eurotiomycetes,Eurotiomycetidae,Eurotiales,Trichocomaceae,mitosporic Trichocomaceae,Aspergillus,Aspergillus flavus,Aspergillus flavus NRRL3357	Aspergillus flavus NRRL3357	Fungi		Burkholderia oklahomensis EO147	Betaproteobacteria
ref|XP_002415101.1|	241836504	cellular organisms,Eukaryota,Opisthokonta,Metazoa,Eumetazoa,Bilateria,Coelomata,Protostomia,Ecdysozoa,Panarthropoda,Arthropoda,Chelicerata,Arachnida,Acari,Parasitiformes,Ixodida,Ixodoidea,Ixodidae,Ixodinae,Ixodes,Ixodes scapularis	Ixodes scapularis	Metazoa		Burkholderia phymatum STM815	Betaproteobacteria
ref|XP_002421057.1|	241956674	cellular organisms,Eukaryota,Opisthokonta,Fungi,Dikarya,Ascomycota,saccharomyceta,Saccharomycotina,Saccharomycetes,Saccharomycetales,mitosporic Saccharomycetales,Candida,Candida dubliniensis,Candida dubliniensis CD36	Candida dubliniensis CD36	Fungi		Burkholderia phytofirmans PsJN	Betaproteobacteria
ref|XP_002481084.1|	242787775	cellular organisms,Eukaryota,Opisthokonta,Fungi,Dikarya,Ascomycota,saccharomyceta,Pezizomycotina,leotiomyceta,Eurotiomycetes,Eurotiomycetidae,Eurotiales,Trichocomaceae,Talaromyces,Talaromyces stipitatus,Talaromyces stipitatus ATCC 10500	Talaromyces stipitatus ATCC 10500	Fungi		Burkholderia pseudomallei 1655	Betaproteobacteria
ref|XP_002481445.1|	242789844	cellular organisms,Eukaryota,Opisthokonta,Fungi,Dikarya,Ascomycota,saccharomyceta,Pezizomycotina,leotiomyceta,Eurotiomycetes,Eurotiomycetidae,Eurotiales,Trichocomaceae,Talaromyces,Talaromyces stipitatus,Talaromyces stipitatus ATCC 10500	Talaromyces stipitatus ATCC 10500	Fungi		Burkholderia terrae BS001	Betaproteobacteria
ref|XP_002500621.1|	255073893	cellular organisms,Eukaryota,Viridiplantae,Chlorophyta,Mamiellophyceae,Mamiellales,Micromonas,Micromonas sp. RCC299	Micromonas sp. RCC299	Chlorophyta		Burkholderia thailandensis TXDOH	Betaproteobacteria
ref|XP_002503379.1|	255079598	cellular organisms,Eukaryota,Viridiplantae,Chlorophyta,Mamiellophyceae,Mamiellales,Micromonas,Micromonas sp. RCC299	Micromonas sp. RCC299	Chlorophyta		Burkholderia ubonensis Bu	Betaproteobacteria
ref|XP_002518075.1|	255554070	cellular organisms,Eukaryota,Viridiplantae,Streptophyta,Streptophytina,Embryophyta,Tracheophyta,Euphyllophyta,Spermatophyta,Magnoliophyta,eudicotyledons,core eudicotyledons,rosids,fabids,Malpighiales,Euphorbiaceae,Acalyphoideae,Acalypheae,Ricinus,Ricinus communis	Ricinus communis	Streptophyta		Burkholderia xenovorans LB400	Betaproteobacteria
ref|XP_002525858.1|	255569788	cellular organisms,Eukaryota,Viridiplantae,Streptophyta,Streptophytina,Embryophyta,Tracheophyta,Euphyllophyta,Spermatophyta,Magnoliophyta,eudicotyledons,core eudicotyledons,rosids,fabids,Malpighiales,Euphorbiaceae,Acalyphoideae,Acalypheae,Ricinus,Ricinus communis	Ricinus communis	Streptophyta		Butyrivibrio proteoclasticus B316	Clostridia
ref|XP_002555711.1|	255718861	cellular organisms,Eukaryota,Opisthokonta,Fungi,Dikarya,Ascomycota,saccharomyceta,Saccharomycotina,Saccharomycetes,Saccharomycetales,Saccharomycetaceae,Lachancea,Lachancea thermotolerans,Lachancea thermotolerans CBS 6340	Lachancea thermotolerans CBS 6340	Fungi		Caenorhabditis briggsae	Metazoa
ref|XP_002561261.1|	255940984	cellular organisms,Eukaryota,Opisthokonta,Fungi,Dikarya,Ascomycota,saccharomyceta,Pezizomycotina,leotiomyceta,Eurotiomycetes,Eurotiomycetidae,Eurotiales,Trichocomaceae,mitosporic Trichocomaceae,Penicillium,Penicillium chrysogenum complex,Penicillium chrysogenum,Penicillium chrysogenum Wisconsin 54-1255	Penicillium chrysogenum Wisconsin 54-1255	Fungi		Caenorhabditis elegans	Metazoa
ref|XP_002588796.1|	260787511	cellular organisms,Eukaryota,Opisthokonta,Metazoa,Eumetazoa,Bilateria,Coelomata,Deuterostomia,Chordata,Cephalochordata,Branchiostomidae,Branchiostoma,Branchiostoma floridae	Branchiostoma floridae	Metazoa		Caenorhabditis remanei	Metazoa
ref|XP_002595239.1|	260800708	cellular organisms,Eukaryota,Opisthokonta,Metazoa,Eumetazoa,Bilateria,Coelomata,Deuterostomia,Chordata,Cephalochordata,Branchiostomidae,Branchiostoma,Branchiostoma floridae	Branchiostoma floridae	Metazoa		Cafeteria roenbergensis virus BV-PW1	unclassified_dsDNA_viruses (CroV)
ref|XP_002602257.1|	260822903	cellular organisms,Eukaryota,Opisthokonta,Metazoa,Eumetazoa,Bilateria,Coelomata,Deuterostomia,Chordata,Cephalochordata,Branchiostomidae,Branchiostoma,Branchiostoma floridae	Branchiostoma floridae	Metazoa		Caldilinea aerophila DSM 14535 = NBRC 104270	Caldilineae
ref|XP_002613972.1|	260841544	cellular organisms,Eukaryota,Opisthokonta,Metazoa,Eumetazoa,Bilateria,Coelomata,Deuterostomia,Chordata,Cephalochordata,Branchiostomidae,Branchiostoma,Branchiostoma floridae	Branchiostoma floridae	Metazoa		Callithrix jacchus	Metazoa
ref|XP_002633826.1|	268537380	cellular organisms,Eukaryota,Opisthokonta,Metazoa,Eumetazoa,Bilateria,Coelomata,Protostomia,Ecdysozoa,Nematoda,Chromadorea,Rhabditida,Rhabditoidea,Rhabditidae,Peloderinae,Caenorhabditis,Caenorhabditis briggsae	Caenorhabditis briggsae	Metazoa		Caloramator australicus RC3	Clostridia
ref|XP_002635770.1|	268555562	cellular organisms,Eukaryota,Opisthokonta,Metazoa,Eumetazoa,Bilateria,Coelomata,Protostomia,Ecdysozoa,Nematoda,Chromadorea,Rhabditida,Rhabditoidea,Rhabditidae,Peloderinae,Caenorhabditis,Caenorhabditis briggsae	Caenorhabditis briggsae	Metazoa		Caminibacter mediatlanticus TB-2	delta-epsilon_subdivisions
ref|XP_002646007.1|	268582047	cellular organisms,Eukaryota,Opisthokonta,Metazoa,Eumetazoa,Bilateria,Coelomata,Protostomia,Ecdysozoa,Nematoda,Chromadorea,Rhabditida,Rhabditoidea,Rhabditidae,Peloderinae,Caenorhabditis,Caenorhabditis briggsae	Caenorhabditis briggsae	Metazoa		Campylobacter coli RM2228	delta-epsilon_subdivisions
ref|XP_002650147.1|	269860859	cellular organisms,Eukaryota,Opisthokonta,Fungi,Microsporidia,Apansporoblastina,Enterocytozoonidae,Enterocytozoon,Enterocytozoon bieneusi,Enterocytozoon bieneusi H348	Enterocytozoon bieneusi H348	Fungi		Campylobacter gracilis RM3268	delta-epsilon_subdivisions
ref|XP_002669781.1|	290974094	cellular organisms,Eukaryota,Heterolobosea,Schizopyrenida,Vahlkampfiidae,Naegleria,Naegleria gruberi,Naegleria gruberi strain NEG-M	Naegleria gruberi strain NEG-M	Schizopyrenida		Campylobacter jejuni RM1221	delta-epsilon_subdivisions
ref|XP_002670459.1|	290975457	cellular organisms,Eukaryota,Heterolobosea,Schizopyrenida,Vahlkampfiidae,Naegleria,Naegleria gruberi,Naegleria gruberi strain NEG-M	Naegleria gruberi strain NEG-M	Schizopyrenida		Campylobacter jejuni subsp. jejuni 414	delta-epsilon_subdivisions
ref|XP_002672948.1|	290980456	cellular organisms,Eukaryota,Heterolobosea,Schizopyrenida,Vahlkampfiidae,Naegleria,Naegleria gruberi,Naegleria gruberi strain NEG-M	Naegleria gruberi strain NEG-M	Schizopyrenida		Campylobacter upsaliensis RM3195	delta-epsilon_subdivisions
ref|XP_002680908.1|	290996676	cellular organisms,Eukaryota,Heterolobosea,Schizopyrenida,Vahlkampfiidae,Naegleria,Naegleria gruberi,Naegleria gruberi strain NEG-M	Naegleria gruberi strain NEG-M	Schizopyrenida		Campylobacterales bacterium GD 1	delta-epsilon_subdivisions
ref|XP_002713921.1|	291394978	cellular organisms,Eukaryota,Opisthokonta,Metazoa,Eumetazoa,Bilateria,Coelomata,Deuterostomia,Chordata,Craniata,Vertebrata,Gnathostomata,Teleostomi,Euteleostomi,Sarcopterygii,Tetrapoda,Amniota,Mammalia,Theria,Eutheria,Euarchontoglires,Glires,Lagomorpha,Leporidae,Oryctolagus,Oryctolagus cuniculus	Oryctolagus cuniculus	Metazoa		Canary polyomavirus	Polyomaviridae
ref|XP_002720847.1|	291409057	cellular organisms,Eukaryota,Opisthokonta,Metazoa,Eumetazoa,Bilateria,Coelomata,Deuterostomia,Chordata,Craniata,Vertebrata,Gnathostomata,Teleostomi,Euteleostomi,Sarcopterygii,Tetrapoda,Amniota,Mammalia,Theria,Eutheria,Euarchontoglires,Glires,Lagomorpha,Leporidae,Oryctolagus,Oryctolagus cuniculus	Oryctolagus cuniculus	Metazoa		Candida albicans SC5314	Fungi
ref|XP_002734288.1|	291228641	cellular organisms,Eukaryota,Opisthokonta,Metazoa,Eumetazoa,Bilateria,Coelomata,Deuterostomia,Hemichordata,Enteropneusta,Harrimaniidae,Saccoglossus,Saccoglossus kowalevskii	Saccoglossus kowalevskii	Metazoa		Candida dubliniensis CD36	Fungi
ref|XP_002736216.1|	291232535	cellular organisms,Eukaryota,Opisthokonta,Metazoa,Eumetazoa,Bilateria,Coelomata,Deuterostomia,Hemichordata,Enteropneusta,Harrimaniidae,Saccoglossus,Saccoglossus kowalevskii	Saccoglossus kowalevskii	Metazoa		Candida glabrata CBS 138	Fungi
ref|XP_002738041.1|	291236226	cellular organisms,Eukaryota,Opisthokonta,Metazoa,Eumetazoa,Bilateria,Coelomata,Deuterostomia,Hemichordata,Enteropneusta,Harrimaniidae,Saccoglossus,Saccoglossus kowalevskii	Saccoglossus kowalevskii	Metazoa		Candidatus Amoebophilus asiaticus 5a2	Bacteroidetes
ref|XP_002740679.1|	291241561	cellular organisms,Eukaryota,Opisthokonta,Metazoa,Eumetazoa,Bilateria,Coelomata,Deuterostomia,Hemichordata,Enteropneusta,Harrimaniidae,Saccoglossus,Saccoglossus kowalevskii	Saccoglossus kowalevskii	Metazoa		Candidatus Arthromitus sp. SFB-mouse-Japan	Clostridia
ref|XP_002741030.1|	291242269	cellular organisms,Eukaryota,Opisthokonta,Metazoa,Eumetazoa,Bilateria,Coelomata,Deuterostomia,Hemichordata,Enteropneusta,Harrimaniidae,Saccoglossus,Saccoglossus kowalevskii	Saccoglossus kowalevskii	Metazoa		Candidatus Azobacteroides pseudotrichonymphae genomovar. CFP2	Bacteroidetes
ref|XP_002753466.1|	296213901	cellular organisms,Eukaryota,Opisthokonta,Metazoa,Eumetazoa,Bilateria,Coelomata,Deuterostomia,Chordata,Craniata,Vertebrata,Gnathostomata,Teleostomi,Euteleostomi,Sarcopterygii,Tetrapoda,Amniota,Mammalia,Theria,Eutheria,Euarchontoglires,Primates,Haplorrhini,Simiiformes,Platyrrhini,Cebidae,Callitrichinae,Callithrix,Callithrix jacchus	Callithrix jacchus	Metazoa		Candidatus Cloacamonas acidaminovorans	candidate_division_WWE1
ref|XP_002768828.1|	294879928	cellular organisms,Eukaryota,Alveolata,Perkinsea,Perkinsida,Perkinsidae,Perkinsus,Perkinsus marinus,Perkinsus marinus ATCC 50983	Perkinsus marinus ATCC 50983	Perkinsea		Candidatus Nitrosoarchaeum koreensis MY1	Nitrosopumilales
ref|XP_002773329.1|	294890817	cellular organisms,Eukaryota,Alveolata,Perkinsea,Perkinsida,Perkinsidae,Perkinsus,Perkinsus marinus,Perkinsus marinus ATCC 50983	Perkinsus marinus ATCC 50983	Perkinsea		Candidatus Ruthia magnifica str. Cm (Calyptogena magnifica)	Gammaproteobacteria
ref|XP_002780582.1|	294933069	cellular organisms,Eukaryota,Alveolata,Perkinsea,Perkinsida,Perkinsidae,Perkinsus,Perkinsus marinus,Perkinsus marinus ATCC 50983	Perkinsus marinus ATCC 50983	Perkinsea		Canis lupus familiaris	Metazoa
ref|XP_002804234.1|	297293349	cellular organisms,Eukaryota,Opisthokonta,Metazoa,Eumetazoa,Bilateria,Coelomata,Deuterostomia,Chordata,Craniata,Vertebrata,Gnathostomata,Teleostomi,Euteleostomi,Sarcopterygii,Tetrapoda,Amniota,Mammalia,Theria,Eutheria,Euarchontoglires,Primates,Haplorrhini,Simiiformes,Catarrhini,Cercopithecoidea,Cercopithecidae,Cercopithecinae,Macaca,Macaca mulatta	Macaca mulatta	Metazoa		Cardiobacterium valvarum F0432	Gammaproteobacteria
ref|XP_002835366.1|	296411290	cellular organisms,Eukaryota,Opisthokonta,Fungi,Dikarya,Ascomycota,saccharomyceta,Pezizomycotina,Pezizomycetes,Pezizales,Tuberaceae,Tuber,Tuber melanosporum,Tuber melanosporum Mel28	Tuber melanosporum Mel28	Fungi		Catenulispora acidiphila DSM 44928	Actinobacteria
ref|XP_002879776.1|	297823787	cellular organisms,Eukaryota,Viridiplantae,Streptophyta,Streptophytina,Embryophyta,Tracheophyta,Euphyllophyta,Spermatophyta,Magnoliophyta,eudicotyledons,core eudicotyledons,rosids,malvids,Brassicales,Brassicaceae,Camelineae,Arabidopsis,Arabidopsis lyrata,Arabidopsis lyrata subsp. lyrata	Arabidopsis lyrata subsp. lyrata	Streptophyta		Caulobacter segnis ATCC 21756	Alphaproteobacteria
ref|XP_002901762.1|	301105357	cellular organisms,Eukaryota,stramenopiles,Oomycetes,Peronosporales,Phytophthora,Phytophthora infestans,Phytophthora infestans T30-4	Phytophthora infestans T30-4	Oomycetes		Caulobacter sp. AP07	Alphaproteobacteria
ref|XP_002902008.1|	301105849	cellular organisms,Eukaryota,stramenopiles,Oomycetes,Peronosporales,Phytophthora,Phytophthora infestans,Phytophthora infestans T30-4	Phytophthora infestans T30-4	Oomycetes		Cavia porcellus	Metazoa
ref|XP_002902128.1|	301106090	cellular organisms,Eukaryota,stramenopiles,Oomycetes,Peronosporales,Phytophthora,Phytophthora infestans,Phytophthora infestans T30-4	Phytophthora infestans T30-4	Oomycetes		Chitinophaga pinensis DSM 2588	Bacteroidetes
ref|XP_002927009.1|	301783173	cellular organisms,Eukaryota,Opisthokonta,Metazoa,Eumetazoa,Bilateria,Coelomata,Deuterostomia,Chordata,Craniata,Vertebrata,Gnathostomata,Teleostomi,Euteleostomi,Sarcopterygii,Tetrapoda,Amniota,Mammalia,Theria,Eutheria,Laurasiatheria,Carnivora,Caniformia,Ursidae,Ailuropoda,Ailuropoda melanoleuca	Ailuropoda melanoleuca	Metazoa		Chlamydomonas reinhardtii	Chlorophyta
ref|XP_002934331.1|	301609637	cellular organisms,Eukaryota,Opisthokonta,Metazoa,Eumetazoa,Bilateria,Coelomata,Deuterostomia,Chordata,Craniata,Vertebrata,Gnathostomata,Teleostomi,Euteleostomi,Sarcopterygii,Tetrapoda,Amphibia,Batrachia,Anura,Pipoidea,Pipidae,Xenopodinae,Xenopus,Silurana,Xenopus (Silurana) tropicalis	Xenopus (Silurana) tropicalis	Metazoa		Chlorobaculum parvum NCIB 8327	Chlorobi
ref|XP_002936091.1|	301613181	cellular organisms,Eukaryota,Opisthokonta,Metazoa,Eumetazoa,Bilateria,Coelomata,Deuterostomia,Chordata,Craniata,Vertebrata,Gnathostomata,Teleostomi,Euteleostomi,Sarcopterygii,Tetrapoda,Amphibia,Batrachia,Anura,Pipoidea,Pipidae,Xenopodinae,Xenopus,Silurana,Xenopus (Silurana) tropicalis	Xenopus (Silurana) tropicalis	Metazoa		Chlorobium phaeobacteroides BS1	Chlorobi
ref|XP_002971836.1|	302780123	cellular organisms,Eukaryota,Viridiplantae,Streptophyta,Streptophytina,Embryophyta,Tracheophyta,Lycopodiophyta,Isoetopsida,Selaginellales,Selaginellaceae,Selaginella,Selaginella moellendorffii	Selaginella moellendorffii	Streptophyta		Chlorobium phaeovibrioides DSM 265	Chlorobi
ref|XP_002972363.1|	302781178	cellular organisms,Eukaryota,Viridiplantae,Streptophyta,Streptophytina,Embryophyta,Tracheophyta,Lycopodiophyta,Isoetopsida,Selaginellales,Selaginellaceae,Selaginella,Selaginella moellendorffii	Selaginella moellendorffii	Streptophyta		Chromohalobacter salexigens DSM 3043	Gammaproteobacteria
ref|XP_002993082.1|	302822853	cellular organisms,Eukaryota,Viridiplantae,Streptophyta,Streptophytina,Embryophyta,Tracheophyta,Lycopodiophyta,Isoetopsida,Selaginellales,Selaginellaceae,Selaginella,Selaginella moellendorffii	Selaginella moellendorffii	Streptophyta		Chryseobacterium sp. CF314	Bacteroidetes
ref|XP_002996608.1|	300708874	cellular organisms,Eukaryota,Opisthokonta,Fungi,Microsporidia,Apansporoblastina,Nosematidae,Nosema,Nosema ceranae,Nosema ceranae BRL01	Nosema ceranae BRL01	Fungi		Citreicella sp. SE45	Alphaproteobacteria
ref|XP_003013421.1|	302502921	cellular organisms,Eukaryota,Opisthokonta,Fungi,Dikarya,Ascomycota,saccharomyceta,Pezizomycotina,leotiomyceta,Eurotiomycetes,Eurotiomycetidae,Onygenales,Arthrodermataceae,Arthroderma,Arthroderma benhamiae,Arthroderma benhamiae CBS 112371	Arthroderma benhamiae CBS 112371	Fungi		Citrobacter rodentium ICC168	Gammaproteobacteria
ref|XP_003035960.1|	302692562	cellular organisms,Eukaryota,Opisthokonta,Fungi,Dikarya,Basidiomycota,Agaricomycotina,Agaricomycetes,Agaricomycetidae,Agaricales,Schizophyllaceae,Schizophyllum,Schizophyllum commune,Schizophyllum commune H4-8	Schizophyllum commune H4-8	Fungi		Clavispora lusitaniae ATCC 42720	Fungi
ref|XP_003036236.1|	302693114	cellular organisms,Eukaryota,Opisthokonta,Fungi,Dikarya,Basidiomycota,Agaricomycotina,Agaricomycetes,Agaricomycetidae,Agaricales,Schizophyllaceae,Schizophyllum,Schizophyllum commune,Schizophyllum commune H4-8	Schizophyllum commune H4-8	Fungi		Clostridium botulinum A str. ATCC 3502	Clostridia
ref|XP_003036370.1|	302693383	cellular organisms,Eukaryota,Opisthokonta,Fungi,Dikarya,Basidiomycota,Agaricomycotina,Agaricomycetes,Agaricomycetidae,Agaricales,Schizophyllaceae,Schizophyllum,Schizophyllum commune,Schizophyllum commune H4-8	Schizophyllum commune H4-8	Fungi		Clostridium botulinum B1 str. Okra	Clostridia
ref|XP_003053045.1|	302920318	cellular organisms,Eukaryota,Opisthokonta,Fungi,Dikarya,Ascomycota,saccharomyceta,Pezizomycotina,leotiomyceta,sordariomyceta,Sordariomycetes,Hypocreomycetidae,Hypocreales,Nectriaceae,Nectria,Nectria haematococca complex,Nectria haematococca,Nectria haematococca mpVI,Nectria haematococca mpVI 77-13-4	Nectria haematococca mpVI 77-13-4	Fungi		Clostridium botulinum E3 str. Alaska E43	Clostridia
ref|XP_003056094.1|	303273466	cellular organisms,Eukaryota,Viridiplantae,Chlorophyta,Mamiellophyceae,Mamiellales,Micromonas,Micromonas pusilla,Micromonas pusilla CCMP1545	Micromonas pusilla CCMP1545	Chlorophyta		Clostridium clariflavum DSM 19732	Clostridia
ref|XP_003057746.1|	303276905	cellular organisms,Eukaryota,Viridiplantae,Chlorophyta,Mamiellophyceae,Mamiellales,Micromonas,Micromonas pusilla,Micromonas pusilla CCMP1545	Micromonas pusilla CCMP1545	Chlorophyta		Clostridium hathewayi DSM 13479	Clostridia
ref|XP_003060638.1|	303282693	cellular organisms,Eukaryota,Viridiplantae,Chlorophyta,Mamiellophyceae,Mamiellales,Micromonas,Micromonas pusilla,Micromonas pusilla CCMP1545	Micromonas pusilla CCMP1545	Chlorophyta		Clostridium hathewayi WAL-18680	Clostridia
ref|XP_003072680.1|	303388894	cellular organisms,Eukaryota,Opisthokonta,Fungi,Microsporidia,Apansporoblastina,Unikaryonidae,Encephalitozoon,Encephalitozoon intestinalis,Encephalitozoon intestinalis ATCC 50506	Encephalitozoon intestinalis ATCC 50506	Fungi		Clostridium leptum DSM 753	Clostridia
ref|XP_003073320.1|	303390178	cellular organisms,Eukaryota,Opisthokonta,Fungi,Microsporidia,Apansporoblastina,Unikaryonidae,Encephalitozoon,Encephalitozoon intestinalis,Encephalitozoon intestinalis ATCC 50506	Encephalitozoon intestinalis ATCC 50506	Fungi		Clostridium papyrosolvens DSM 2782	Clostridia
ref|XP_003073707.1|	303390954	cellular organisms,Eukaryota,Opisthokonta,Fungi,Microsporidia,Apansporoblastina,Unikaryonidae,Encephalitozoon,Encephalitozoon intestinalis,Encephalitozoon intestinalis ATCC 50506	Encephalitozoon intestinalis ATCC 50506	Fungi		Clostridium perfringens B str. ATCC 3626	Clostridia
ref|XP_003075201.1|	308800840	cellular organisms,Eukaryota,Viridiplantae,Chlorophyta,Mamiellophyceae,Mamiellales,Ostreococcus,Ostreococcus tauri	Ostreococcus tauri	Chlorophyta		Clostridium perfringens D str. JGS1721	Clostridia
ref|XP_003078846.1|	308803066	cellular organisms,Eukaryota,Viridiplantae,Chlorophyta,Mamiellophyceae,Mamiellales,Ostreococcus,Ostreococcus tauri	Ostreococcus tauri	Chlorophyta		Clostridium perfringens NCTC 8239	Clostridia
ref|XP_003083784.1|	308812955	cellular organisms,Eukaryota,Viridiplantae,Chlorophyta,Mamiellophyceae,Mamiellales,Ostreococcus,Ostreococcus tauri	Ostreococcus tauri	Chlorophyta		Clostridium sp. 7_3_54FAA	Clostridia
ref|XP_003106620.1|	308488853	cellular organisms,Eukaryota,Opisthokonta,Metazoa,Eumetazoa,Bilateria,Coelomata,Protostomia,Ecdysozoa,Nematoda,Chromadorea,Rhabditida,Rhabditoidea,Rhabditidae,Peloderinae,Caenorhabditis,Caenorhabditis remanei	Caenorhabditis remanei	Metazoa		Clostridium sp. BNL1100	Clostridia
ref|XP_003144378.1|	312084690	cellular organisms,Eukaryota,Opisthokonta,Metazoa,Eumetazoa,Bilateria,Coelomata,Protostomia,Ecdysozoa,Nematoda,Chromadorea,Spirurida,Filarioidea,Onchocercidae,Loa,Loa loa	Loa loa	Metazoa		Clostridium sp. D5	Clostridia
ref|XP_003200870.1|	326677626	cellular organisms,Eukaryota,Opisthokonta,Metazoa,Eumetazoa,Bilateria,Coelomata,Deuterostomia,Chordata,Craniata,Vertebrata,Gnathostomata,Teleostomi,Euteleostomi,Actinopterygii,Actinopteri,Neopterygii,Teleostei,Elopocephala,Clupeocephala,Otocephala,Ostariophysi,Otophysi,Cypriniphysi,Cypriniformes,Cyprinoidea,Cyprinidae,Danio,Danio rerio	Danio rerio	Metazoa		Clostridium sporogenes ATCC 15579	Clostridia
ref|XP_003216374.1|	327263130	cellular organisms,Eukaryota,Opisthokonta,Metazoa,Eumetazoa,Bilateria,Coelomata,Deuterostomia,Chordata,Craniata,Vertebrata,Gnathostomata,Teleostomi,Euteleostomi,Sarcopterygii,Tetrapoda,Amniota,Sauropsida,Sauria,Lepidosauria,Squamata,Iguania,Iguanidae,Polychrotinae,Anolis,Anolis carolinensis	Anolis carolinensis	Metazoa		Clostridium symbiosum WAL-14163	Clostridia
ref|XP_003230463.1|	327291508	cellular organisms,Eukaryota,Opisthokonta,Metazoa,Eumetazoa,Bilateria,Coelomata,Deuterostomia,Chordata,Craniata,Vertebrata,Gnathostomata,Teleostomi,Euteleostomi,Sarcopterygii,Tetrapoda,Amniota,Sauropsida,Sauria,Lepidosauria,Squamata,Iguania,Iguanidae,Polychrotinae,Anolis,Anolis carolinensis	Anolis carolinensis	Metazoa		Clostridium thermocellum ATCC 27405	Clostridia
ref|XP_003236384.1|	327303384	cellular organisms,Eukaryota,Opisthokonta,Fungi,Dikarya,Ascomycota,saccharomyceta,Pezizomycotina,leotiomyceta,Eurotiomycetes,Eurotiomycetidae,Onygenales,Arthrodermataceae,mitosporic Arthrodermataceae,Trichophyton,Trichophyton rubrum,Trichophyton rubrum CBS 118892	Trichophyton rubrum CBS 118892	Fungi		Clostridium thermocellum JW20	Clostridia
ref|XP_003285395.1|	330794659	cellular organisms,Eukaryota,Amoebozoa,Mycetozoa,Dictyosteliida,Dictyostelium,Dictyostelium purpureum	Dictyostelium purpureum	Mycetozoa		Coccidioides immitis RS	Fungi
ref|XP_003285719.1|	330795314	cellular organisms,Eukaryota,Amoebozoa,Mycetozoa,Dictyosteliida,Dictyostelium,Dictyostelium purpureum	Dictyostelium purpureum	Mycetozoa		Collinsella aerofaciens ATCC 25986	Actinobacteria
ref|XP_003291110.1|	330806301	cellular organisms,Eukaryota,Amoebozoa,Mycetozoa,Dictyosteliida,Dictyostelium,Dictyostelium purpureum	Dictyostelium purpureum	Mycetozoa		Collinsella stercoris DSM 13279	Actinobacteria
ref|XP_003291688.1|	330822498	cellular organisms,Eukaryota,Amoebozoa,Mycetozoa,Dictyosteliida,Dictyostelium,Dictyostelium purpureum	Dictyostelium purpureum	Mycetozoa		Colwellia psychrerythraea 34H	Gammaproteobacteria
ref|XP_003295759.1|	330907245	cellular organisms,Eukaryota,Opisthokonta,Fungi,Dikarya,Ascomycota,saccharomyceta,Pezizomycotina,leotiomyceta,dothideomyceta,Dothideomycetes,Pleosporomycetidae,Pleosporales,Pleosporineae,Pleosporaceae,Pyrenophora,Pyrenophora teres,Pyrenophora teres f. teres,Pyrenophora teres f. teres 0-1	Pyrenophora teres f. teres 0-1	Fungi		Coprinopsis cinerea okayama7#130	Fungi
ref|XP_003347825.1|	336266112	cellular organisms,Eukaryota,Opisthokonta,Fungi,Dikarya,Ascomycota,saccharomyceta,Pezizomycotina,leotiomyceta,sordariomyceta,Sordariomycetes,Sordariomycetidae,Sordariales,Sordariaceae,Sordaria,Sordaria macrospora,Sordaria macrospora k-hell	Sordaria macrospora k-hell	Fungi		Coprobacillus sp. D7	Erysipelotrichi
ref|XP_003369271.1|	339258170	cellular organisms,Eukaryota,Opisthokonta,Metazoa,Eumetazoa,Bilateria,Coelomata,Protostomia,Ecdysozoa,Nematoda,Enoplea,Enoplia,Trichocephalida,Trichinellidae,Trichinella,Trichinella spiralis	Trichinella spiralis	Metazoa		Cricetulus griseus	Metazoa
ref|XP_003376128.1|	339240405	cellular organisms,Eukaryota,Opisthokonta,Metazoa,Eumetazoa,Bilateria,Coelomata,Protostomia,Ecdysozoa,Nematoda,Enoplea,Enoplia,Trichocephalida,Trichinellidae,Trichinella,Trichinella spiralis	Trichinella spiralis	Metazoa		Cryptococcus neoformans var. neoformans B-3501A	Fungi
ref|XP_003389993.1|	340382975	cellular organisms,Eukaryota,Opisthokonta,Metazoa,Porifera,Demospongiae,Ceractinomorpha,Haplosclerida,Niphatidae,Amphimedon,Amphimedon queenslandica	Amphimedon queenslandica	Metazoa		Cryptococcus neoformans var. neoformans JEC21	Fungi
ref|XP_003391455.1|	340385918	cellular organisms,Eukaryota,Opisthokonta,Metazoa,Porifera,Demospongiae,Ceractinomorpha,Haplosclerida,Niphatidae,Amphimedon,Amphimedon queenslandica	Amphimedon queenslandica	Metazoa		Cryptosporidium hominis TU502	Apicomplexa
ref|XP_003415980.1|	344288485	cellular organisms,Eukaryota,Opisthokonta,Metazoa,Eumetazoa,Bilateria,Coelomata,Deuterostomia,Chordata,Craniata,Vertebrata,Gnathostomata,Teleostomi,Euteleostomi,Sarcopterygii,Tetrapoda,Amniota,Mammalia,Theria,Eutheria,Afrotheria,Proboscidea,Elephantidae,Loxodonta,Loxodonta africana	Loxodonta africana	Metazoa		Cryptosporidium muris RN66	Apicomplexa
ref|XP_003417539.1|	344291633	cellular organisms,Eukaryota,Opisthokonta,Metazoa,Eumetazoa,Bilateria,Coelomata,Deuterostomia,Chordata,Craniata,Vertebrata,Gnathostomata,Teleostomi,Euteleostomi,Sarcopterygii,Tetrapoda,Amniota,Mammalia,Theria,Eutheria,Afrotheria,Proboscidea,Elephantidae,Loxodonta,Loxodonta africana	Loxodonta africana	Metazoa		Culex quinquefasciatus	Metazoa
ref|XP_003435779.1|	347965523	cellular organisms,Eukaryota,Opisthokonta,Metazoa,Eumetazoa,Bilateria,Coelomata,Protostomia,Ecdysozoa,Panarthropoda,Arthropoda,Mandibulata,Pancrustacea,Hexapoda,Insecta,Dicondylia,Pterygota,Neoptera,Endopterygota,Diptera,Nematocera,Culicimorpha,Culicoidea,Culicidae,Anophelinae,Anopheles,Cellia,Pyretophorus,gambiae species complex,Anopheles gambiae,Anopheles gambiae str. PEST	Anopheles gambiae str. PEST	Metazoa		Cupriavidus basilensis OR16	Betaproteobacteria
ref|XP_003459393.1|	348543846	cellular organisms,Eukaryota,Opisthokonta,Metazoa,Eumetazoa,Bilateria,Coelomata,Deuterostomia,Chordata,Craniata,Vertebrata,Gnathostomata,Teleostomi,Euteleostomi,Actinopterygii,Actinopteri,Neopterygii,Teleostei,Elopocephala,Clupeocephala,Euteleostei,Neognathi,Neoteleostei,Eurypterygii,Ctenosquamata,Acanthomorpha,Euacanthomorpha,Holacanthopterygii,Acanthopterygii,Euacanthopterygii,Percomorpha,Perci…	Oreochromis niloticus	Metazoa		Cyanothece sp. CCY0110	Chroococcales
ref|XP_003460198.1|	348545460	cellular organisms,Eukaryota,Opisthokonta,Metazoa,Eumetazoa,Bilateria,Coelomata,Deuterostomia,Chordata,Craniata,Vertebrata,Gnathostomata,Teleostomi,Euteleostomi,Actinopterygii,Actinopteri,Neopterygii,Teleostei,Elopocephala,Clupeocephala,Euteleostei,Neognathi,Neoteleostei,Eurypterygii,Ctenosquamata,Acanthomorpha,Euacanthomorpha,Holacanthopterygii,Acanthopterygii,Euacanthopterygii,Percomorpha,Perci…	Oreochromis niloticus	Metazoa		Cyanothece sp. PCC 7424	Chroococcales
ref|XP_003485413.1|	350399085	cellular organisms,Eukaryota,Opisthokonta,Metazoa,Eumetazoa,Bilateria,Coelomata,Protostomia,Ecdysozoa,Panarthropoda,Arthropoda,Mandibulata,Pancrustacea,Hexapoda,Insecta,Dicondylia,Pterygota,Neoptera,Endopterygota,Hymenoptera,Apocrita,Aculeata,Apoidea,Apidae,Bombinae,Bombini,Bombus,Pyrobombus,Bombus impatiens	Bombus impatiens	Metazoa		Cyanothece sp. PCC 7425	Chroococcales
ref|XP_003488634.1|	350409163	cellular organisms,Eukaryota,Opisthokonta,Metazoa,Eumetazoa,Bilateria,Coelomata,Protostomia,Ecdysozoa,Panarthropoda,Arthropoda,Mandibulata,Pancrustacea,Hexapoda,Insecta,Dicondylia,Pterygota,Neoptera,Endopterygota,Hymenoptera,Apocrita,Aculeata,Apoidea,Apidae,Bombinae,Bombini,Bombus,Pyrobombus,Bombus impatiens	Bombus impatiens	Metazoa		Cyanothece sp. PCC 8802	Chroococcales
ref|XP_003508418.1|	354492565	cellular organisms,Eukaryota,Opisthokonta,Metazoa,Eumetazoa,Bilateria,Coelomata,Deuterostomia,Chordata,Craniata,Vertebrata,Gnathostomata,Teleostomi,Euteleostomi,Sarcopterygii,Tetrapoda,Amniota,Mammalia,Theria,Eutheria,Euarchontoglires,Glires,Rodentia,Sciurognathi,Muroidea,Cricetidae,Cricetinae,Cricetulus,Cricetulus griseus	Cricetulus griseus	Metazoa		Cyclobacterium marinum DSM 745	Bacteroidetes
ref|XP_003518299.1|	356498930	cellular organisms,Eukaryota,Viridiplantae,Streptophyta,Streptophytina,Embryophyta,Tracheophyta,Euphyllophyta,Spermatophyta,Magnoliophyta,eudicotyledons,core eudicotyledons,rosids,fabids,Fabales,Fabaceae,Papilionoideae,Phaseoleae,Glycine,Glycine max	Glycine max	Streptophyta		Cytophaga hutchinsonii ATCC 33406	Bacteroidetes
ref|XP_003558998.1|	357114420	cellular organisms,Eukaryota,Viridiplantae,Streptophyta,Streptophytina,Embryophyta,Tracheophyta,Euphyllophyta,Spermatophyta,Magnoliophyta,Liliopsida,commelinids,Poales,Poaceae,BEP clade,Pooideae,Brachypodieae,Brachypodium,Brachypodium distachyon	Brachypodium distachyon	Streptophyta		Danio rerio	Metazoa
ref|XP_003560402.1|	357117285	cellular organisms,Eukaryota,Viridiplantae,Streptophyta,Streptophytina,Embryophyta,Tracheophyta,Euphyllophyta,Spermatophyta,Magnoliophyta,Liliopsida,commelinids,Poales,Poaceae,BEP clade,Pooideae,Brachypodieae,Brachypodium,Brachypodium distachyon	Brachypodium distachyon	Streptophyta		Debaryomyces hansenii CBS767	Fungi
ref|XP_003596117.1|	357451681	cellular organisms,Eukaryota,Viridiplantae,Streptophyta,Streptophytina,Embryophyta,Tracheophyta,Euphyllophyta,Spermatophyta,Magnoliophyta,eudicotyledons,core eudicotyledons,rosids,fabids,Fabales,Fabaceae,Papilionoideae,Trifolieae,Medicago,Medicago truncatula	Medicago truncatula	Streptophyta		Desulfobacterium autotrophicum HRM2	delta-epsilon_subdivisions
ref|XP_003681542.1|	367014085	cellular organisms,Eukaryota,Opisthokonta,Fungi,Dikarya,Ascomycota,saccharomyceta,Saccharomycotina,Saccharomycetes,Saccharomycetales,Saccharomycetaceae,Torulaspora,Torulaspora delbrueckii	Torulaspora delbrueckii	Fungi		Desulfomicrobium baculatum DSM 4028	delta-epsilon_subdivisions
ref|XP_003695743.1|	380023892	cellular organisms,Eukaryota,Opisthokonta,Metazoa,Eumetazoa,Bilateria,Coelomata,Protostomia,Ecdysozoa,Panarthropoda,Arthropoda,Mandibulata,Pancrustacea,Hexapoda,Insecta,Dicondylia,Pterygota,Neoptera,Endopterygota,Hymenoptera,Apocrita,Aculeata,Apoidea,Apidae,Apinae,Apini,Apis,Apis florea	Apis florea	Metazoa		Desulfomonile tiedjei DSM 6799	delta-epsilon_subdivisions
ref|XP_003703705.1|	383856417	cellular organisms,Eukaryota,Opisthokonta,Metazoa,Eumetazoa,Bilateria,Coelomata,Protostomia,Ecdysozoa,Panarthropoda,Arthropoda,Mandibulata,Pancrustacea,Hexapoda,Insecta,Dicondylia,Pterygota,Neoptera,Endopterygota,Hymenoptera,Apocrita,Aculeata,Apoidea,Megachilidae,Megachilinae,Megachilini,Megachile,Megachile rotundata	Megachile rotundata	Metazoa		Desulfotomaculum acetoxidans DSM 771	Clostridia
ref|XP_003704433.1|	383857883	cellular organisms,Eukaryota,Opisthokonta,Metazoa,Eumetazoa,Bilateria,Coelomata,Protostomia,Ecdysozoa,Panarthropoda,Arthropoda,Mandibulata,Pancrustacea,Hexapoda,Insecta,Dicondylia,Pterygota,Neoptera,Endopterygota,Hymenoptera,Apocrita,Aculeata,Apoidea,Megachilidae,Megachilinae,Megachilini,Megachile,Megachile rotundata	Megachile rotundata	Metazoa		Desulfotomaculum kuznetsovii DSM 6115	Clostridia
ref|XP_003726529.1|	390346340	cellular organisms,Eukaryota,Opisthokonta,Metazoa,Eumetazoa,Bilateria,Coelomata,Deuterostomia,Echinodermata,Eleutherozoa,Echinozoa,Echinoidea,Euechinoidea,Echinacea,Echinoida,Strongylocentrotidae,Strongylocentrotus,Strongylocentrotus purpuratus	Strongylocentrotus purpuratus	Metazoa		Desulfovibrio aespoeensis Aspo-2	delta-epsilon_subdivisions
ref|XP_003728365.1|	390354601	cellular organisms,Eukaryota,Opisthokonta,Metazoa,Eumetazoa,Bilateria,Coelomata,Deuterostomia,Echinodermata,Eleutherozoa,Echinozoa,Echinoidea,Euechinoidea,Echinacea,Echinoida,Strongylocentrotidae,Strongylocentrotus,Strongylocentrotus purpuratus	Strongylocentrotus purpuratus	Metazoa		Dictyostelium discoideum AX4	Mycetozoa
ref|XP_003786799.1|	395827212	cellular organisms,Eukaryota,Opisthokonta,Metazoa,Eumetazoa,Bilateria,Coelomata,Deuterostomia,Chordata,Craniata,Vertebrata,Gnathostomata,Teleostomi,Euteleostomi,Sarcopterygii,Tetrapoda,Amniota,Mammalia,Theria,Eutheria,Euarchontoglires,Primates,Strepsirrhini,Lorisiformes,Galagidae,Otolemur,Otolemur garnettii	Otolemur garnettii	Metazoa		Dictyostelium purpureum	Mycetozoa
ref|XP_313024.5|	347971328	cellular organisms,Eukaryota,Opisthokonta,Metazoa,Eumetazoa,Bilateria,Coelomata,Protostomia,Ecdysozoa,Panarthropoda,Arthropoda,Mandibulata,Pancrustacea,Hexapoda,Insecta,Dicondylia,Pterygota,Neoptera,Endopterygota,Diptera,Nematocera,Culicimorpha,Culicoidea,Culicidae,Anophelinae,Anopheles,Cellia,Pyretophorus,gambiae species complex,Anopheles gambiae,Anopheles gambiae str. PEST	Anopheles gambiae str. PEST	Metazoa		Drosophila ananassae	Metazoa
ref|XP_384518.1|	46117000	cellular organisms,Eukaryota,Opisthokonta,Fungi,Dikarya,Ascomycota,saccharomyceta,Pezizomycotina,leotiomyceta,sordariomyceta,Sordariomycetes,Hypocreomycetidae,Hypocreales,Nectriaceae,Gibberella,Gibberella zeae,Gibberella zeae PH-1	Gibberella zeae PH-1	Fungi		Drosophila grimshawi	Metazoa
ref|XP_385952.1|	46122797	cellular organisms,Eukaryota,Opisthokonta,Fungi,Dikarya,Ascomycota,saccharomyceta,Pezizomycotina,leotiomyceta,sordariomyceta,Sordariomycetes,Hypocreomycetidae,Hypocreales,Nectriaceae,Gibberella,Gibberella zeae,Gibberella zeae PH-1	Gibberella zeae PH-1	Fungi		Drosophila mojavensis	Metazoa
ref|XP_418597.3|	363729656	cellular organisms,Eukaryota,Opisthokonta,Metazoa,Eumetazoa,Bilateria,Coelomata,Deuterostomia,Chordata,Craniata,Vertebrata,Gnathostomata,Teleostomi,Euteleostomi,Sarcopterygii,Tetrapoda,Amniota,Sauropsida,Sauria,Archosauria,Dinosauria,Saurischia,Theropoda,Coelurosauria,Aves,Neognathae,Galliformes,Phasianidae,Phasianinae,Gallus,Gallus gallus	Gallus gallus	Metazoa		Drosophila sechellia	Metazoa
ref|XP_445052.1|	50285247	cellular organisms,Eukaryota,Opisthokonta,Fungi,Dikarya,Ascomycota,saccharomyceta,Saccharomycotina,Saccharomycetes,Saccharomycetales,Saccharomycetaceae,Nakaseomyces,mitosporic Nakaseomyces,Candida glabrata,Candida glabrata CBS 138	Candida glabrata CBS 138	Fungi		Drosophila simulans	Metazoa
ref|XP_449854.1|	50294886	cellular organisms,Eukaryota,Opisthokonta,Fungi,Dikarya,Ascomycota,saccharomyceta,Saccharomycotina,Saccharomycetes,Saccharomycetales,Saccharomycetaceae,Nakaseomyces,mitosporic Nakaseomyces,Candida glabrata,Candida glabrata CBS 138	Candida glabrata CBS 138	Fungi		Drosophila virilis	Metazoa
ref|XP_454413.1|	50308817	cellular organisms,Eukaryota,Opisthokonta,Fungi,Dikarya,Ascomycota,saccharomyceta,Saccharomycotina,Saccharomycetes,Saccharomycetales,Saccharomycetaceae,Kluyveromyces,Kluyveromyces lactis,Kluyveromyces lactis NRRL Y-1140	Kluyveromyces lactis NRRL Y-1140	Fungi		Drosophila willistoni	Metazoa
ref|XP_456655.2|	294654595	cellular organisms,Eukaryota,Opisthokonta,Fungi,Dikarya,Ascomycota,saccharomyceta,Saccharomycotina,Saccharomycetes,Saccharomycetales,Debaryomycetaceae,Debaryomyces,Debaryomyces hansenii,Debaryomyces hansenii var. hansenii,Debaryomyces hansenii CBS767	Debaryomyces hansenii CBS767	Fungi		Duck adenovirus A	Adenoviridae
ref|XP_547826.2|	73963930	cellular organisms,Eukaryota,Opisthokonta,Metazoa,Eumetazoa,Bilateria,Coelomata,Deuterostomia,Chordata,Craniata,Vertebrata,Gnathostomata,Teleostomi,Euteleostomi,Sarcopterygii,Tetrapoda,Amniota,Mammalia,Theria,Eutheria,Laurasiatheria,Carnivora,Caniformia,Canidae,Canis,Canis lupus,Canis lupus familiaris	Canis lupus familiaris	Metazoa		Ectocarpus siliculosus virus 1	Phycodnaviridae
ref|XP_568319.1|	58261818	cellular organisms,Eukaryota,Opisthokonta,Fungi,Dikarya,Basidiomycota,Agaricomycotina,Tremellomycetes,Tremellales,Tremellaceae,Filobasidiella,Filobasidiella/Cryptococcus neoformans species complex,Cryptococcus neoformans,Cryptococcus neoformans var. neoformans,Cryptococcus neoformans var. neoformans JEC21	Cryptococcus neoformans var. neoformans JEC21	Fungi		Ectothiorhodospira sp. PHS-1	Gammaproteobacteria
ref|XP_628867.1|	66799883	cellular organisms,Eukaryota,Amoebozoa,Mycetozoa,Dictyosteliida,Dictyostelium,Dictyostelium discoideum,Dictyostelium discoideum AX4	Dictyostelium discoideum AX4	Mycetozoa		Elizabethkingia anophelis Ag1	Bacteroidetes
ref|XP_640317.1|	66812276	cellular organisms,Eukaryota,Amoebozoa,Mycetozoa,Dictyosteliida,Dictyostelium,Dictyostelium discoideum,Dictyostelium discoideum AX4	Dictyostelium discoideum AX4	Mycetozoa		Emiliania huxleyi virus 86	Phycodnaviridae
ref|XP_651491.1|	67471071	cellular organisms,Eukaryota,Amoebozoa,Archamoebae,Entamoebidae,Entamoeba,Entamoeba histolytica,Entamoeba histolytica HM-1:IMSS	Entamoeba histolytica HM-1:IMSS	Archamoebae		Encephalitozoon cuniculi GB-M1	Fungi
ref|XP_654216.1|	67477511	cellular organisms,Eukaryota,Amoebozoa,Archamoebae,Entamoebidae,Entamoeba,Entamoeba histolytica,Entamoeba histolytica HM-1:IMSS	Entamoeba histolytica HM-1:IMSS	Archamoebae		Encephalitozoon intestinalis ATCC 50506	Fungi
ref|XP_668015.1|	67623465	cellular organisms,Eukaryota,Alveolata,Apicomplexa,Coccidia,Eucoccidiorida,Eimeriorina,Cryptosporidiidae,Cryptosporidium,Cryptosporidium hominis,Cryptosporidium hominis TU502	Cryptosporidium hominis TU502	Apicomplexa		Entamoeba dispar SAW760	Archamoebae
ref|XP_710329.1|	68491774	cellular organisms,Eukaryota,Opisthokonta,Fungi,Dikarya,Ascomycota,saccharomyceta,Saccharomycotina,Saccharomycetes,Saccharomycetales,mitosporic Saccharomycetales,Candida,Candida albicans,Candida albicans SC5314	Candida albicans SC5314	Fungi		Entamoeba histolytica HM-1:IMSS	Archamoebae
ref|XP_719025.1|	68473844	cellular organisms,Eukaryota,Opisthokonta,Fungi,Dikarya,Ascomycota,saccharomyceta,Saccharomycotina,Saccharomycetes,Saccharomycetales,mitosporic Saccharomycetales,Candida,Candida albicans,Candida albicans SC5314	Candida albicans SC5314	Fungi		Enterobacteria phage Phi1	Caudovirales
ref|XP_722538.1|	68466685	cellular organisms,Eukaryota,Opisthokonta,Fungi,Dikarya,Ascomycota,saccharomyceta,Saccharomycotina,Saccharomycetes,Saccharomycetales,mitosporic Saccharomycetales,Candida,Candida albicans,Candida albicans SC5314	Candida albicans SC5314	Fungi		Enterobacteria phage vB_EcoM-VR7	Caudovirales
ref|XP_729399.1|	83273441	cellular organisms,Eukaryota,Alveolata,Apicomplexa,Aconoidasida,Haemosporida,Plasmodium,Plasmodium (Vinckeia),Plasmodium yoelii,Plasmodium yoelii yoelii,Plasmodium yoelii yoelii 17XNL	Plasmodium yoelii yoelii 17XNL	Apicomplexa		Enterococcus faecalis DS5	Bacilli
ref|XP_731090.1|	83317275	cellular organisms,Eukaryota,Alveolata,Apicomplexa,Aconoidasida,Haemosporida,Plasmodium,Plasmodium (Vinckeia),Plasmodium yoelii,Plasmodium yoelii yoelii,Plasmodium yoelii yoelii 17XNL	Plasmodium yoelii yoelii 17XNL	Apicomplexa		Enterococcus hirae ATCC 9790	Bacilli
ref|XP_735468.1|	70925600	cellular organisms,Eukaryota,Alveolata,Apicomplexa,Aconoidasida,Haemosporida,Plasmodium,Plasmodium (Vinckeia),Plasmodium chabaudi,Plasmodium chabaudi chabaudi	Plasmodium chabaudi chabaudi	Apicomplexa		Enterococcus phage EFRM31	Caudovirales
ref|XP_774982.1|	134112878	cellular organisms,Eukaryota,Opisthokonta,Fungi,Dikarya,Basidiomycota,Agaricomycotina,Tremellomycetes,Tremellales,Tremellaceae,Filobasidiella,Filobasidiella/Cryptococcus neoformans species complex,Cryptococcus neoformans,Cryptococcus neoformans var. neoformans,Cryptococcus neoformans var. neoformans B-3501A	Cryptococcus neoformans var. neoformans B-3501A	Fungi		Enterocytozoon bieneusi H348	Fungi
ref|XP_785593.3|	390332103	cellular organisms,Eukaryota,Opisthokonta,Metazoa,Eumetazoa,Bilateria,Coelomata,Deuterostomia,Echinodermata,Eleutherozoa,Echinozoa,Echinoidea,Euechinoidea,Echinacea,Echinoida,Strongylocentrotidae,Strongylocentrotus,Strongylocentrotus purpuratus	Strongylocentrotus purpuratus	Metazoa		Equus caballus	Metazoa
ref|XP_787396.3|	390367713	cellular organisms,Eukaryota,Opisthokonta,Metazoa,Eumetazoa,Bilateria,Coelomata,Deuterostomia,Echinodermata,Eleutherozoa,Echinozoa,Echinoidea,Euechinoidea,Echinacea,Echinoida,Strongylocentrotidae,Strongylocentrotus,Strongylocentrotus purpuratus	Strongylocentrotus purpuratus	Metazoa		Eremococcus coleocola ACS-139-V-Col8	Bacilli
ref|XP_818821.1|	71663662	cellular organisms,Eukaryota,Euglenozoa,Kinetoplastida,Trypanosomatidae,Trypanosoma,Schizotrypanum,Trypanosoma cruzi,Trypanosoma cruzi strain CL Brener	Trypanosoma cruzi strain CL Brener	Kinetoplastida		Erythrobacter sp. SD-21	Alphaproteobacteria
ref|XP_820186.1|	71666455	cellular organisms,Eukaryota,Euglenozoa,Kinetoplastida,Trypanosomatidae,Trypanosoma,Schizotrypanum,Trypanosoma cruzi,Trypanosoma cruzi strain CL Brener	Trypanosoma cruzi strain CL Brener	Kinetoplastida		Ethanoligenens harbinense YUAN-3	Clostridia
ref|XP_846083.1|	72391578	cellular organisms,Eukaryota,Euglenozoa,Kinetoplastida,Trypanosomatidae,Trypanosoma,Trypanozoon,Trypanosoma brucei,Trypanosoma brucei brucei,Trypanosoma brucei brucei strain 927/4 GUTat10.1	Trypanosoma brucei brucei strain 927/4 GUTat10.1	Kinetoplastida		Eubacterium biforme DSM 3989	Erysipelotrichi
ref|XP_971669.2|	189234306	cellular organisms,Eukaryota,Opisthokonta,Metazoa,Eumetazoa,Bilateria,Coelomata,Protostomia,Ecdysozoa,Panarthropoda,Arthropoda,Mandibulata,Pancrustacea,Hexapoda,Insecta,Dicondylia,Pterygota,Neoptera,Endopterygota,Coleoptera,Polyphaga,Cucujiformia,Tenebrionoidea,Tenebrionidae,Tribolium,Tribolium castaneum	Tribolium castaneum	Metazoa		Eubacterium sp. 3_1_31	Clostridia
ref|YP_001008784.1|	123967926	cellular organisms,Bacteria,Cyanobacteria,Prochlorales,Prochlorococcaceae,Prochlorococcus,Prochlorococcus marinus,Prochlorococcus marinus str. AS9601	Prochlorococcus marinus str. AS9601	Prochlorales		Eubacterium yurii subsp. margaretiae ATCC 43715	Clostridia
ref|YP_001037511.1|	125973601	cellular organisms,Bacteria,Firmicutes,Clostridia,Clostridiales,Clostridiaceae,Clostridium,Clostridium thermocellum,Clostridium thermocellum ATCC 27405	Clostridium thermocellum ATCC 27405	Clostridia		Feldmannia species virus	Phycodnaviridae
ref|YP_001130142.1|	145219433	cellular organisms,Bacteria,Bacteroidetes/Chlorobi group,Chlorobi,Chlorobia,Chlorobiales,Chlorobiaceae,Chlorobium/Pelodictyon group,Chlorobium,Chlorobium phaeovibrioides,Chlorobium phaeovibrioides DSM 265	Chlorobium phaeovibrioides DSM 265	Chlorobi		Ferroplasma acidarmanus fer1	Thermoplasmata
ref|YP_001244238.1|	148269778	cellular organisms,Bacteria,Thermotogae,Thermotogae,Thermotogales,Thermotogaceae,Thermotoga,Thermotoga petrophila,Thermotoga petrophila RKU-1	Thermotoga petrophila RKU-1	Thermotogae		Fibrobacter succinogenes subsp. succinogenes S85	Fibrobacteres
ref|YP_001252723.1|	148378182	cellular organisms,Bacteria,Firmicutes,Clostridia,Clostridiales,Clostridiaceae,Clostridium,Clostridium botulinum,Clostridium botulinum A,Clostridium botulinum A str. ATCC 3502	Clostridium botulinum A str. ATCC 3502	Clostridia		Finegoldia magna ATCC 29328	Clostridia
ref|YP_001259980.1|	148557804	cellular organisms,Bacteria,Fusobacteria,Fusobacteriia,Fusobacteriales,Fusobacteriaceae,Fusobacterium,Fusobacterium nucleatum,Fusobacterium nucleatum subsp. polymorphum,Fusobacterium nucleatum subsp. polymorphum ATCC 10953	Fusobacterium nucleatum subsp. polymorphum ATCC 10953	Fusobacteriia		Fischerella sp. JSC-11	Stigonematales
ref|YP_001264066.1|	148556484	cellular organisms,Bacteria,Proteobacteria,Alphaproteobacteria,Sphingomonadales,Sphingomonadaceae,Sphingomonas,Sphingomonas wittichii,Sphingomonas wittichii RW1	Sphingomonas wittichii RW1	Alphaproteobacteria		Flavobacteria bacterium BAL38	Bacteroidetes
ref|YP_001301243.1|	150006499	cellular organisms,Bacteria,Bacteroidetes/Chlorobi group,Bacteroidetes,Bacteroidia,Bacteroidales,Bacteroidaceae,Bacteroides,Bacteroides vulgatus,Bacteroides vulgatus ATCC 8482	Bacteroides vulgatus ATCC 8482	Bacteroidetes		Flavobacterium indicum GPTSA100-9	Bacteroidetes
ref|YP_001356155.1|	152990433	cellular organisms,Bacteria,Proteobacteria,delta/epsilon subdivisions,Epsilonproteobacteria,unclassified Epsilonproteobacteria,Nitratiruptor,Nitratiruptor sp. SB155-2	Nitratiruptor sp. SB155-2	delta-epsilon_subdivisions		Flavobacterium sp. CF136	Bacteroidetes
ref|YP_001425723.1|	155370189	Viruses,dsDNA viruses, no RNA stage,Phycodnaviridae,Chlorovirus,Paramecium bursaria Chlorella virus A1,Paramecium bursaria Chlorella virus FR483	Paramecium bursaria Chlorella virus FR483	Phycodnaviridae		Fluoribacter dumoffii Tex-KL	Gammaproteobacteria
ref|YP_001426373.1|	155370839	Viruses,dsDNA viruses, no RNA stage,Phycodnaviridae,Chlorovirus,Paramecium bursaria Chlorella virus A1,Paramecium bursaria Chlorella virus FR483	Paramecium bursaria Chlorella virus FR483	Phycodnaviridae		Fluviicola taffensis DSM 16823	Bacteroidetes
ref|YP_001427311.1|	155371777	Viruses,dsDNA viruses, no RNA stage,Phycodnaviridae,Chlorovirus,unclassified Chlorovirus,Acanthocystis turfacea Chlorella virus 1	Acanthocystis turfacea Chlorella virus 1	Phycodnaviridae		Francisella philomiragia subsp. philomiragia ATCC 25015	Gammaproteobacteria
ref|YP_001435882.1|	156938086	cellular organisms,Archaea,Crenarchaeota,Thermoprotei,Desulfurococcales,Desulfurococcaceae,Ignicoccus,Ignicoccus hospitalis,Ignicoccus hospitalis KIN4/I	Ignicoccus hospitalis KIN4/I	Thermoprotei		Frankia sp. EAN1pec	Actinobacteria
ref|YP_001449605.1|	157150630	cellular organisms,Bacteria,Firmicutes,Bacilli,Lactobacillales,Streptococcaceae,Streptococcus,Streptococcus gordonii,Streptococcus gordonii str. Challis,Streptococcus gordonii str. Challis substr. CH1	Streptococcus gordonii str. Challis substr. CH1	Bacilli		Frateuria aurantia DSM 6220	Gammaproteobacteria
ref|YP_001469486.1|	157311443	Viruses,dsDNA viruses, no RNA stage,Caudovirales,Myoviridae,Tevenvirinae,T4-like viruses,unclassified T4-like viruses,Enterobacteria phage Phi1	Enterobacteria phage Phi1	Caudovirales		Fusobacterium mortiferum ATCC 9817	Fusobacteriia
ref|YP_001492810.1|	157804261	cellular organisms,Bacteria,Proteobacteria,Alphaproteobacteria,Rickettsiales,Rickettsiaceae,Rickettsieae,Rickettsia,typhus group,Rickettsia canadensis,Rickettsia canadensis str. McKiel	Rickettsia canadensis str. McKiel	Alphaproteobacteria		Fusobacterium nucleatum subsp. polymorphum ATCC 10953	Fusobacteriia
ref|YP_001496729.1|	157827665	cellular organisms,Bacteria,Proteobacteria,Alphaproteobacteria,Rickettsiales,Rickettsiaceae,Rickettsieae,Rickettsia,belli group,Rickettsia bellii,Rickettsia bellii OSU 85-389	Rickettsia bellii OSU 85-389	Alphaproteobacteria		Fusobacterium periodonticum ATCC 33693	Fusobacteriia
ref|YP_001497834.1|	157952942	Viruses,dsDNA viruses, no RNA stage,Phycodnaviridae,Chlorovirus,Paramecium bursaria Chlorella virus NY2A	Paramecium bursaria Chlorella virus NY2A	Phycodnaviridae		Gallibacterium anatis UMN179	Gammaproteobacteria
ref|YP_001498525.1|	157953634	Viruses,dsDNA viruses, no RNA stage,Phycodnaviridae,Chlorovirus,unclassified Chlorovirus,Paramecium bursaria Chlorella virus AR158	Paramecium bursaria Chlorella virus AR158	Phycodnaviridae		Gallus gallus	Metazoa
ref|YP_001498658.1|	157953767	Viruses,dsDNA viruses, no RNA stage,Phycodnaviridae,Chlorovirus,unclassified Chlorovirus,Paramecium bursaria Chlorella virus AR158	Paramecium bursaria Chlorella virus AR158	Phycodnaviridae		Gemella haemolysans ATCC 10379	Bacilli
ref|YP_001518116.1|	158336941	cellular organisms,Bacteria,Cyanobacteria,Chroococcales,Acaryochloris,Acaryochloris marina,Acaryochloris marina MBIC11017	Acaryochloris marina MBIC11017	Chroococcales		Geobacillus kaustophilus HTA426	Bacilli
ref|YP_001542924.1|	159896677	cellular organisms,Bacteria,Chloroflexi,Chloroflexi,Herpetosiphonales,Herpetosiphonaceae,Herpetosiphon,Herpetosiphon aurantiacus,Herpetosiphon aurantiacus DSM 785	Herpetosiphon aurantiacus DSM 785	Chloroflexi		Giardia lamblia ATCC 50803	Diplomonadida
ref|YP_001554412.1|	160875096	cellular organisms,Bacteria,Proteobacteria,Gammaproteobacteria,Alteromonadales,Shewanellaceae,Shewanella,Shewanella baltica,Shewanella baltica OS195	Shewanella baltica OS195	Gammaproteobacteria		Gibberella zeae PH-1	Fungi
ref|YP_001621277.1|	162448145	cellular organisms,Bacteria,Tenericutes,Mollicutes,Acholeplasmatales,Acholeplasmataceae,Acholeplasma,Acholeplasma laidlawii,Acholeplasma laidlawii PG-8A	Acholeplasma laidlawii PG-8A	Mollicutes		Gillisia limnaea DSM 15749	Bacteroidetes
ref|YP_001648191.1|	163955087	Viruses,dsDNA viruses, no RNA stage,Phycodnaviridae,unclassified Phycodnaviridae,Ostreococcus virus OsV5	Ostreococcus virus OsV5	Phycodnaviridae		Gluconacetobacter europaeus LMG 18494	Alphaproteobacteria
ref|YP_001648248.1|	163955144	Viruses,dsDNA viruses, no RNA stage,Phycodnaviridae,unclassified Phycodnaviridae,Ostreococcus virus OsV5	Ostreococcus virus OsV5	Phycodnaviridae		Glycine max	Streptophyta
ref|YP_001648276.1|	163955172	Viruses,dsDNA viruses, no RNA stage,Phycodnaviridae,unclassified Phycodnaviridae,Ostreococcus virus OsV5	Ostreococcus virus OsV5	Phycodnaviridae		Granulicatella adiacens ATCC 49175	Bacilli
ref|YP_001655450.1|	166363177	cellular organisms,Bacteria,Cyanobacteria,Chroococcales,Microcystis,Microcystis aeruginosa,Microcystis aeruginosa NIES-843	Microcystis aeruginosa NIES-843	Chroococcales		Granulicella tundricola MP5ACTX9	Acidobacteria
ref|YP_001663176.1|	167040191	cellular organisms,Bacteria,Firmicutes,Clostridia,Thermoanaerobacterales,Thermoanaerobacteraceae,Thermoanaerobacter,Thermoanaerobacter sp. X514	Thermoanaerobacter sp. X514	Clostridia		Haemophilus parasuis SH0165	Gammaproteobacteria
ref|YP_001673090.1|	167622796	cellular organisms,Bacteria,Proteobacteria,Gammaproteobacteria,Alteromonadales,Shewanellaceae,Shewanella,Shewanella halifaxensis,Shewanella halifaxensis HAW-EB4	Shewanella halifaxensis HAW-EB4	Gammaproteobacteria		Hafnia alvei ATCC 51873	Gammaproteobacteria
ref|YP_001692629.1|	169825018	cellular organisms,Bacteria,Firmicutes,Clostridia,Clostridiales,Clostridiales incertae sedis,Clostridiales Family XI. Incertae Sedis,Finegoldia,Finegoldia magna,Finegoldia magna ATCC 29328	Finegoldia magna ATCC 29328	Clostridia		Hahella chejuensis KCTC 2396	Gammaproteobacteria
ref|YP_001741631.1|	218961856	cellular organisms,Bacteria,unclassified Bacteria,candidate division WWE1,Candidatus Cloacamonas,Candidatus Cloacamonas acidaminovorans	Candidatus Cloacamonas acidaminovorans	candidate_division_WWE1		Halalkalicoccus jeotgali B3	Halobacteria
ref|YP_001750222.1|	170722534	cellular organisms,Bacteria,Proteobacteria,Gammaproteobacteria,Pseudomonadales,Pseudomonadaceae,Pseudomonas,Pseudomonas putida group,Pseudomonas putida,Pseudomonas putida W619	Pseudomonas putida W619	Gammaproteobacteria		Halanaerobium hydrogeniformans	Clostridia
ref|YP_001779970.1|	170754686	cellular organisms,Bacteria,Firmicutes,Clostridia,Clostridiales,Clostridiaceae,Clostridium,Clostridium botulinum,Clostridium botulinum B,Clostridium botulinum B1,Clostridium botulinum B1 str. Okra	Clostridium botulinum B1 str. Okra	Clostridia		Haliscomenobacter hydrossis DSM 1100	Bacteroidetes
ref|YP_001817703.1|	182412637	cellular organisms,Bacteria,Chlamydiae/Verrucomicrobia group,Verrucomicrobia,Opitutae,Opitutales,Opitutaceae,Opitutus,Opitutus terrae,Opitutus terrae PB90-1	Opitutus terrae PB90-1	Verrucomicrobia		Haloarcula marismortui ATCC 43049	Halobacteria
ref|YP_001860804.1|	186473462	cellular organisms,Bacteria,Proteobacteria,Betaproteobacteria,Burkholderiales,Burkholderiaceae,Burkholderia,Burkholderia phymatum,Burkholderia phymatum STM815	Burkholderia phymatum STM815	Betaproteobacteria		Halomonas boliviensis LC1	Gammaproteobacteria
ref|YP_001866131.1|	186682935	cellular organisms,Bacteria,Cyanobacteria,Nostocales,Nostocaceae,Nostoc,Nostoc punctiforme,Nostoc punctiforme PCC 73102	Nostoc punctiforme PCC 73102	Nostocales		Haloterrigena turkmenica DSM 5511	Halobacteria
ref|YP_001899963.1|	187929476	cellular organisms,Bacteria,Proteobacteria,Betaproteobacteria,Burkholderiales,Burkholderiaceae,Ralstonia,Ralstonia pickettii,Ralstonia pickettii 12J	Ralstonia pickettii 12J	Betaproteobacteria		Helicobacter cetorum MIT 00-7128	delta-epsilon_subdivisions
ref|YP_001922493.1|	188587624	cellular organisms,Bacteria,Firmicutes,Clostridia,Clostridiales,Clostridiaceae,Clostridium,Clostridium botulinum,Clostridium botulinum E,Clostridium botulinum E3 str. Alaska E43	Clostridium botulinum E3 str. Alaska E43	Clostridia		Helicobacter cinaedi CCUG 18818	delta-epsilon_subdivisions
ref|YP_001939517.1|	189218876	cellular organisms,Bacteria,Chlamydiae/Verrucomicrobia group,Verrucomicrobia,unclassified Verrucomicrobia,Methylacidiphilales,Methylacidiphilaceae,Methylacidiphilum,Methylacidiphilum infernorum,Methylacidiphilum infernorum V4	Methylacidiphilum infernorum V4	Verrucomicrobia		Helicobacter pylori 98-10	delta-epsilon_subdivisions
ref|YP_001997940.1|	193211987	cellular organisms,Bacteria,Bacteroidetes/Chlorobi group,Chlorobi,Chlorobia,Chlorobiales,Chlorobiaceae,Chlorobaculum,Chlorobaculum parvum,Chlorobaculum parvum NCIB 8327	Chlorobaculum parvum NCIB 8327	Chlorobi		Helicobacter pylori PeCan18	delta-epsilon_subdivisions
ref|YP_002048793.1|	194476614	cellular organisms,Eukaryota,Rhizaria,Cercozoa,Silicofilosea,Euglyphida,Paulinellidae,Paulinella,Paulinella chromatophora	Paulinella chromatophora	Cercozoa		Helicobacter pylori PeCan4	delta-epsilon_subdivisions
ref|YP_002154742.1|	197322469	Viruses,dsDNA viruses, no RNA stage,Phycodnaviridae,Phaeovirus,Feldmannia species virus	Feldmannia species virus	Phycodnaviridae		Helicobacter pylori SNT49	delta-epsilon_subdivisions
ref|YP_002214937.1|	198242606	cellular organisms,Bacteria,Proteobacteria,Gammaproteobacteria,Enterobacteriales,Enterobacteriaceae,Salmonella,Salmonella enterica,Salmonella enterica subsp. enterica,Salmonella enterica subsp. enterica serovar Dublin,Salmonella enterica subsp. enterica serovar Dublin str. CT_02021853	Salmonella enterica subsp. enterica serovar Dublin str. CT_02021853	Gammaproteobacteria		Helicobacter suis HS1	delta-epsilon_subdivisions
ref|YP_002221582.1|	200003997	Viruses,dsDNA viruses, no RNA stage,Caudovirales,Siphoviridae,unclassified Siphoviridae,Bacteroides phage B40-8	Bacteroides phage B40-8	Caudovirales		Herpetosiphon aurantiacus DSM 785	Chloroflexi
ref|YP_002249720.1|	206890517	cellular organisms,Bacteria,Nitrospirae,Nitrospira,Nitrospirales,Nitrospiraceae,Thermodesulfovibrio,Thermodesulfovibrio yellowstonii,Thermodesulfovibrio yellowstonii DSM 11347	Thermodesulfovibrio yellowstonii DSM 11347	Nitrospira		Hirschia baltica ATCC 49814	Alphaproteobacteria
ref|YP_002308869.1|	212550552	cellular organisms,Bacteria,Bacteroidetes/Chlorobi group,Bacteroidetes,Bacteroidia,Bacteroidales,unclassified Bacteroidales,Candidatus Azobacteroides,Candidatus Azobacteroides pseudotrichonymphae,Candidatus Azobacteroides pseudotrichonymphae genomovar. CFP2	Candidatus Azobacteroides pseudotrichonymphae genomovar. CFP2	Bacteroidetes		Human herpesvirus 8	Herpesvirales
ref|YP_002314702.1|	212638182	cellular organisms,Bacteria,Firmicutes,Bacilli,Bacillales,Bacillaceae,Anoxybacillus,Anoxybacillus flavithermus,Anoxybacillus flavithermus WK1	Anoxybacillus flavithermus WK1	Bacilli		Human papillomavirus type 26	Papillomaviridae
ref|YP_002380642.1|	218442316	cellular organisms,Bacteria,Cyanobacteria,Chroococcales,Cyanothece,Cyanothece sp. PCC 7424	Cyanothece sp. PCC 7424	Chroococcales		Hydra magnipapillata	Metazoa
ref|YP_002475374.1|	219870999	cellular organisms,Bacteria,Proteobacteria,Gammaproteobacteria,Pasteurellales,Pasteurellaceae,Haemophilus,Haemophilus parasuis,Haemophilus parasuis SH0165	Haemophilus parasuis SH0165	Gammaproteobacteria		Hyperthermus butylicus DSM 5456	Thermoprotei
ref|YP_002482781.1|	220907470	cellular organisms,Bacteria,Cyanobacteria,Chroococcales,Cyanothece,Cyanothece sp. PCC 7425	Cyanothece sp. PCC 7425	Chroococcales		Ignavibacterium album JCM 16511	Ignavibacteria
ref|YP_002544338.1|	222085808	cellular organisms,Bacteria,Proteobacteria,Alphaproteobacteria,Rhizobiales,Rhizobiaceae,Rhizobium/Agrobacterium group,Agrobacterium,Agrobacterium tumefaciens complex,Agrobacterium tumefaciens,Agrobacterium radiobacter K84	Agrobacterium radiobacter K84	Alphaproteobacteria		Ignicoccus hospitalis KIN4/I	Thermoprotei
ref|YP_002562308.1|	222153131	cellular organisms,Bacteria,Firmicutes,Bacilli,Lactobacillales,Streptococcaceae,Streptococcus,Streptococcus uberis,Streptococcus uberis 0140J	Streptococcus uberis 0140J	Bacilli		Ilyobacter polytropus DSM 2926	Fusobacteriia
ref|YP_002604070.1|	224369906	cellular organisms,Bacteria,Proteobacteria,delta/epsilon subdivisions,Deltaproteobacteria,Desulfobacterales,Desulfobacteraceae,Desulfobacterium,Desulfobacterium autotrophicum,Desulfobacterium autotrophicum HRM2	Desulfobacterium autotrophicum HRM2	delta-epsilon_subdivisions		Ixodes scapularis	Metazoa
ref|YP_002607133.1|	224372761	cellular organisms,Bacteria,Proteobacteria,delta/epsilon subdivisions,Epsilonproteobacteria,Nautiliales,Nautiliaceae,Nautilia,Nautilia profundicola,Nautilia profundicola AmH	Nautilia profundicola AmH	delta-epsilon_subdivisions		Kangiella koreensis DSM 16069	Gammaproteobacteria
ref|YP_002873089.1|	229590970	cellular organisms,Bacteria,Proteobacteria,Gammaproteobacteria,Pseudomonadales,Pseudomonadaceae,Pseudomonas,Pseudomonas fluorescens group,Pseudomonas fluorescens,Pseudomonas fluorescens SBW25	Pseudomonas fluorescens SBW25	Gammaproteobacteria		Kingella kingae PYKK081	Betaproteobacteria
ref|YP_003049154.1|	253997090	cellular organisms,Bacteria,Proteobacteria,Betaproteobacteria,Methylophilales,Methylophilaceae,Methylotenera,Methylotenera mobilis,Methylotenera mobilis JLW8	Methylotenera mobilis JLW8	Betaproteobacteria		Klebsiella pneumoniae KCTC 2242	Gammaproteobacteria
ref|YP_003052410.1|	254000347	cellular organisms,Bacteria,Proteobacteria,Betaproteobacteria,Methylophilales,Methylophilaceae,Methylovorus,Methylovorus glucosotrophus,Methylovorus glucosetrophus SIP3-4	Methylovorus glucosetrophus SIP3-4	Betaproteobacteria		Klebsiella sp. MS 92-3	Gammaproteobacteria
ref|YP_003059487.1|	254293464	cellular organisms,Bacteria,Proteobacteria,Alphaproteobacteria,Rhodobacterales,Hyphomonadaceae,Hirschia,Hirschia baltica,Hirschia baltica ATCC 49814	Hirschia baltica ATCC 49814	Alphaproteobacteria		Kluyveromyces lactis NRRL Y-1140	Fungi
ref|YP_003060599.1|	254294576	cellular organisms,Bacteria,Proteobacteria,Alphaproteobacteria,Rhodobacterales,Hyphomonadaceae,Hirschia,Hirschia baltica,Hirschia baltica ATCC 49814	Hirschia baltica ATCC 49814	Alphaproteobacteria		Kordia algicida OT-1	Bacteroidetes
ref|YP_003115890.1|	256394326	cellular organisms,Bacteria,Actinobacteria,Actinobacteria,Actinobacteridae,Actinomycetales,Catenulisporineae,Catenulisporaceae,Catenulispora,Catenulispora acidiphila,Catenulispora acidiphila DSM 44928	Catenulispora acidiphila DSM 44928	Actinobacteria		Krokinobacter sp. 4H-3-7-5	Bacteroidetes
ref|YP_003121264.1|	256420611	cellular organisms,Bacteria,Bacteroidetes/Chlorobi group,Bacteroidetes,Sphingobacteriia,Sphingobacteriales,Chitinophagaceae,Chitinophaga,Chitinophaga pinensis,Chitinophaga pinensis DSM 2588	Chitinophaga pinensis DSM 2588	Bacteroidetes		Ktedonobacter racemifer DSM 44963	Ktedonobacteria
ref|YP_003137459.1|	257059571	cellular organisms,Bacteria,Cyanobacteria,Chroococcales,Cyanothece,Cyanothece sp. PCC 8802	Cyanothece sp. PCC 8802	Chroococcales		Laccaria bicolor S238N-H82	Fungi
ref|YP_003189636.1|	258513414	cellular organisms,Bacteria,Firmicutes,Clostridia,Clostridiales,Peptococcaceae,Desulfotomaculum,Desulfotomaculum acetoxidans,Desulfotomaculum acetoxidans DSM 771	Desulfotomaculum acetoxidans DSM 771	Clostridia		Lachancea thermotolerans CBS 6340	Fungi
ref|YP_003247146.1|	261402922	cellular organisms,Archaea,Euryarchaeota,Methanococci,Methanococcales,Methanocaldococcaceae,Methanocaldococcus,Methanocaldococcus vulcanius,Methanocaldococcus vulcanius M7	Methanocaldococcus vulcanius M7	Methanococci		Lachnospiraceae bacterium 9_1_43BFAA	Clostridia
ref|YP_003250589.1|	261416906	cellular organisms,Bacteria,Fibrobacteres/Acidobacteria group,Fibrobacteres,Fibrobacteria,Fibrobacterales,Fibrobacteraceae,Fibrobacter,Fibrobacter succinogenes,Fibrobacter succinogenes subsp. succinogenes,Fibrobacter succinogenes subsp. succinogenes S85	Fibrobacter succinogenes subsp. succinogenes S85	Fibrobacteres		Lachnospiraceae bacterium oral taxon 082 str. F0431	Clostridia
ref|YP_003283718.1|	262340863	cellular organisms,Bacteria,Bacteroidetes/Chlorobi group,Bacteroidetes,Flavobacteriia,Flavobacteriales,Blattabacteriaceae,Blattabacterium,Blattabacterium sp. (Blattella germanica),Blattabacterium sp. (Blattella germanica) str. Bge	Blattabacterium sp. (Blattella germanica) str. Bge	Bacteroidetes		Lacinutrix sp. 5H-3-7-4	Bacteroidetes
ref|YP_003342547.1|	271968351	cellular organisms,Bacteria,Actinobacteria,Actinobacteria,Actinobacteridae,Actinomycetales,Streptosporangineae,Streptosporangiaceae,Streptosporangium,Streptosporangium roseum,Streptosporangium roseum DSM 43021	Streptosporangium roseum DSM 43021	Actinobacteria		Lactobacillus amylolyticus DSM 11664	Bacilli
ref|YP_003347150.1|	281413071	cellular organisms,Bacteria,Thermotogae,Thermotogae,Thermotogales,Thermotogaceae,Thermotoga,Thermotoga naphthophila,Thermotoga naphthophila RKU-10	Thermotoga naphthophila RKU-10	Thermotogae		Lactobacillus coleohominis 101-4-CHN	Bacilli
ref|YP_003366729.1|	283786864	cellular organisms,Bacteria,Proteobacteria,Gammaproteobacteria,Enterobacteriales,Enterobacteriaceae,Citrobacter,Citrobacter rodentium,Citrobacter rodentium ICC168	Citrobacter rodentium ICC168	Gammaproteobacteria		Lactobacillus coryniformis subsp. torquens KCTC 3535	Bacilli
ref|YP_003389245.1|	284039315	cellular organisms,Bacteria,Bacteroidetes/Chlorobi group,Bacteroidetes,Cytophagia,Cytophagales,Cytophagaceae,Spirosoma,Spirosoma linguale,Spirosoma linguale DSM 74	Spirosoma linguale DSM 74	Bacteroidetes		Lactobacillus delbrueckii subsp. bulgaricus ND02	Bacilli
ref|YP_003405279.1|	284167000	cellular organisms,Archaea,Euryarchaeota,Halobacteria,Halobacteriales,Halobacteriaceae,Haloterrigena,Haloterrigena turkmenica,Haloterrigena turkmenica DSM 5511	Haloterrigena turkmenica DSM 5511	Halobacteria		Lactobacillus hilgardii ATCC 8290	Bacilli
ref|YP_003406772.1|	284504057	Viruses,dsDNA viruses, no RNA stage,unclassified dsDNA viruses,Marseillevirus family,Marseillevirus	Marseillevirus	unclassified_dsDNA_viruses		Lactobacillus hominis CRBIP 24.179	Bacilli
ref|YP_003406944.1|	284504229	Viruses,dsDNA viruses, no RNA stage,unclassified dsDNA viruses,Marseillevirus family,Marseillevirus	Marseillevirus	unclassified_dsDNA_viruses		Lactobacillus phage Lc-Nu	Caudovirales
ref|YP_003426367.1|	288554432	cellular organisms,Bacteria,Firmicutes,Bacilli,Bacillales,Bacillaceae,Bacillus,Bacillus pseudofirmus,Bacillus pseudofirmus OF4	Bacillus pseudofirmus OF4	Bacilli		Lactobacillus reuteri 100-23	Bacilli
ref|YP_003494895.1|	290343528	Viruses,dsDNA viruses, no RNA stage,Phycodnaviridae,unclassified Phycodnaviridae,Ostreococcus tauri virus 1	Ostreococcus tauri virus 1	Phycodnaviridae		Lausannevirus	unclassified_dsDNA_viruses (Marseil)
ref|YP_003494913.1|	290343546	Viruses,dsDNA viruses, no RNA stage,Phycodnaviridae,unclassified Phycodnaviridae,Ostreococcus tauri virus 1	Ostreococcus tauri virus 1	Phycodnaviridae		Legionella longbeachae D-4968	Gammaproteobacteria
ref|YP_003494939.1|	290343572	Viruses,dsDNA viruses, no RNA stage,Phycodnaviridae,unclassified Phycodnaviridae,Ostreococcus tauri virus 1	Ostreococcus tauri virus 1	Phycodnaviridae		Leishmania braziliensis MHOM/BR/75/M2904	Kinetoplastida
ref|YP_003509277.1|	291297999	cellular organisms,Bacteria,Actinobacteria,Actinobacteria,Actinobacteridae,Actinomycetales,Glycomycineae,Glycomycetaceae,Stackebrandtia,Stackebrandtia nassauensis,Stackebrandtia nassauensis DSM 44728	Stackebrandtia nassauensis DSM 44728	Actinobacteria		Leishmania donovani	Kinetoplastida
ref|YP_003557121.1|	294141143	cellular organisms,Bacteria,Proteobacteria,Gammaproteobacteria,Alteromonadales,Shewanellaceae,Shewanella,Shewanella violacea,Shewanella violacea DSS12	Shewanella violacea DSS12	Gammaproteobacteria		Leishmania infantum JPCM5	Kinetoplastida
ref|YP_003577476.1|	294676861	cellular organisms,Bacteria,Proteobacteria,Alphaproteobacteria,Rhodobacterales,Rhodobacteraceae,Rhodobacter,Rhodobacter capsulatus,Rhodobacter capsulatus SB 1003	Rhodobacter capsulatus SB 1003	Alphaproteobacteria		Leishmania major strain Friedlin	Kinetoplastida
ref|YP_003586683.1|	295136007	cellular organisms,Bacteria,Bacteroidetes/Chlorobi group,Bacteroidetes,Flavobacteriia,Flavobacteriales,Flavobacteriaceae,Zunongwangia,Zunongwangia profunda,Zunongwangia profunda SM-A87	Zunongwangia profunda SM-A87	Bacteroidetes		Lentisphaera araneosa HTCC2155	Lentisphaerae
ref|YP_003593986.1|	295690293	cellular organisms,Bacteria,Proteobacteria,Alphaproteobacteria,Caulobacterales,Caulobacteraceae,Caulobacter,Caulobacter segnis,Caulobacter segnis ATCC 21756	Caulobacter segnis ATCC 21756	Alphaproteobacteria		Leptonema illini DSM 21528	Spirochaetia
ref|YP_003675377.1|	297539608	cellular organisms,Bacteria,Proteobacteria,Betaproteobacteria,Methylophilales,Methylophilaceae,Methylotenera,Methylotenera versatilis,Methylotenera versatilis 301	Methylotenera versatilis 301	Betaproteobacteria		Leptospira interrogans serovar Lai str. 56601	Spirochaetia
ref|YP_003698654.1|	297582874	cellular organisms,Bacteria,Firmicutes,Bacilli,Bacillales,Bacillaceae,Bacillus,Bacillus selenitireducens,Bacillus selenitireducens MLS10	Bacillus selenitireducens MLS10	Bacilli		Leptospira kirschneri serovar Bim str. 1051	Spirochaetia
ref|YP_003726661.1|	298674911	cellular organisms,Archaea,Euryarchaeota,Methanomicrobia,Methanosarcinales,Methanosarcinaceae,Methanohalobium,Methanohalobium evestigatum,Methanohalobium evestigatum Z-7303	Methanohalobium evestigatum Z-7303	Methanomicrobia		Leptothrix ochracea L12	Betaproteobacteria
ref|YP_003816061.1|	302348423	cellular organisms,Archaea,Crenarchaeota,Thermoprotei,Acidilobales,Acidilobaceae,Acidilobus,Acidilobus saccharovorans,Acidilobus saccharovorans 345-15	Acidilobus saccharovorans 345-15	Thermoprotei		Leuconostoc fallax KCTC 3537	Bacilli
ref|YP_003825570.1|	302389749	cellular organisms,Bacteria,Firmicutes,Clostridia,Thermoanaerobacterales,Thermoanaerobacterales Family III. Incertae Sedis,Thermosediminibacter,Thermosediminibacter oceani,Thermosediminibacter oceani DSM 16646	Thermosediminibacter oceani DSM 16646	Clostridia		Listeria monocytogenes HCC23	Bacilli
ref|YP_003830178.1|	302670218	cellular organisms,Bacteria,Firmicutes,Clostridia,Clostridiales,Lachnospiraceae,Butyrivibrio,Clostridium proteoclasticum,Butyrivibrio proteoclasticus B316	Butyrivibrio proteoclasticus B316	Clostridia		Loa loa	Metazoa
ref|YP_003831833.1|	302671873	cellular organisms,Bacteria,Firmicutes,Clostridia,Clostridiales,Lachnospiraceae,Butyrivibrio,Clostridium proteoclasticum,Butyrivibrio proteoclasticus B316	Butyrivibrio proteoclasticus B316	Clostridia		Lodderomyces elongisporus NRRL YB-4239	Fungi
ref|YP_003860762.1|	305664475	cellular organisms,Bacteria,Bacteroidetes/Chlorobi group,Bacteroidetes,Flavobacteriia,Flavobacteriales,Flavobacteriaceae,Maribacter,Maribacter sp. HTCC2170	Maribacter sp. HTCC2170	Bacteroidetes		Loxodonta africana	Metazoa
ref|YP_003862027.1|	305665740	cellular organisms,Bacteria,Bacteroidetes/Chlorobi group,Bacteroidetes,Flavobacteriia,Flavobacteriales,Flavobacteriaceae,Maribacter,Maribacter sp. HTCC2170	Maribacter sp. HTCC2170	Bacteroidetes		Lyngbya sp. PCC 8106	Oscillatoriales
ref|YP_003862685.1|	305666398	cellular organisms,Bacteria,Bacteroidetes/Chlorobi group,Bacteroidetes,Flavobacteriia,Flavobacteriales,Flavobacteriaceae,Maribacter,Maribacter sp. HTCC2170	Maribacter sp. HTCC2170	Bacteroidetes		Macaca mulatta	Metazoa
ref|YP_003926970.1|	308182843	cellular organisms,Bacteria,Proteobacteria,delta/epsilon subdivisions,Epsilonproteobacteria,Campylobacterales,Helicobacteraceae,Helicobacter,Helicobacter pylori,Helicobacter pylori PeCan4	Helicobacter pylori PeCan4	delta-epsilon_subdivisions		Magnetospirillum magneticum AMB-1	Alphaproteobacteria
ref|YP_003969668.1|	310831025	Viruses,dsDNA viruses, no RNA stage,unclassified dsDNA viruses,Cafeteria roenbergensis virus BV-PW1	Cafeteria roenbergensis virus BV-PW1	unclassified_dsDNA_viruses		Magnetospirillum magnetotacticum MS-1	Alphaproteobacteria
ref|YP_003969763.1|	310831120	Viruses,dsDNA viruses, no RNA stage,unclassified dsDNA viruses,Cafeteria roenbergensis virus BV-PW1	Cafeteria roenbergensis virus BV-PW1	unclassified_dsDNA_viruses		Mannheimia haemolytica serotype A2 str. BOVINE	Gammaproteobacteria
ref|YP_003969775.1|	310831132	Viruses,dsDNA viruses, no RNA stage,unclassified dsDNA viruses,Cafeteria roenbergensis virus BV-PW1	Cafeteria roenbergensis virus BV-PW1	unclassified_dsDNA_viruses		Maribacter sp. HTCC2170	Bacteroidetes
ref|YP_003969816.1|	310831173	Viruses,dsDNA viruses, no RNA stage,unclassified dsDNA viruses,Cafeteria roenbergensis virus BV-PW1	Cafeteria roenbergensis virus BV-PW1	unclassified_dsDNA_viruses		Marseillevirus	unclassified_dsDNA_viruses (Marseil)
ref|YP_003969817.1|	310831174	Viruses,dsDNA viruses, no RNA stage,unclassified dsDNA viruses,Cafeteria roenbergensis virus BV-PW1	Cafeteria roenbergensis virus BV-PW1	unclassified_dsDNA_viruses		Medicago truncatula	Streptophyta
ref|YP_003969818.1|	310831175	Viruses,dsDNA viruses, no RNA stage,unclassified dsDNA viruses,Cafeteria roenbergensis virus BV-PW1	Cafeteria roenbergensis virus BV-PW1	unclassified_dsDNA_viruses		Megachile rotundata	Metazoa
ref|YP_003969852.1|	310831209	Viruses,dsDNA viruses, no RNA stage,unclassified dsDNA viruses,Cafeteria roenbergensis virus BV-PW1	Cafeteria roenbergensis virus BV-PW1	unclassified_dsDNA_viruses		Megamonas funiformis YIT 11815	Negativicutes
ref|YP_003969923.1|	310831280	Viruses,dsDNA viruses, no RNA stage,unclassified dsDNA viruses,Cafeteria roenbergensis virus BV-PW1	Cafeteria roenbergensis virus BV-PW1	unclassified_dsDNA_viruses		Megavirus chiliensis	Mimiviridae
ref|YP_003969937.1|	310831294	Viruses,dsDNA viruses, no RNA stage,unclassified dsDNA viruses,Cafeteria roenbergensis virus BV-PW1	Cafeteria roenbergensis virus BV-PW1	unclassified_dsDNA_viruses		Mesoflavibacter zeaxanthinifaciens S86	Bacteroidetes
ref|YP_003969947.1|	310831304	Viruses,dsDNA viruses, no RNA stage,unclassified dsDNA viruses,Cafeteria roenbergensis virus BV-PW1	Cafeteria roenbergensis virus BV-PW1	unclassified_dsDNA_viruses		Mesorhizobium amorphae CCNWGS0123	Alphaproteobacteria
ref|YP_003969949.1|	310831306	Viruses,dsDNA viruses, no RNA stage,unclassified dsDNA viruses,Cafeteria roenbergensis virus BV-PW1	Cafeteria roenbergensis virus BV-PW1	unclassified_dsDNA_viruses		Metallosphaera cuprina Ar-4	Thermoprotei
ref|YP_003969972.1|	310831329	Viruses,dsDNA viruses, no RNA stage,unclassified dsDNA viruses,Cafeteria roenbergensis virus BV-PW1	Cafeteria roenbergensis virus BV-PW1	unclassified_dsDNA_viruses		Metaseiulus occidentalis	Metazoa
ref|YP_003969975.1|	310831332	Viruses,dsDNA viruses, no RNA stage,unclassified dsDNA viruses,Cafeteria roenbergensis virus BV-PW1	Cafeteria roenbergensis virus BV-PW1	unclassified_dsDNA_viruses		Methanocaldococcus jannaschii DSM 2661	Methanococci
ref|YP_003969980.1|	310831337	Viruses,dsDNA viruses, no RNA stage,unclassified dsDNA viruses,Cafeteria roenbergensis virus BV-PW1	Cafeteria roenbergensis virus BV-PW1	unclassified_dsDNA_viruses		Methanocaldococcus vulcanius M7	Methanococci
ref|YP_003969981.1|	310831338	Viruses,dsDNA viruses, no RNA stage,unclassified dsDNA viruses,Cafeteria roenbergensis virus BV-PW1	Cafeteria roenbergensis virus BV-PW1	unclassified_dsDNA_viruses		Methanococcus maripaludis S2	Methanococci
ref|YP_003970015.1|	310831372	Viruses,dsDNA viruses, no RNA stage,unclassified dsDNA viruses,Cafeteria roenbergensis virus BV-PW1	Cafeteria roenbergensis virus BV-PW1	unclassified_dsDNA_viruses		Methanohalobium evestigatum Z-7303	Methanomicrobia
ref|YP_003970029.1|	310831386	Viruses,dsDNA viruses, no RNA stage,unclassified dsDNA viruses,Cafeteria roenbergensis virus BV-PW1	Cafeteria roenbergensis virus BV-PW1	unclassified_dsDNA_viruses		Methanosaeta thermophila PT	Methanomicrobia
ref|YP_003970033.1|	310831390	Viruses,dsDNA viruses, no RNA stage,unclassified dsDNA viruses,Cafeteria roenbergensis virus BV-PW1	Cafeteria roenbergensis virus BV-PW1	unclassified_dsDNA_viruses		Methanosalsum zhilinae DSM 4017	Methanomicrobia
ref|YP_003970075.1|	310831432	Viruses,dsDNA viruses, no RNA stage,unclassified dsDNA viruses,Cafeteria roenbergensis virus BV-PW1	Cafeteria roenbergensis virus BV-PW1	unclassified_dsDNA_viruses		Methylacidiphilum fumariolicum SolV	Verrucomicrobia
ref|YP_003970079.1|	310831436	Viruses,dsDNA viruses, no RNA stage,unclassified dsDNA viruses,Cafeteria roenbergensis virus BV-PW1	Cafeteria roenbergensis virus BV-PW1	unclassified_dsDNA_viruses		Methylacidiphilum infernorum V4	Verrucomicrobia
ref|YP_003970105.1|	310831462	Viruses,dsDNA viruses, no RNA stage,unclassified dsDNA viruses,Cafeteria roenbergensis virus BV-PW1	Cafeteria roenbergensis virus BV-PW1	unclassified_dsDNA_viruses		Methylomicrobium alcaliphilum 20Z	Gammaproteobacteria
ref|YP_003970126.1|	310831483	Viruses,dsDNA viruses, no RNA stage,unclassified dsDNA viruses,Cafeteria roenbergensis virus BV-PW1	Cafeteria roenbergensis virus BV-PW1	unclassified_dsDNA_viruses		Methylophilales bacterium HTCC2181	Betaproteobacteria
ref|YP_003970159.1|	310831516	Viruses,dsDNA viruses, no RNA stage,unclassified dsDNA viruses,Cafeteria roenbergensis virus BV-PW1	Cafeteria roenbergensis virus BV-PW1	unclassified_dsDNA_viruses		Methylosinus trichosporium OB3b	Alphaproteobacteria
ref|YP_003970183.1|	310831540	Viruses,dsDNA viruses, no RNA stage,unclassified dsDNA viruses,Cafeteria roenbergensis virus BV-PW1	Cafeteria roenbergensis virus BV-PW1	unclassified_dsDNA_viruses		Methylotenera mobilis JLW8	Betaproteobacteria
ref|YP_003974887.1|	311069964	cellular organisms,Bacteria,Firmicutes,Bacilli,Bacillales,Bacillaceae,Bacillus,Bacillus subtilis group,Bacillus atrophaeus,Bacillus atrophaeus 1942	Bacillus atrophaeus 1942	Bacilli		Methylotenera versatilis 301	Betaproteobacteria
ref|YP_003986482.1|	311977363	Viruses,dsDNA viruses, no RNA stage,Mimiviridae,Mimivirus,Acanthamoeba polyphaga mimivirus	Acanthamoeba polyphaga mimivirus	Mimiviridae		Methylovorus glucosetrophus SIP3-4	Betaproteobacteria
ref|YP_003986703.1|	311977583	Viruses,dsDNA viruses, no RNA stage,Mimiviridae,Mimivirus,Acanthamoeba polyphaga mimivirus	Acanthamoeba polyphaga mimivirus	Mimiviridae		Meyerozyma guilliermondii ATCC 6260	Fungi
ref|YP_003986746.1|	311977626	Viruses,dsDNA viruses, no RNA stage,Mimiviridae,Mimivirus,Acanthamoeba polyphaga mimivirus	Acanthamoeba polyphaga mimivirus	Mimiviridae		Microcoleus vaginatus FGP-2	Oscillatoriales
ref|YP_003986812.1|	311977692	Viruses,dsDNA viruses, no RNA stage,Mimiviridae,Mimivirus,Acanthamoeba polyphaga mimivirus	Acanthamoeba polyphaga mimivirus	Mimiviridae		Microcystis aeruginosa NIES-843	Chroococcales
ref|YP_003986853.1|	311977733	Viruses,dsDNA viruses, no RNA stage,Mimiviridae,Mimivirus,Acanthamoeba polyphaga mimivirus	Acanthamoeba polyphaga mimivirus	Mimiviridae		Micromonas pusilla CCMP1545	Chlorophyta
ref|YP_003986857.1|	311977737	Viruses,dsDNA viruses, no RNA stage,Mimiviridae,Mimivirus,Acanthamoeba polyphaga mimivirus	Acanthamoeba polyphaga mimivirus	Mimiviridae		Micromonas sp. RCC1109 virus MpV1	Phycodnaviridae
ref|YP_003986858.1|	311977738	Viruses,dsDNA viruses, no RNA stage,Mimiviridae,Mimivirus,Acanthamoeba polyphaga mimivirus	Acanthamoeba polyphaga mimivirus	Mimiviridae		Micromonas sp. RCC299	Chlorophyta
ref|YP_003986880.1|	311977760	Viruses,dsDNA viruses, no RNA stage,Mimiviridae,Mimivirus,Acanthamoeba polyphaga mimivirus	Acanthamoeba polyphaga mimivirus	Mimiviridae		Microscilla marina ATCC 23134	Bacteroidetes
ref|YP_003986882.1|	311977762	Viruses,dsDNA viruses, no RNA stage,Mimiviridae,Mimivirus,Acanthamoeba polyphaga mimivirus	Acanthamoeba polyphaga mimivirus	Mimiviridae		Mitsuokella multacida DSM 20544	Negativicutes
ref|YP_003986883.1|	311977763	Viruses,dsDNA viruses, no RNA stage,Mimiviridae,Mimivirus,Acanthamoeba polyphaga mimivirus	Acanthamoeba polyphaga mimivirus	Mimiviridae		Monodelphis domestica	Metazoa
ref|YP_003986887.1|	311977767	Viruses,dsDNA viruses, no RNA stage,Mimiviridae,Mimivirus,Acanthamoeba polyphaga mimivirus	Acanthamoeba polyphaga mimivirus	Mimiviridae		Monosiga brevicollis MX1	Choanoflagellida
ref|YP_003986913.1|	311977793	Viruses,dsDNA viruses, no RNA stage,Mimiviridae,Mimivirus,Acanthamoeba polyphaga mimivirus	Acanthamoeba polyphaga mimivirus	Mimiviridae		Muricauda ruestringensis DSM 13258	Bacteroidetes
ref|YP_003986938.1|	311977818	Viruses,dsDNA viruses, no RNA stage,Mimiviridae,Mimivirus,Acanthamoeba polyphaga mimivirus	Acanthamoeba polyphaga mimivirus	Mimiviridae		Mus musculus	Metazoa
ref|YP_003986964.1|	311977844	Viruses,dsDNA viruses, no RNA stage,Mimiviridae,Mimivirus,Acanthamoeba polyphaga mimivirus	Acanthamoeba polyphaga mimivirus	Mimiviridae		Mycobacterium massiliense str. GO 06	Actinobacteria
ref|YP_003987016.1|	311977896	Viruses,dsDNA viruses, no RNA stage,Mimiviridae,Mimivirus,Acanthamoeba polyphaga mimivirus	Acanthamoeba polyphaga mimivirus	Mimiviridae		Mycobacterium parascrofulaceum ATCC BAA-614	Actinobacteria
ref|YP_003987078.1|	311977958	Viruses,dsDNA viruses, no RNA stage,Mimiviridae,Mimivirus,Acanthamoeba polyphaga mimivirus	Acanthamoeba polyphaga mimivirus	Mimiviridae		Mycobacterium sp. MCS	Actinobacteria
ref|YP_003987080.1|	311977960	Viruses,dsDNA viruses, no RNA stage,Mimiviridae,Mimivirus,Acanthamoeba polyphaga mimivirus	Acanthamoeba polyphaga mimivirus	Mimiviridae		Mycoplasma bovis Hubei-1	Mollicutes
ref|YP_003987109.1|	311977989	Viruses,dsDNA viruses, no RNA stage,Mimiviridae,Mimivirus,Acanthamoeba polyphaga mimivirus	Acanthamoeba polyphaga mimivirus	Mimiviridae		NULL	Bacilli
ref|YP_003996043.1|	312144597	cellular organisms,Bacteria,Firmicutes,Clostridia,Halanaerobiales,Halanaerobiaceae,Halanaerobium,Halanaerobium hydrogeniformans	Halanaerobium hydrogeniformans	Clostridia		Naegleria gruberi strain NEG-M	Schizopyrenida
ref|YP_004061473.1|	313768042	Viruses,dsDNA viruses, no RNA stage,Phycodnaviridae,Prasinovirus,unclassified Prasinovirus,Bathycoccus sp. RCC1105 virus BpV,Bathycoccus sp. RCC1105 virus BpV1	Bathycoccus sp. RCC1105 virus BpV1	Phycodnaviridae		Nasonia vitripennis	Metazoa
ref|YP_004061521.1|	313768090	Viruses,dsDNA viruses, no RNA stage,Phycodnaviridae,Prasinovirus,unclassified Prasinovirus,Bathycoccus sp. RCC1105 virus BpV,Bathycoccus sp. RCC1105 virus BpV1	Bathycoccus sp. RCC1105 virus BpV1	Phycodnaviridae		Naumovozyma dairenensis CBS 421	Fungi
ref|YP_004061546.1|	313768115	Viruses,dsDNA viruses, no RNA stage,Phycodnaviridae,Prasinovirus,unclassified Prasinovirus,Bathycoccus sp. RCC1105 virus BpV,Bathycoccus sp. RCC1105 virus BpV1	Bathycoccus sp. RCC1105 virus BpV1	Phycodnaviridae		Nautilia profundicola AmH	delta-epsilon_subdivisions
ref|YP_004061557.1|	313768126	Viruses,dsDNA viruses, no RNA stage,Phycodnaviridae,Prasinovirus,unclassified Prasinovirus,Bathycoccus sp. RCC1105 virus BpV,Bathycoccus sp. RCC1105 virus BpV1	Bathycoccus sp. RCC1105 virus BpV1	Phycodnaviridae		Nectria haematococca mpVI 77-13-4	Fungi
ref|YP_004061663.1|	313844000	Viruses,dsDNA viruses, no RNA stage,Phycodnaviridae,Prasinovirus,unclassified Prasinovirus,Ostreococcus lucimarinus virus OlV1	Ostreococcus lucimarinus virus OlV1	Phycodnaviridae		Neisseria gonorrhoeae FA6140	Betaproteobacteria
ref|YP_004061693.1|	313844030	Viruses,dsDNA viruses, no RNA stage,Phycodnaviridae,Prasinovirus,unclassified Prasinovirus,Ostreococcus lucimarinus virus OlV1	Ostreococcus lucimarinus virus OlV1	Phycodnaviridae		Neisseria meningitidis FAM18	Betaproteobacteria
ref|YP_004061744.1|	313844081	Viruses,dsDNA viruses, no RNA stage,Phycodnaviridae,Prasinovirus,unclassified Prasinovirus,Ostreococcus lucimarinus virus OlV1	Ostreococcus lucimarinus virus OlV1	Phycodnaviridae		Neisseria polysaccharea ATCC 43768	Betaproteobacteria
ref|YP_004061746.1|	313844083	Viruses,dsDNA viruses, no RNA stage,Phycodnaviridae,Prasinovirus,unclassified Prasinovirus,Ostreococcus lucimarinus virus OlV1	Ostreococcus lucimarinus virus OlV1	Phycodnaviridae		Nematostella vectensis	Metazoa
ref|YP_004061769.1|	313844106	Viruses,dsDNA viruses, no RNA stage,Phycodnaviridae,Prasinovirus,unclassified Prasinovirus,Ostreococcus lucimarinus virus OlV1	Ostreococcus lucimarinus virus OlV1	Phycodnaviridae		Neosartorya fischeri NRRL 181	Fungi
ref|YP_004061950.1|	313768270	Viruses,dsDNA viruses, no RNA stage,Phycodnaviridae,Prasinovirus,unclassified Prasinovirus,Micromonas sp. RCC1109 virus MpV1	Micromonas sp. RCC1109 virus MpV1	Phycodnaviridae		Neurospora crassa OR74A	Fungi
ref|YP_004061975.1|	313768295	Viruses,dsDNA viruses, no RNA stage,Phycodnaviridae,Prasinovirus,unclassified Prasinovirus,Micromonas sp. RCC1109 virus MpV1	Micromonas sp. RCC1109 virus MpV1	Phycodnaviridae		Niabella soli DSM 19437	Bacteroidetes
ref|YP_004062016.1|	313768336	Viruses,dsDNA viruses, no RNA stage,Phycodnaviridae,Prasinovirus,unclassified Prasinovirus,Micromonas sp. RCC1109 virus MpV1	Micromonas sp. RCC1109 virus MpV1	Phycodnaviridae		Nitratifractor salsuginis DSM 16511	delta-epsilon_subdivisions
ref|YP_004062073.1|	313768393	Viruses,dsDNA viruses, no RNA stage,Phycodnaviridae,Prasinovirus,unclassified Prasinovirus,Micromonas sp. RCC1109 virus MpV1	Micromonas sp. RCC1109 virus MpV1	Phycodnaviridae		Nitratiruptor sp. SB155-2	delta-epsilon_subdivisions
ref|YP_004062087.1|	313768407	Viruses,dsDNA viruses, no RNA stage,Phycodnaviridae,Prasinovirus,unclassified Prasinovirus,Micromonas sp. RCC1109 virus MpV1	Micromonas sp. RCC1109 virus MpV1	Phycodnaviridae		Nitrococcus mobilis Nb-231	Gammaproteobacteria
ref|YP_004063526.1|	314055188	Viruses,dsDNA viruses, no RNA stage,Phycodnaviridae,unclassified Phycodnaviridae,Ostreococcus tauri virus 2	Ostreococcus tauri virus 2	Phycodnaviridae		Nitrolancetus hollandicus Lb	Thermomicrobia
ref|YP_004063529.1|	314055191	Viruses,dsDNA viruses, no RNA stage,Phycodnaviridae,unclassified Phycodnaviridae,Ostreococcus tauri virus 2	Ostreococcus tauri virus 2	Phycodnaviridae		Nitrosopumilus maritimus SCM1	Nitrosopumilales
ref|YP_004063535.1|	314055197	Viruses,dsDNA viruses, no RNA stage,Phycodnaviridae,unclassified Phycodnaviridae,Ostreococcus tauri virus 2	Ostreococcus tauri virus 2	Phycodnaviridae		Nodularia spumigena CCY9414	Nostocales
ref|YP_004063563.1|	314055225	Viruses,dsDNA viruses, no RNA stage,Phycodnaviridae,unclassified Phycodnaviridae,Ostreococcus tauri virus 2	Ostreococcus tauri virus 2	Phycodnaviridae		Nosema ceranae BRL01	Fungi
ref|YP_004063572.1|	314055234	Viruses,dsDNA viruses, no RNA stage,Phycodnaviridae,unclassified Phycodnaviridae,Ostreococcus tauri virus 2	Ostreococcus tauri virus 2	Phycodnaviridae		Nostoc punctiforme PCC 73102	Nostocales
ref|YP_004063931.1|	314121812	Viruses,dsDNA viruses, no RNA stage,Caudovirales,Myoviridae,Tevenvirinae,T4-like viruses,unclassified T4-like viruses,Enterobacteria phage vB_EcoM-VR7	Enterobacteria phage vB_EcoM-VR7	Caudovirales		Novosphingobium nitrogenifigens DSM 19370	Alphaproteobacteria
ref|YP_004091579.1|	317132265	cellular organisms,Bacteria,Firmicutes,Clostridia,Clostridiales,Ruminococcaceae,Ethanoligenens,Ethanoligenens harbinense,Ethanoligenens harbinense YUAN-3	Ethanoligenens harbinense YUAN-3	Clostridia		Novosphingobium sp. AP12	Alphaproteobacteria
ref|YP_004120649.1|	317152601	cellular organisms,Bacteria,Proteobacteria,delta/epsilon subdivisions,Deltaproteobacteria,Desulfovibrionales,Desulfovibrionaceae,Desulfovibrio,Desulfovibrio aespoeensis,Desulfovibrio aespoeensis Aspo-2	Desulfovibrio aespoeensis Aspo-2	delta-epsilon_subdivisions		Novosphingobium sp. Rr 2-17	Alphaproteobacteria
ref|YP_004218723.1|	322436511	cellular organisms,Bacteria,Fibrobacteres/Acidobacteria group,Acidobacteria,Acidobacteriia,Acidobacteriales,Acidobacteriaceae,Granulicella,Granulicella tundricola,Granulicella tundricola MP5ACTX9	Granulicella tundricola MP5ACTX9	Acidobacteria		Oceanicola batsensis HTCC2597	Alphaproteobacteria
ref|YP_004238839.1|	325955179	cellular organisms,Bacteria,Bacteroidetes/Chlorobi group,Bacteroidetes,Flavobacteriia,Flavobacteriales,Flavobacteriaceae,Weeksella,Weeksella virosa,Weeksella virosa DSM 16922	Weeksella virosa DSM 16922	Bacteroidetes		Oceanicola granulosus HTCC2516	Alphaproteobacteria
ref|YP_004246348.1|	325970157	cellular organisms,Bacteria,Spirochaetes,Spirochaetia,Spirochaetales,Spirochaetaceae,Sphaerochaeta,Sphaerochaeta globus,Sphaerochaeta globus str. Buddy	Sphaerochaeta globus str. Buddy	Spirochaetia		Oceanithermus profundus DSM 14977	Deinococci
ref|YP_004264417.1|	325288236	cellular organisms,Bacteria,Firmicutes,Clostridia,Clostridiales,Peptococcaceae,Syntrophobotulus,Syntrophobotulus glycolicus,Syntrophobotulus glycolicus DSM 8271	Syntrophobotulus glycolicus DSM 8271	Clostridia		Odoribacter splanchnicus DSM 20712	Bacteroidetes
ref|YP_004316651.1|	326798832	cellular organisms,Bacteria,Bacteroidetes/Chlorobi group,Bacteroidetes,Sphingobacteriia,Sphingobacteriales,Sphingobacteriaceae,Sphingobacterium,Sphingobacterium sp. 21	Sphingobacterium sp. 21	Bacteroidetes		Opitutus terrae PB90-1	Verrucomicrobia
ref|YP_004323928.1|	326783569	Viruses,dsDNA viruses, no RNA stage,Caudovirales,Myoviridae,unclassified Myoviridae,Synechococcus phage Syn19	Synechococcus phage Syn19	Caudovirales		Oreochromis niloticus	Metazoa
ref|YP_004324183.1|	326783789	Viruses,dsDNA viruses, no RNA stage,Caudovirales,Myoviridae,unclassified Myoviridae,Synechococcus phage S-SSM7	Synechococcus phage S-SSM7	Caudovirales		Oribacterium sp. oral taxon 078 str. F0262	Clostridia
ref|YP_004324957.1|	326784552	Viruses,dsDNA viruses, no RNA stage,Caudovirales,Myoviridae,unclassified Myoviridae,Prochlorococcus phage P-SSM7	Prochlorococcus phage P-SSM7	Caudovirales		Oryctolagus cuniculus	Metazoa
ref|YP_004344352.1|	327403514	cellular organisms,Bacteria,Bacteroidetes/Chlorobi group,Bacteroidetes,Flavobacteriia,Flavobacteriales,Cryomorphaceae,Fluviicola,Fluviicola taffensis,Fluviicola taffensis DSM 16823	Fluviicola taffensis DSM 16823	Bacteroidetes		Oryza sativa Japonica Group	Streptophyta
ref|YP_004347313.1|	327409893	Viruses,dsDNA viruses, no RNA stage,unclassified dsDNA viruses,Marseillevirus family,Lausannevirus	Lausannevirus	unclassified_dsDNA_viruses		Oryzias latipes	Metazoa
ref|YP_004410129.1|	330835401	cellular organisms,Archaea,Crenarchaeota,Thermoprotei,Sulfolobales,Sulfolobaceae,Metallosphaera,Metallosphaera cuprina,Metallosphaera cuprina Ar-4	Metallosphaera cuprina Ar-4	Thermoprotei		Ostreococcus lucimarinus CCE9901	Chlorophyta
ref|YP_004419914.1|	332289062	cellular organisms,Bacteria,Proteobacteria,Gammaproteobacteria,Pasteurellales,Pasteurellaceae,Gallibacterium,Gallibacterium anatis,Gallibacterium anatis UMN179	Gallibacterium anatis UMN179	Gammaproteobacteria		Ostreococcus lucimarinus virus OlV1	Phycodnaviridae
ref|YP_004429764.1|	332291155	cellular organisms,Bacteria,Bacteroidetes/Chlorobi group,Bacteroidetes,Flavobacteriia,Flavobacteriales,Flavobacteriaceae,Krokinobacter,Krokinobacter sp. 4H-3-7-5	Krokinobacter sp. 4H-3-7-5	Bacteroidetes		Ostreococcus tauri	Chlorophyta
ref|YP_004516175.1|	333978230	cellular organisms,Bacteria,Firmicutes,Clostridia,Clostridiales,Peptococcaceae,Desulfotomaculum,Desulfotomaculum kuznetsovii,Desulfotomaculum kuznetsovii DSM 6115	Desulfotomaculum kuznetsovii DSM 6115	Clostridia		Ostreococcus tauri virus 1	Phycodnaviridae
ref|YP_004537338.1|	334144182	cellular organisms,Bacteria,Proteobacteria,Gammaproteobacteria,Thiotrichales,Piscirickettsiaceae,Thioalkalimicrobium,Thioalkalimicrobium cyclicum,Thioalkalimicrobium cyclicum ALM1	Thioalkalimicrobium cyclicum ALM1	Gammaproteobacteria		Ostreococcus tauri virus 2	Phycodnaviridae
ref|YP_004551971.1|	334319412	cellular organisms,Bacteria,Proteobacteria,Alphaproteobacteria,Rhizobiales,Rhizobiaceae,Sinorhizobium/Ensifer group,Sinorhizobium,Sinorhizobium meliloti,Sinorhizobium meliloti AK83	Sinorhizobium meliloti AK83	Alphaproteobacteria		Ostreococcus virus OsV5	Phycodnaviridae
ref|YP_004579025.1|	336171887	cellular organisms,Bacteria,Bacteroidetes/Chlorobi group,Bacteroidetes,Flavobacteriia,Flavobacteriales,Flavobacteriaceae,Lacinutrix,Lacinutrix sp. 5H-3-7-4	Lacinutrix sp. 5H-3-7-4	Bacteroidetes		Otolemur garnettii	Metazoa
ref|YP_004616121.1|	336476980	cellular organisms,Archaea,Euryarchaeota,Methanomicrobia,Methanosarcinales,Methanosarcinaceae,Methanosalsum,Methanosalsum zhilinae,Methanosalsum zhilinae DSM 4017	Methanosalsum zhilinae DSM 4017	Methanomicrobia		Oxalobacteraceae bacterium IMCC9480	Betaproteobacteria
ref|YP_004646178.1|	337752016	cellular organisms,Bacteria,Firmicutes,Bacilli,Bacillales,Paenibacillaceae,Paenibacillus,Paenibacillus mucilaginosus,Paenibacillus mucilaginosus KNP414	Paenibacillus mucilaginosus KNP414	Bacilli		Paenibacillus elgii B69	Bacilli
ref|YP_004654587.1|	338210538	cellular organisms,Bacteria,Bacteroidetes/Chlorobi group,Bacteroidetes,Cytophagia,Cytophagales,Cytophagaceae,Runella,Runella slithyformis,Runella slithyformis DSM 19594	Runella slithyformis DSM 19594	Bacteroidetes		Paenibacillus larvae subsp. larvae BRL-230010	Bacilli
ref|YP_004683115.1|	339320593	cellular organisms,Bacteria,Tenericutes,Mollicutes,Mycoplasmatales,Mycoplasmataceae,Mycoplasma,Mycoplasma bovis,Mycoplasma bovis Hubei-1	Mycoplasma bovis Hubei-1	Mollicutes		Paenibacillus mucilaginosus KNP414	Bacilli
ref|YP_004771317.1|	342732478	cellular organisms,Bacteria,Firmicutes,Clostridia,Clostridiales,Clostridiaceae,Candidatus Arthromitus,Candidatus Arthromitus sp. SFB-mouse,Candidatus Arthromitus sp. SFB-mouse-Japan	Candidatus Arthromitus sp. SFB-mouse-Japan	Clostridia		Paenibacillus terrae HPL-003	Bacilli
ref|YP_004781855.1|	347524285	cellular organisms,Archaea,Crenarchaeota,Thermoprotei,Desulfurococcales,Pyrodictiaceae,Pyrolobus,Pyrolobus fumarii,Pyrolobus fumarii 1A	Pyrolobus fumarii 1A	Thermoprotei		Paenibacillus vortex V453	Bacilli
ref|YP_004886034.1|	352516717	cellular organisms,Bacteria,Firmicutes,Bacilli,Lactobacillales,Enterococcaceae,Tetragenococcus,Tetragenococcus halophilus,Tetragenococcus halophilus NBRC 12172	Tetragenococcus halophilus NBRC 12172	Bacilli		Paludibacter propionicigenes WB4	Bacteroidetes
ref|YP_004894066.1|	363539837	Viruses,dsDNA viruses, no RNA stage,Mimiviridae,Mimivirus,Megavirus chiliensis	Megavirus chiliensis	Mimiviridae		Pantoea sp. YR343	Gammaproteobacteria
ref|YP_004894147.1|	363539852	Viruses,dsDNA viruses, no RNA stage,Mimiviridae,Mimivirus,Megavirus chiliensis	Megavirus chiliensis	Mimiviridae		Pantoea stewartii subsp. stewartii DC283	Gammaproteobacteria
ref|YP_004894356.1|	363540124	Viruses,dsDNA viruses, no RNA stage,Mimiviridae,Mimivirus,Megavirus chiliensis	Megavirus chiliensis	Mimiviridae		Parachlamydia acanthamoebae str. Hall's coccus	Chlamydiae
ref|YP_004894489.1|	363540820	Viruses,dsDNA viruses, no RNA stage,Mimiviridae,Mimivirus,Megavirus chiliensis	Megavirus chiliensis	Mimiviridae		Paracoccus denitrificans PD1222	Alphaproteobacteria
ref|YP_004894492.1|	363540630	Viruses,dsDNA viruses, no RNA stage,Mimiviridae,Mimivirus,Megavirus chiliensis	Megavirus chiliensis	Mimiviridae		Paramecium bursaria Chlorella virus 1	Phycodnaviridae
ref|YP_004894515.1|	363540260	Viruses,dsDNA viruses, no RNA stage,Mimiviridae,Mimivirus,Megavirus chiliensis	Megavirus chiliensis	Mimiviridae		Paramecium bursaria Chlorella virus AR158	Phycodnaviridae
ref|YP_004894535.1|	363540130	Viruses,dsDNA viruses, no RNA stage,Mimiviridae,Mimivirus,Megavirus chiliensis	Megavirus chiliensis	Mimiviridae		Paramecium bursaria Chlorella virus FR483	Phycodnaviridae
ref|YP_004894570.1|	363540279	Viruses,dsDNA viruses, no RNA stage,Mimiviridae,Mimivirus,Megavirus chiliensis	Megavirus chiliensis	Mimiviridae		Paramecium bursaria Chlorella virus NY2A	Phycodnaviridae
ref|YP_004894603.1|	363540672	Viruses,dsDNA viruses, no RNA stage,Mimiviridae,Mimivirus,Megavirus chiliensis	Megavirus chiliensis	Mimiviridae		Paramecium tetraurelia strain d4-2	Ciliophora
ref|YP_004894610.1|	363540715	Viruses,dsDNA viruses, no RNA stage,Mimiviridae,Mimivirus,Megavirus chiliensis	Megavirus chiliensis	Mimiviridae		Pasteurella multocida subsp. multocida str. Pm70	Gammaproteobacteria
ref|YP_004894612.1|	363540729	Viruses,dsDNA viruses, no RNA stage,Mimiviridae,Mimivirus,Megavirus chiliensis	Megavirus chiliensis	Mimiviridae		Paulinella chromatophora	Cercozoa
ref|YP_004894629.1|	363540187	Viruses,dsDNA viruses, no RNA stage,Mimiviridae,Mimivirus,Megavirus chiliensis	Megavirus chiliensis	Mimiviridae		Pelosinus fermentans DSM 17108	Negativicutes
ref|YP_004894648.1|	363540162	Viruses,dsDNA viruses, no RNA stage,Mimiviridae,Mimivirus,Megavirus chiliensis	Megavirus chiliensis	Mimiviridae		Penicillium chrysogenum Wisconsin 54-1255	Fungi
ref|YP_004949241.1|	365967679	cellular organisms,Bacteria,Proteobacteria,Gammaproteobacteria,Pasteurellales,Pasteurellaceae,Aggregatibacter,Aggregatibacter actinomycetemcomitans,Aggregatibacter actinomycetemcomitans ANH9381	Aggregatibacter actinomycetemcomitans ANH9381	Gammaproteobacteria		Peptostreptococcus stomatis DSM 17678	Clostridia
ref|YP_005085650.1|	374327450	cellular organisms,Archaea,Crenarchaeota,Thermoprotei,Thermoproteales,Thermoproteaceae,Pyrobaculum,Pyrobaculum sp. 1860	Pyrobaculum sp. 1860	Thermoprotei		Perkinsus marinus ATCC 50983	Perkinsea
ref|YP_005094193.1|	374337490	cellular organisms,Bacteria,Firmicutes,Bacilli,Lactobacillales,Streptococcaceae,Streptococcus,Streptococcus macedonicus,Streptococcus macedonicus ACA-DC 198	Streptococcus macedonicus ACA-DC 198	Bacilli		Persephonella marina EX-H1	Aquificae
ref|YP_005230968.1|	378443258	cellular organisms,Bacteria,Proteobacteria,Gammaproteobacteria,Vibrionales,Vibrionaceae,Aliivibrio,Aliivibrio fischeri	Aliivibrio fischeri	Gammaproteobacteria		Phaeodactylum tricornutum CCAP 1055/1	Bacillariophyta
ref|YP_005357768.1|	383451047	cellular organisms,Bacteria,Bacteroidetes/Chlorobi group,Bacteroidetes,Flavobacteriia,Flavobacteriales,Flavobacteriaceae,Flavobacterium,Flavobacterium indicum,Flavobacterium indicum GPTSA100-9	Flavobacterium indicum GPTSA100-9	Bacteroidetes		Phaeosphaeria nodorum SN15	Fungi
ref|YP_005377477.1|	383316635	cellular organisms,Bacteria,Proteobacteria,Gammaproteobacteria,Xanthomonadales,Xanthomonadaceae,Frateuria,Frateuria aurantia,Frateuria aurantia DSM 6220	Frateuria aurantia DSM 6220	Gammaproteobacteria		Photobacterium leiognathi subsp. mandapamensis svers.1.1.	Gammaproteobacteria
ref|YP_005414352.1|	383500993	cellular organisms,Bacteria,Proteobacteria,Alphaproteobacteria,Rickettsiales,Rickettsiaceae,Rickettsieae,Rickettsia,spotted fever group,Rickettsia australis,Rickettsia australis str. Cutlack	Rickettsia australis str. Cutlack	Alphaproteobacteria		Physcomitrella patens subsp. patens	Streptophyta
ref|YP_005442438.1|	383763456	cellular organisms,Bacteria,Chloroflexi,Caldilineae,Caldilineales,Caldilineaceae,Caldilinea,Caldilinea aerophila,Caldilinea aerophila DSM 14535 = NBRC 104270	Caldilinea aerophila DSM 14535 = NBRC 104270	Caldilineae		Phytophthora infestans T30-4	Oomycetes
ref|YP_005475147.1|	383790573	cellular organisms,Bacteria,Spirochaetes,Spirochaetia,Spirochaetales,Spirochaetaceae,Spirochaeta,Spirochaeta africana,Spirochaeta africana DSM 8902	Spirochaeta africana DSM 8902	Spirochaetia		Plasmodium chabaudi chabaudi	Apicomplexa
ref|YP_005475416.1|	383790842	cellular organisms,Bacteria,Spirochaetes,Spirochaetia,Spirochaetales,Spirochaetaceae,Spirochaeta,Spirochaeta africana,Spirochaeta africana DSM 8902	Spirochaeta africana DSM 8902	Spirochaetia		Plasmodium falciparum 3D7	Apicomplexa
ref|YP_005558031.1|	384176646	cellular organisms,Bacteria,Firmicutes,Bacilli,Bacillales,Bacillaceae,Bacillus,Bacillus subtilis group,Bacillus subtilis,Bacillus subtilis subsp. subtilis,Bacillus subtilis subsp. subtilis str. RO-NN-1	Bacillus subtilis subsp. subtilis str. RO-NN-1	Bacilli		Plasmodium knowlesi strain H	Apicomplexa
ref|YP_005595564.1|	384209844	cellular organisms,Bacteria,Spirochaetes,Spirochaetia,Spirochaetales,Brachyspiraceae,Brachyspira,Brachyspira intermedia,Brachyspira intermedia PWS/A	Brachyspira intermedia PWS/A	Spirochaetia		Plasmodium vivax Sal-1	Apicomplexa
ref|YP_005605488.1|	384214325	cellular organisms,Bacteria,Proteobacteria,Alphaproteobacteria,Rhizobiales,Bradyrhizobiaceae,Bradyrhizobium,Bradyrhizobium japonicum,Bradyrhizobium japonicum USDA 6	Bradyrhizobium japonicum USDA 6	Alphaproteobacteria		Plasmodium yoelii yoelii 17XNL	Apicomplexa
ref|YP_005737491.1|	384548238	cellular organisms,Bacteria,Firmicutes,Bacilli,Bacillales,Staphylococcaceae,Staphylococcus,Staphylococcus aureus,Staphylococcus aureus subsp. aureus,Staphylococcus aureus subsp. aureus ED133	Staphylococcus aureus subsp. aureus ED133	Bacilli		Pontibacter sp. BAB1700	Bacteroidetes
ref|YP_005787223.1|	385227299	cellular organisms,Bacteria,Proteobacteria,delta/epsilon subdivisions,Epsilonproteobacteria,Campylobacterales,Helicobacteraceae,Helicobacter,Helicobacter pylori,Helicobacter pylori SNT49	Helicobacter pylori SNT49	delta-epsilon_subdivisions		Populus trichocarpa	Streptophyta
ref|YP_005952799.1|	386032886	cellular organisms,Bacteria,Proteobacteria,Gammaproteobacteria,Enterobacteriales,Enterobacteriaceae,Klebsiella,Klebsiella pneumoniae,Klebsiella pneumoniae KCTC 2242	Klebsiella pneumoniae KCTC 2242	Gammaproteobacteria		Prevotella amnii CRIS 21A-A	Bacteroidetes
ref|YP_006013230.1|	386317066	cellular organisms,Bacteria,Firmicutes,Bacilli,Lactobacillales,Streptococcaceae,Streptococcus,Streptococcus dysgalactiae group,Streptococcus dysgalactiae,Streptococcus dysgalactiae subsp. equisimilis,Streptococcus dysgalactiae subsp. equisimilis ATCC 12394	Streptococcus dysgalactiae subsp. equisimilis ATCC 12394	Bacilli		Prevotella bergensis DSM 17361	Bacteroidetes
ref|YP_006039744.1|	386343379	cellular organisms,Bacteria,Proteobacteria,Gammaproteobacteria,Alteromonadales,Shewanellaceae,Shewanella,Shewanella baltica,Shewanella baltica OS117	Shewanella baltica OS117	Gammaproteobacteria		Prevotella dentalis DSM 3688	Bacteroidetes
ref|YP_006222581.1|	386749374	cellular organisms,Bacteria,Proteobacteria,delta/epsilon subdivisions,Epsilonproteobacteria,Campylobacterales,Helicobacteraceae,Helicobacter,Helicobacter cetorum,Helicobacter cetorum MIT 00-7128	Helicobacter cetorum MIT 00-7128	delta-epsilon_subdivisions		Prevotella melaninogenica ATCC 25845	Bacteroidetes
ref|YP_006231744.1|	386758528	cellular organisms,Bacteria,Firmicutes,Bacilli,Bacillales,Bacillaceae,Bacillus,Bacillus sp. JS	Bacillus sp. JS	Bacilli		Prevotella oulorum F0390	Bacteroidetes
ref|YP_006310765.1|	387880462	cellular organisms,Bacteria,Firmicutes,Bacilli,Lactobacillales,Streptococcaceae,Streptococcus,Streptococcus parasanguinis,Streptococcus parasanguinis FW213	Streptococcus parasanguinis FW213	Bacilli		Prevotella timonensis CRIS 5C-B1	Bacteroidetes
ref|YP_006340493.1|	387910187	cellular organisms,Bacteria,Firmicutes,Bacilli,Lactobacillales,Streptococcaceae,Streptococcus,Streptococcus thermophilus,Streptococcus thermophilus MN-ZLW-002	Streptococcus thermophilus MN-ZLW-002	Bacilli		Prochlorococcus marinus str. AS9601	Prochlorales
ref|YP_006407354.1|	390943593	cellular organisms,Bacteria,Bacteroidetes/Chlorobi group,Bacteroidetes,Cytophagia,Cytophagales,Cyclobacteriaceae,Belliella,Belliella baltica,Belliella baltica DSM 15883	Belliella baltica DSM 15883	Bacteroidetes		Prochlorococcus marinus str. MIT 9515	Prochlorales
ref|YP_006461875.1|	393200033	cellular organisms,Bacteria,Firmicutes,Bacilli,Bacillales,Planococcaceae,Solibacillus,Solibacillus silvestris,Solibacillus silvestris StLB046	Solibacillus silvestris StLB046	Bacilli		Prochlorococcus phage P-HM1	Caudovirales
ref|YP_006517922.1|	397676384	cellular organisms,Bacteria,Proteobacteria,Alphaproteobacteria,Sphingomonadales,Sphingomonadaceae,Zymomonas,Zymomonas mobilis,Zymomonas mobilis subsp. mobilis,Zymomonas mobilis subsp. mobilis ATCC 29191	Zymomonas mobilis subsp. mobilis ATCC 29191	Alphaproteobacteria		Prochlorococcus phage P-SSM7	Caudovirales
ref|YP_006522315.1|	397680780	cellular organisms,Bacteria,Actinobacteria,Actinobacteria,Actinobacteridae,Actinomycetales,Corynebacterineae,Mycobacteriaceae,Mycobacterium,Mycobacterium chelonae group,Mycobacterium abscessus subgroup,Mycobacterium massiliense,Mycobacterium massiliense str. GO 06	Mycobacterium massiliense str. GO 06	Actinobacteria		Propionibacterium acnes J139	Actinobacteria
ref|YP_164245.1|	56692787	Viruses,dsDNA viruses, no RNA stage,Iridoviridae,Ranavirus,unclassified Ranavirus,Singapore grouper iridovirus	Singapore grouper iridovirus	Iridoviridae		Proteus penneri ATCC 35198	Gammaproteobacteria
ref|YP_172643.1|	56751942	cellular organisms,Bacteria,Cyanobacteria,Chroococcales,Synechococcus,Synechococcus elongatus,Synechococcus elongatus PCC 6301	Synechococcus elongatus PCC 6301	Chroococcales		Providencia rettgeri DSM 1131	Gammaproteobacteria
ref|YP_174993.1|	56963262	cellular organisms,Bacteria,Firmicutes,Bacilli,Bacillales,Bacillaceae,Bacillus,Bacillus clausii,Bacillus clausii KSM-K16	Bacillus clausii KSM-K16	Bacilli		Pseudoalteromonas sp. BSi20439	Gammaproteobacteria
ref|YP_178388.1|	57237375	cellular organisms,Bacteria,Proteobacteria,delta/epsilon subdivisions,Epsilonproteobacteria,Campylobacterales,Campylobacteraceae,Campylobacter,Campylobacter jejuni,Campylobacter jejuni RM1221	Campylobacter jejuni RM1221	delta-epsilon_subdivisions		Pseudoalteromonas sp. BSi20495	Gammaproteobacteria
ref|YP_210702.1|	60680558	cellular organisms,Bacteria,Bacteroidetes/Chlorobi group,Bacteroidetes,Bacteroidia,Bacteroidales,Bacteroidaceae,Bacteroides,Bacteroides fragilis,Bacteroides fragilis NCTC 9343	Bacteroides fragilis NCTC 9343	Bacteroidetes		Pseudoalteromonas sp. BSi20652	Gammaproteobacteria
ref|YP_268586.1|	71278107	cellular organisms,Bacteria,Proteobacteria,Gammaproteobacteria,Alteromonadales,Colwelliaceae,Colwellia,Colwellia psychrerythraea,Colwellia psychrerythraea 34H	Colwellia psychrerythraea 34H	Gammaproteobacteria		Pseudoalteromonas sp. SM9913	Gammaproteobacteria
ref|YP_268614.1|	71279353	cellular organisms,Bacteria,Proteobacteria,Gammaproteobacteria,Alteromonadales,Colwelliaceae,Colwellia,Colwellia psychrerythraea,Colwellia psychrerythraea 34H	Colwellia psychrerythraea 34H	Gammaproteobacteria		Pseudoalteromonas tunicata D2	Gammaproteobacteria
ref|YP_301400.1|	73662619	cellular organisms,Bacteria,Firmicutes,Bacilli,Bacillales,Staphylococcaceae,Staphylococcus,Staphylococcus saprophyticus,Staphylococcus saprophyticus subsp. saprophyticus,Staphylococcus saprophyticus subsp. saprophyticus ATCC 15305	Staphylococcus saprophyticus subsp. saprophyticus ATCC 15305	Bacilli		Pseudomonas extremaustralis 14-3 substr. 14-3b	Gammaproteobacteria
ref|YP_377160.1|	78184725	cellular organisms,Bacteria,Cyanobacteria,Chroococcales,Synechococcus,Synechococcus sp. CC9902	Synechococcus sp. CC9902	Chroococcales		Pseudomonas fluorescens SBW25	Gammaproteobacteria
ref|YP_420835.1|	83310571	cellular organisms,Bacteria,Proteobacteria,Alphaproteobacteria,Rhodospirillales,Rhodospirillaceae,Magnetospirillum,Magnetospirillum magneticum,Magnetospirillum magneticum AMB-1	Magnetospirillum magneticum AMB-1	Alphaproteobacteria		Pseudomonas putida W619	Gammaproteobacteria
ref|YP_433930.1|	83645495	cellular organisms,Bacteria,Proteobacteria,Gammaproteobacteria,Oceanospirillales,Hahellaceae,Hahella,Hahella chejuensis,Hahella chejuensis KCTC 2396	Hahella chejuensis KCTC 2396	Gammaproteobacteria		Pseudomonas sp. GM78	Gammaproteobacteria
ref|YP_559127.1|	91783921	cellular organisms,Bacteria,Proteobacteria,Betaproteobacteria,Burkholderiales,Burkholderiaceae,Burkholderia,Burkholderia xenovorans,Burkholderia xenovorans LB400	Burkholderia xenovorans LB400	Betaproteobacteria		Psychroflexus torquis ATCC 700755	Bacteroidetes
ref|YP_574037.1|	92114109	cellular organisms,Bacteria,Proteobacteria,Gammaproteobacteria,Oceanospirillales,Halomonadaceae,Chromohalobacter,Chromohalobacter salexigens,Chromohalobacter salexigens DSM 3043	Chromohalobacter salexigens DSM 3043	Gammaproteobacteria		Psychromonas ingrahamii 37	Gammaproteobacteria
ref|YP_642470.1|	108802273	cellular organisms,Bacteria,Actinobacteria,Actinobacteria,Actinobacteridae,Actinomycetales,Corynebacterineae,Mycobacteriaceae,Mycobacterium,Mycobacterium sp. MCS	Mycobacterium sp. MCS	Actinobacteria		Pyrenophora teres f. teres 0-1	Fungi
ref|YP_676670.1|	110636463	cellular organisms,Bacteria,Bacteroidetes/Chlorobi group,Bacteroidetes,Cytophagia,Cytophagales,Cytophagaceae,Cytophaga,Cytophaga hutchinsonii,Cytophaga hutchinsonii ATCC 33406	Cytophaga hutchinsonii ATCC 33406	Bacteroidetes		Pyrobaculum sp. 1860	Thermoprotei
ref|YP_723279.1|	113477218	cellular organisms,Bacteria,Cyanobacteria,Oscillatoriales,Trichodesmium,Trichodesmium erythraeum,Trichodesmium erythraeum IMS101	Trichodesmium erythraeum IMS101	Oscillatoriales		Pyrolobus fumarii 1A	Thermoprotei
ref|YP_738904.1|	114048354	cellular organisms,Bacteria,Proteobacteria,Gammaproteobacteria,Alteromonadales,Shewanellaceae,Shewanella,Shewanella sp. MR-7	Shewanella sp. MR-7	Gammaproteobacteria		Ralstonia pickettii 12J	Betaproteobacteria
ref|YP_903388.1|	118602173	cellular organisms,Bacteria,Proteobacteria,Gammaproteobacteria,unclassified Gammaproteobacteria,sulfur-oxidizing symbionts,Candidatus Ruthia magnifica,Candidatus Ruthia magnifica str. Cm (Calyptogena magnifica)	Candidatus Ruthia magnifica str. Cm (Calyptogena magnifica)	Gammaproteobacteria		Rattus norvegicus	Metazoa
ref|YP_903659.1|	118602444	cellular organisms,Bacteria,Proteobacteria,Gammaproteobacteria,unclassified Gammaproteobacteria,sulfur-oxidizing symbionts,Candidatus Ruthia magnifica,Candidatus Ruthia magnifica str. Cm (Calyptogena magnifica)	Candidatus Ruthia magnifica str. Cm (Calyptogena magnifica)	Gammaproteobacteria		Rhizobium etli 8C-3	Alphaproteobacteria
ref|YP_945138.1|	119952929	cellular organisms,Bacteria,Spirochaetes,Spirochaetia,Spirochaetales,Spirochaetaceae,Borrelia,Borrelia turicatae,Borrelia turicatae 91E135	Borrelia turicatae 91E135	Spirochaetia		Rhizobium leguminosarum bv. trifolii WSM1325	Alphaproteobacteria
ref|YP_974478.1|	121634233	cellular organisms,Bacteria,Proteobacteria,Betaproteobacteria,Neisseriales,Neisseriaceae,Neisseria,Neisseria meningitidis,Neisseria meningitidis serogroup C,Neisseria meningitidis FAM18	Neisseria meningitidis FAM18	Betaproteobacteria		Rhodanobacter sp. 2APBS1	Gammaproteobacteria
ref|ZP_00367749.1|	57168617	cellular organisms,Bacteria,Proteobacteria,delta/epsilon subdivisions,Epsilonproteobacteria,Campylobacterales,Campylobacteraceae,Campylobacter,Campylobacter coli,Campylobacter coli RM2228	Campylobacter coli RM2228	delta-epsilon_subdivisions		Rhodanobacter spathiphylli B39	Gammaproteobacteria
ref|ZP_00372070.1|	57506149	cellular organisms,Bacteria,Proteobacteria,delta/epsilon subdivisions,Epsilonproteobacteria,Campylobacterales,Campylobacteraceae,Campylobacter,Campylobacter upsaliensis,Campylobacter upsaliensis RM3195	Campylobacter upsaliensis RM3195	delta-epsilon_subdivisions		Rhodobacter capsulatus SB 1003	Alphaproteobacteria
ref|ZP_01133129.1|	88858487	cellular organisms,Bacteria,Proteobacteria,Gammaproteobacteria,Alteromonadales,Pseudoalteromonadaceae,Pseudoalteromonas,Pseudoalteromonas tunicata,Pseudoalteromonas tunicata D2	Pseudoalteromonas tunicata D2	Gammaproteobacteria		Rhodobacteraceae bacterium KLH11	Alphaproteobacteria
ref|ZP_01253158.1|	91216190	cellular organisms,Bacteria,Bacteroidetes/Chlorobi group,Bacteroidetes,Flavobacteriia,Flavobacteriales,Flavobacteriaceae,Psychroflexus,Psychroflexus torquis,Psychroflexus torquis ATCC 700755	Psychroflexus torquis ATCC 700755	Bacteroidetes		Rhodobacterales bacterium Y4I	Alphaproteobacteria
ref|ZP_01253256.1|	91216289	cellular organisms,Bacteria,Bacteroidetes/Chlorobi group,Bacteroidetes,Flavobacteriia,Flavobacteriales,Flavobacteriaceae,Psychroflexus,Psychroflexus torquis,Psychroflexus torquis ATCC 700755	Psychroflexus torquis ATCC 700755	Bacteroidetes		Ricinus communis	Streptophyta
ref|ZP_01552067.1|	118594720	cellular organisms,Bacteria,Proteobacteria,Betaproteobacteria,Methylophilales,unclassified Methylophilales,Methylophilales bacterium HTCC2181	Methylophilales bacterium HTCC2181	Betaproteobacteria		Rickettsia australis str. Cutlack	Alphaproteobacteria
ref|ZP_01619256.1|	119484774	cellular organisms,Bacteria,Cyanobacteria,Oscillatoriales,Lyngbya,Lyngbya sp. PCC 8106	Lyngbya sp. PCC 8106	Oscillatoriales		Rickettsia bellii OSU 85-389	Alphaproteobacteria
ref|ZP_01630236.1|	119511118	cellular organisms,Bacteria,Cyanobacteria,Nostocales,Nostocaceae,Nodularia,Nodularia spumigena,Nodularia spumigena CCY9414	Nodularia spumigena CCY9414	Nostocales		Rickettsia canadensis str. McKiel	Alphaproteobacteria
ref|ZP_01692782.1|	124008083	cellular organisms,Bacteria,Bacteroidetes/Chlorobi group,Bacteroidetes,Cytophagia,Cytophagales,Cytophagaceae,Microscilla,Microscilla marina,Microscilla marina ATCC 23134	Microscilla marina ATCC 23134	Bacteroidetes		Roseburia hominis A2-183	Clostridia
ref|ZP_01735243.1|	126664251	cellular organisms,Bacteria,Bacteroidetes/Chlorobi group,Bacteroidetes,Flavobacteriia,Flavobacteriales,unclassified Flavobacteriales,unclassified Flavobacteriales (miscellaneous),Flavobacteria bacterium BAL38	Flavobacteria bacterium BAL38	Bacteroidetes		Roseobacter sp. AzwK-3b	Alphaproteobacteria
ref|ZP_01771335.1|	139437175	cellular organisms,Bacteria,Actinobacteria,Actinobacteria,Coriobacteridae,Coriobacteriales,Coriobacterineae,Coriobacteriaceae,Collinsella,Collinsella aerofaciens,Collinsella aerofaciens ATCC 25986	Collinsella aerofaciens ATCC 25986	Actinobacteria		Roseobacter sp. MED193	Alphaproteobacteria
ref|ZP_01813050.1|	148976326	cellular organisms,Bacteria,Proteobacteria,Gammaproteobacteria,Vibrionales,unclassified Vibrionales,Vibrionales bacterium SWAT-3	Vibrionales bacterium SWAT-3	Gammaproteobacteria		Roseovarius sp. TM1035	Alphaproteobacteria
ref|ZP_01861796.1|	149183359	cellular organisms,Bacteria,Firmicutes,Bacilli,Bacillales,Bacillaceae,Bacillus,Bacillus sp. SG-1	Bacillus sp. SG-1	Bacilli		Rothia dentocariosa M567	Actinobacteria
ref|ZP_01864889.1|	149186577	cellular organisms,Bacteria,Proteobacteria,Alphaproteobacteria,Sphingomonadales,Erythrobacteraceae,Erythrobacter,Erythrobacter sp. SD-21	Erythrobacter sp. SD-21	Alphaproteobacteria		Rubrivivax benzoatilyticus JA2	Betaproteobacteria
ref|ZP_01872373.1|	149195285	cellular organisms,Bacteria,Proteobacteria,delta/epsilon subdivisions,Epsilonproteobacteria,Nautiliales,Nautiliaceae,Caminibacter,Caminibacter mediatlanticus,Caminibacter mediatlanticus TB-2	Caminibacter mediatlanticus TB-2	delta-epsilon_subdivisions		Ruminococcus albus 7	Clostridia
ref|ZP_01879625.1|	149202653	cellular organisms,Bacteria,Proteobacteria,Alphaproteobacteria,Rhodobacterales,Rhodobacteraceae,Roseovarius,Roseovarius sp. TM1035	Roseovarius sp. TM1035	Alphaproteobacteria		Ruminococcus flavefaciens FD-1	Clostridia
ref|ZP_01880400.1|	149203430	cellular organisms,Bacteria,Proteobacteria,Alphaproteobacteria,Rhodobacterales,Rhodobacteraceae,Roseovarius,Roseovarius sp. TM1035	Roseovarius sp. TM1035	Alphaproteobacteria		Ruminococcus gnavus ATCC 29149	Clostridia
ref|ZP_01889763.1|	149369912	cellular organisms,Bacteria,Bacteroidetes/Chlorobi group,Bacteroidetes,environmental samples,unidentified eubacterium SCB49	unidentified eubacterium SCB49	Bacteroidetes		Ruminococcus lactaris ATCC 29176	Clostridia
ref|ZP_01903065.1|	149914535	cellular organisms,Bacteria,Proteobacteria,Alphaproteobacteria,Rhodobacterales,Rhodobacteraceae,Roseobacter,Roseobacter sp. AzwK-3b	Roseobacter sp. AzwK-3b	Alphaproteobacteria		Runella slithyformis DSM 19594	Bacteroidetes
ref|ZP_02041593.1|	154504855	cellular organisms,Bacteria,Firmicutes,Clostridia,Clostridiales,Lachnospiraceae,Blautia,[Ruminococcus] gnavus,Ruminococcus gnavus ATCC 29149	Ruminococcus gnavus ATCC 29149	Clostridia		SAR116 cluster alpha proteobacterium HIMB100	Alphaproteobacteria
ref|ZP_02079451.1|	160932060	cellular organisms,Bacteria,Firmicutes,Clostridia,Clostridiales,Clostridiaceae,Clostridium,Clostridium leptum,Clostridium leptum DSM 753	Clostridium leptum DSM 753	Clostridia		Saccharomonospora glauca K62	Actinobacteria
ref|ZP_02196064.1|	163802169	cellular organisms,Bacteria,Proteobacteria,Gammaproteobacteria,Vibrionales,Vibrionaceae,Vibrio,Vibrio sp. AND4	Vibrio sp. AND4	Gammaproteobacteria		Saccharomonospora paurometabolica YIM 90007	Actinobacteria
ref|ZP_02355430.1|	167562514	cellular organisms,Bacteria,Proteobacteria,Betaproteobacteria,Burkholderiales,Burkholderiaceae,Burkholderia,pseudomallei group,Burkholderia oklahomensis,Burkholderia oklahomensis EO147	Burkholderia oklahomensis EO147	Betaproteobacteria		Saccoglossus kowalevskii	Metazoa
ref|ZP_02373361.1|	167580487	cellular organisms,Bacteria,Proteobacteria,Betaproteobacteria,Burkholderiales,Burkholderiaceae,Burkholderia,pseudomallei group,Burkholderia thailandensis,Burkholderia thailandensis TXDOH	Burkholderia thailandensis TXDOH	Betaproteobacteria		Salmonella enterica subsp. enterica serovar Dublin str. CT_02021853	Gammaproteobacteria
ref|ZP_02381245.1|	167588857	cellular organisms,Bacteria,Proteobacteria,Betaproteobacteria,Burkholderiales,Burkholderiaceae,Burkholderia,Burkholderia ubonensis,Burkholderia ubonensis Bu	Burkholderia ubonensis Bu	Betaproteobacteria		Salmonella enterica subsp. enterica serovar Javiana str. GA_MM04042433	Gammaproteobacteria
ref|ZP_02995905.1|	187779432	cellular organisms,Bacteria,Firmicutes,Clostridia,Clostridiales,Clostridiaceae,Clostridium,Clostridium sporogenes,Clostridium sporogenes ATCC 15579	Clostridium sporogenes ATCC 15579	Clostridia		Salmonella enterica subsp. enterica serovar Typhi str. J185	Gammaproteobacteria
ref|ZP_03113927.1|	196046704	cellular organisms,Bacteria,Firmicutes,Bacilli,Bacillales,Bacillaceae,Bacillus,Bacillus cereus group,Bacillus cereus,Bacillus cereus 03BB108	Bacillus cereus 03BB108	Bacilli		Salmonella enterica subsp. enterica serovar Virchow str. SL491	Gammaproteobacteria
ref|ZP_03167861.1|	197302809	cellular organisms,Bacteria,Firmicutes,Clostridia,Clostridiales,Ruminococcaceae,Ruminococcus,Ruminococcus lactaris,Ruminococcus lactaris ATCC 29176	Ruminococcus lactaris ATCC 29176	Clostridia		Sarcophilus harrisii	Metazoa
ref|ZP_03216658.1|	200390047	cellular organisms,Bacteria,Proteobacteria,Gammaproteobacteria,Enterobacteriales,Enterobacteriaceae,Salmonella,Salmonella enterica,Salmonella enterica subsp. enterica,Salmonella enterica subsp. enterica serovar Virchow,Salmonella enterica subsp. enterica serovar Virchow str. SL491	Salmonella enterica subsp. enterica serovar Virchow str. SL491	Gammaproteobacteria		Scheffersomyces stipitis CBS 6054	Fungi
ref|ZP_03221768.1|	204930895	cellular organisms,Bacteria,Proteobacteria,Gammaproteobacteria,Enterobacteriales,Enterobacteriaceae,Salmonella,Salmonella enterica,Salmonella enterica subsp. enterica,Salmonella enterica subsp. enterica serovar Javiana,Salmonella enterica subsp. enterica serovar Javiana str. GA_MM04042433	Salmonella enterica subsp. enterica serovar Javiana str. GA_MM04042433	Gammaproteobacteria		Schistosoma mansoni	Metazoa
ref|ZP_03271783.1|	209523227	cellular organisms,Bacteria,Cyanobacteria,Oscillatoriales,Arthrospira,Arthrospira maxima,Arthrospira maxima CS-328	Arthrospira maxima CS-328	Oscillatoriales		Schizophyllum commune H4-8	Fungi
ref|ZP_03296821.1|	210631247	cellular organisms,Bacteria,Actinobacteria,Actinobacteria,Coriobacteridae,Coriobacteriales,Coriobacterineae,Coriobacteriaceae,Collinsella,Collinsella stercoris,Collinsella stercoris DSM 13279	Collinsella stercoris DSM 13279	Actinobacteria		Schizosaccharomyces pombe 972h-	Fungi
ref|ZP_03305398.1|	212697270	cellular organisms,Bacteria,Firmicutes,Clostridia,Clostridiales,Clostridiales incertae sedis,Clostridiales Family XI. Incertae Sedis,Anaerococcus,Anaerococcus hydrogenalis,Anaerococcus hydrogenalis DSM 7454	Anaerococcus hydrogenalis DSM 7454	Clostridia		Sclerotinia sclerotiorum 1980 UF-70	Fungi
ref|ZP_03379456.1|	213649403	cellular organisms,Bacteria,Proteobacteria,Gammaproteobacteria,Enterobacteriales,Enterobacteriaceae,Salmonella,Salmonella enterica,Salmonella enterica subsp. enterica,Salmonella enterica subsp. enterica serovar Typhi,Salmonella enterica subsp. enterica serovar Typhi str. J185	Salmonella enterica subsp. enterica serovar Typhi str. J185	Gammaproteobacteria		Segniliparus rugosus ATCC BAA-974	Actinobacteria
ref|ZP_03489219.1|	218283140	cellular organisms,Bacteria,Firmicutes,Erysipelotrichi,Erysipelotrichales,Erysipelotrichaceae,unclassified Erysipelotrichaceae,Eubacterium biforme,Eubacterium biforme DSM 3989	Eubacterium biforme DSM 3989	Erysipelotrichi		Selaginella moellendorffii	Streptophyta
ref|ZP_03509775.1|	218512935	cellular organisms,Bacteria,Proteobacteria,Alphaproteobacteria,Rhizobiales,Rhizobiaceae,Rhizobium/Agrobacterium group,Rhizobium,Rhizobium etli,Rhizobium etli 8C-3	Rhizobium etli 8C-3	Alphaproteobacteria		Selenomonas sputigena ATCC 35185	Negativicutes
ref|ZP_03782002.1|	225573247	cellular organisms,Bacteria,Firmicutes,Clostridia,Clostridiales,Lachnospiraceae,Blautia,Blautia hydrogenotrophica,Blautia hydrogenotrophica DSM 10507	Blautia hydrogenotrophica DSM 10507	Clostridia		Serinicoccus profundi MCCC 1A05965	Actinobacteria
ref|ZP_03803930.1|	226328412	cellular organisms,Bacteria,Proteobacteria,Gammaproteobacteria,Enterobacteriales,Enterobacteriaceae,Proteus,Proteus penneri,Proteus penneri ATCC 35198	Proteus penneri ATCC 35198	Gammaproteobacteria		Serratia odorifera 4Rx13	Gammaproteobacteria
ref|ZP_03952933.1|	227522884	cellular organisms,Bacteria,Firmicutes,Bacilli,Lactobacillales,Lactobacillaceae,Lactobacillus,Lactobacillus hilgardii,Lactobacillus hilgardii ATCC 8290	Lactobacillus hilgardii ATCC 8290	Bacilli		Serratia sp. M24T3	Gammaproteobacteria
ref|ZP_04059973.1|	228475248	cellular organisms,Bacteria,Firmicutes,Bacilli,Bacillales,Staphylococcaceae,Staphylococcus,Staphylococcus hominis,Staphylococcus hominis SK119	Staphylococcus hominis SK119	Bacilli		Shewanella baltica OS117	Gammaproteobacteria
ref|ZP_04084320.1|	228920983	cellular organisms,Bacteria,Firmicutes,Bacilli,Bacillales,Bacillaceae,Bacillus,Bacillus cereus group,Bacillus thuringiensis,Bacillus thuringiensis serovar huazhongensis,Bacillus thuringiensis serovar huazhongensis BGSC 4BD1	Bacillus thuringiensis serovar huazhongensis BGSC 4BD1	Bacilli		Shewanella baltica OS195	Gammaproteobacteria
ref|ZP_04120586.1|	228958881	cellular organisms,Bacteria,Firmicutes,Bacilli,Bacillales,Bacillaceae,Bacillus,Bacillus cereus group,Bacillus thuringiensis,Bacillus thuringiensis serovar pakistani,Bacillus thuringiensis serovar pakistani str. T13001	Bacillus thuringiensis serovar pakistani str. T13001	Bacilli		Shewanella halifaxensis HAW-EB4	Gammaproteobacteria
ref|ZP_04566018.1|	237735537	cellular organisms,Bacteria,Firmicutes,Erysipelotrichi,Erysipelotrichales,Erysipelotrichaceae,Coprobacillus,Coprobacillus sp. D7	Coprobacillus sp. D7	Erysipelotrichi		Shewanella sp. MR-7	Gammaproteobacteria
ref|ZP_04678737.1|	239637773	cellular organisms,Bacteria,Firmicutes,Bacilli,Bacillales,Staphylococcaceae,Staphylococcus,Staphylococcus warneri,Staphylococcus warneri L37603	Staphylococcus warneri L37603	Bacilli		Shewanella violacea DSS12	Gammaproteobacteria
ref|ZP_04722494.1|	240015954	cellular organisms,Bacteria,Proteobacteria,Betaproteobacteria,Neisseriales,Neisseriaceae,Neisseria,Neisseria gonorrhoeae,Neisseria gonorrhoeae FA6140	Neisseria gonorrhoeae FA6140	Betaproteobacteria		Shuttleworthia satelles DSM 14600	Clostridia
ref|ZP_04776628.1|	241889325	cellular organisms,Bacteria,Firmicutes,Bacilli,Bacillales,Bacillales incertae sedis,Bacillales Family XI. Incertae Sedis,Gemella,Gemella haemolysans,Gemella haemolysans ATCC 10379	Gemella haemolysans ATCC 10379	Bacilli		Singapore grouper iridovirus	Iridoviridae
ref|ZP_04873939.1|	254167086	cellular organisms,Archaea,Euryarchaeota,unclassified Euryarchaeota,Aciduliprofundum,Aciduliprofundum boonei,Aciduliprofundum boonei T469	Aciduliprofundum boonei T469	unclassified_Euryarchaeota		Sinorhizobium meliloti AK83	Alphaproteobacteria
ref|ZP_04891401.1|	254184812	cellular organisms,Bacteria,Proteobacteria,Betaproteobacteria,Burkholderiales,Burkholderiaceae,Burkholderia,pseudomallei group,Burkholderia pseudomallei,Burkholderia pseudomallei 1655	Burkholderia pseudomallei 1655	Betaproteobacteria		Solibacillus silvestris StLB046	Bacilli
ref|ZP_04957903.1|	254282935	cellular organisms,Bacteria,Proteobacteria,Gammaproteobacteria,unclassified Gammaproteobacteria,unclassified Gammaproteobacteria (miscellaneous),gamma proteobacterium NOR51-B	gamma proteobacterium NOR51-B	Gammaproteobacteria		Solobacterium moorei F0204	Erysipelotrichi
ref|ZP_05072003.1|	254458578	cellular organisms,Bacteria,Proteobacteria,delta/epsilon subdivisions,Epsilonproteobacteria,Campylobacterales,unclassified Campylobacterales,unclassified Campylobacterales (miscellaneous),Campylobacterales bacterium GD 1	Campylobacterales bacterium GD 1	delta-epsilon_subdivisions		Sordaria macrospora k-hell	Fungi
ref|ZP_05072493.1|	254459070	cellular organisms,Bacteria,Proteobacteria,delta/epsilon subdivisions,Epsilonproteobacteria,Campylobacterales,unclassified Campylobacterales,unclassified Campylobacterales (miscellaneous),Campylobacterales bacterium GD 1	Campylobacterales bacterium GD 1	delta-epsilon_subdivisions		Sorghum bicolor	Streptophyta
ref|ZP_05124955.1|	254512889	cellular organisms,Bacteria,Proteobacteria,Alphaproteobacteria,Rhodobacterales,Rhodobacteraceae,unclassified Rhodobacteraceae,Rhodobacteraceae bacterium KLH11	Rhodobacteraceae bacterium KLH11	Alphaproteobacteria		Sphaerochaeta globus str. Buddy	Spirochaetia
ref|ZP_05126124.1|	254514063	cellular organisms,Bacteria,Proteobacteria,Gammaproteobacteria,unclassified Gammaproteobacteria,unclassified Gammaproteobacteria (miscellaneous),gamma proteobacterium NOR5-3	gamma proteobacterium NOR5-3	Gammaproteobacteria		Sphingobacterium sp. 21	Bacteroidetes
ref|ZP_05133376.1|	254521321	cellular organisms,Bacteria,Proteobacteria,Gammaproteobacteria,Xanthomonadales,Xanthomonadaceae,Stenotrophomonas,Stenotrophomonas sp. SKA14	Stenotrophomonas sp. SKA14	Gammaproteobacteria		Sphingomonas wittichii RW1	Alphaproteobacteria
ref|ZP_05360135.1|	255318909	cellular organisms,Bacteria,Proteobacteria,Gammaproteobacteria,Pseudomonadales,Moraxellaceae,Acinetobacter,Acinetobacter radioresistens,Acinetobacter radioresistens SK82	Acinetobacter radioresistens SK82	Gammaproteobacteria		Spirochaeta africana DSM 8902	Spirochaetia
ref|ZP_05414423.1|	255690748	cellular organisms,Bacteria,Bacteroidetes/Chlorobi group,Bacteroidetes,Bacteroidia,Bacteroidales,Bacteroidaceae,Bacteroides,Bacteroides finegoldii,Bacteroides finegoldii DSM 17565	Bacteroides finegoldii DSM 17565	Bacteroidetes		Spiroplasma melliferum KC3	Mollicutes
ref|ZP_05553271.1|	256847826	cellular organisms,Bacteria,Firmicutes,Bacilli,Lactobacillales,Lactobacillaceae,Lactobacillus,Lactobacillus coleohominis,Lactobacillus coleohominis 101-4-CHN	Lactobacillus coleohominis 101-4-CHN	Bacilli		Spirosoma linguale DSM 74	Bacteroidetes
ref|ZP_05571663.1|	257077302	cellular organisms,Archaea,Euryarchaeota,Thermoplasmata,Thermoplasmatales,Ferroplasmaceae,Ferroplasma,Ferroplasma acidarmanus,Ferroplasma acidarmanus fer1	Ferroplasma acidarmanus fer1	Thermoplasmata		Stackebrandtia nassauensis DSM 44728	Actinobacteria
ref|ZP_05626160.1|	257461062	cellular organisms,Bacteria,Proteobacteria,delta/epsilon subdivisions,Epsilonproteobacteria,Campylobacterales,Campylobacteraceae,Campylobacter,Campylobacter gracilis,Campylobacter gracilis RM3268	Campylobacter gracilis RM3268	delta-epsilon_subdivisions		Staphylococcus aureus subsp. aureus ED133	Bacilli
ref|ZP_05629258.1|	257464887	cellular organisms,Bacteria,Proteobacteria,Gammaproteobacteria,Pasteurellales,Pasteurellaceae,Actinobacillus,Actinobacillus minor,Actinobacillus minor 202	Actinobacillus minor 202	Gammaproteobacteria		Staphylococcus epidermidis ATCC 12228	Bacilli
ref|ZP_05737147.1|	259046746	cellular organisms,Bacteria,Firmicutes,Bacilli,Lactobacillales,Carnobacteriaceae,Granulicatella,Granulicatella adiacens,Granulicatella adiacens ATCC 49175	Granulicatella adiacens ATCC 49175	Bacilli		Staphylococcus hominis SK119	Bacilli
ref|ZP_05790015.1|	260436045	cellular organisms,Bacteria,Cyanobacteria,Chroococcales,Synechococcus,Synechococcus sp. WH 8109	Synechococcus sp. WH 8109	Chroococcales		Staphylococcus saprophyticus subsp. saprophyticus ATCC 15305	Bacilli
ref|ZP_05981607.1|	261368724	cellular organisms,Bacteria,Firmicutes,Clostridia,Clostridiales,Ruminococcaceae,Subdoligranulum,Subdoligranulum variabile,Subdoligranulum variabile DSM 15176	Subdoligranulum variabile DSM 15176	Clostridia		Staphylococcus simiae CCM 7213	Bacilli
ref|ZP_05990410.1|	261493900	cellular organisms,Bacteria,Proteobacteria,Gammaproteobacteria,Pasteurellales,Pasteurellaceae,Mannheimia,Mannheimia haemolytica,Mannheimia haemolytica serotype A2,Mannheimia haemolytica serotype A2 str. BOVINE	Mannheimia haemolytica serotype A2 str. BOVINE	Gammaproteobacteria		Staphylococcus warneri L37603	Bacilli
ref|ZP_06005414.1|	261878987	cellular organisms,Bacteria,Bacteroidetes/Chlorobi group,Bacteroidetes,Bacteroidia,Bacteroidales,Prevotellaceae,Prevotella,Prevotella bergensis,Prevotella bergensis DSM 17361	Prevotella bergensis DSM 17361	Bacteroidetes		Stenotrophomonas sp. SKA14	Gammaproteobacteria
ref|ZP_06027598.1|	262067986	cellular organisms,Bacteria,Fusobacteria,Fusobacteriia,Fusobacteriales,Fusobacteriaceae,Fusobacterium,Fusobacterium periodonticum,Fusobacterium periodonticum ATCC 33693	Fusobacterium periodonticum ATCC 33693	Fusobacteriia		Stigmatella aurantiaca DW4/3-1	delta-epsilon_subdivisions
ref|ZP_06039179.1|	262171501	cellular organisms,Bacteria,Proteobacteria,Gammaproteobacteria,Vibrionales,Vibrionaceae,Vibrio,Vibrio mimicus,Vibrio mimicus MB451	Vibrio mimicus MB451	Gammaproteobacteria		Streptococcus agalactiae ATCC 13813	Bacilli
ref|ZP_06054445.1|	262276640	cellular organisms,Bacteria,Proteobacteria,Alphaproteobacteria,unclassified Alphaproteobacteria,SAR11 cluster,alpha proteobacterium HIMB114	alpha proteobacterium HIMB114	Alphaproteobacteria		Streptococcus downei F0415	Bacilli
ref|ZP_06075234.1|	262382096	cellular organisms,Bacteria,Bacteroidetes/Chlorobi group,Bacteroidetes,Bacteroidia,Bacteroidales,Bacteroidaceae,Bacteroides,Bacteroides sp. 2_1_33B	Bacteroides sp. 2_1_33B	Bacteroidetes		Streptococcus dysgalactiae subsp. equisimilis ATCC 12394	Bacilli
ref|ZP_06115823.1|	266622888	cellular organisms,Bacteria,Firmicutes,Clostridia,Clostridiales,Clostridiaceae,Clostridium,Clostridium hathewayi,Clostridium hathewayi DSM 13479	Clostridium hathewayi DSM 13479	Clostridia		Streptococcus gordonii str. Challis substr. CH1	Bacilli
ref|ZP_06125964.1|	268591743	cellular organisms,Bacteria,Proteobacteria,Gammaproteobacteria,Enterobacteriales,Enterobacteriaceae,Providencia,Providencia rettgeri,Providencia rettgeri DSM 1131	Providencia rettgeri DSM 1131	Gammaproteobacteria		Streptococcus macedonicus ACA-DC 198	Bacilli
ref|ZP_06142225.1|	268608498	cellular organisms,Bacteria,Firmicutes,Clostridia,Clostridiales,Ruminococcaceae,Ruminococcus,Ruminococcus flavefaciens,Ruminococcus flavefaciens FD-1	Ruminococcus flavefaciens FD-1	Clostridia		Streptococcus parasanguinis FW213	Bacilli
ref|ZP_06189367.1|	270261094	cellular organisms,Bacteria,Proteobacteria,Gammaproteobacteria,Enterobacteriales,Enterobacteriaceae,Serratia,Serratia odorifera,Serratia odorifera 4Rx13	Serratia odorifera 4Rx13	Gammaproteobacteria		Streptococcus thermophilus MN-ZLW-002	Bacilli
ref|ZP_06247588.1|	281416568	cellular organisms,Bacteria,Firmicutes,Clostridia,Clostridiales,Clostridiaceae,Clostridium,Clostridium thermocellum,Clostridium thermocellum JW20	Clostridium thermocellum JW20	Clostridia		Streptococcus uberis 0140J	Bacilli
ref|ZP_06263324.1|	282853987	cellular organisms,Bacteria,Actinobacteria,Actinobacteria,Actinobacteridae,Actinomycetales,Propionibacterineae,Propionibacteriaceae,Propionibacterium,Propionibacterium acnes,Propionibacterium acnes J139	Propionibacterium acnes J139	Actinobacteria		Streptomyces cattleya NRRL 8057 = DSM 46488	Actinobacteria
ref|ZP_06288983.1|	282880267	cellular organisms,Bacteria,Bacteroidetes/Chlorobi group,Bacteroidetes,Bacteroidia,Bacteroidales,Prevotellaceae,Prevotella,Prevotella timonensis,Prevotella timonensis CRIS 5C-B1	Prevotella timonensis CRIS 5C-B1	Bacteroidetes		Streptomyces chartreusis NRRL 12338	Actinobacteria
ref|ZP_06300136.1|	282891649	cellular organisms,Bacteria,Chlamydiae/Verrucomicrobia group,Chlamydiae,Chlamydiia,Chlamydiales,Parachlamydiaceae,Parachlamydia,Parachlamydia acanthamoebae,Parachlamydia acanthamoebae str. Hall's coccus	Parachlamydia acanthamoebae str. Hall's coccus	Chlamydiae		Streptomyces griseus subsp. griseus NBRC 13350	Actinobacteria
ref|ZP_06372863.1|	283955364	cellular organisms,Bacteria,Proteobacteria,delta/epsilon subdivisions,Epsilonproteobacteria,Campylobacterales,Campylobacteraceae,Campylobacter,Campylobacter jejuni,Campylobacter jejuni subsp. jejuni,Campylobacter jejuni subsp. jejuni 414	Campylobacter jejuni subsp. jejuni 414	delta-epsilon_subdivisions		Streptosporangium roseum DSM 43021	Actinobacteria
ref|ZP_06600094.1|	291460704	cellular organisms,Bacteria,Firmicutes,Clostridia,Clostridiales,Lachnospiraceae,Oribacterium,Oribacterium sp. oral taxon 078,Oribacterium sp. oral taxon 078 str. F0262	Oribacterium sp. oral taxon 078 str. F0262	Clostridia		Strongylocentrotus purpuratus	Metazoa
ref|ZP_06608371.1|	293189654	cellular organisms,Bacteria,Actinobacteria,Actinobacteria,Actinobacteridae,Actinomycetales,Actinomycineae,Actinomycetaceae,Actinomyces,Actinomyces odontolyticus,Actinomyces odontolyticus F0309	Actinomyces odontolyticus F0309	Actinobacteria		Subdoligranulum variabile DSM 15176	Clostridia
ref|ZP_06818656.1|	295425982	cellular organisms,Bacteria,Firmicutes,Bacilli,Lactobacillales,Lactobacillaceae,Lactobacillus,Lactobacillus amylolyticus,Lactobacillus amylolyticus DSM 11664	Lactobacillus amylolyticus DSM 11664	Bacilli		Subterranean clover stunt virus	Nanovirus
ref|ZP_06941159.1|	297579231	cellular organisms,Bacteria,Proteobacteria,Gammaproteobacteria,Vibrionales,Vibrionaceae,Vibrio,Vibrio cholerae,Vibrio cholerae RC385	Vibrio cholerae RC385	Gammaproteobacteria		Sulfolobus tokodaii str. 7	Thermoprotei
ref|ZP_06968054.1|	298244248	cellular organisms,Bacteria,Chloroflexi,Ktedonobacteria,Ktedonobacterales,Ktedonobacteraceae,Ktedonobacter,Ktedonobacter racemifer,Ktedonobacter racemifer DSM 44963	Ktedonobacter racemifer DSM 44963	Ktedonobacteria		Sulfurovum sp. NBC37-1	delta-epsilon_subdivisions
ref|ZP_06974485.1|	298250681	cellular organisms,Bacteria,Chloroflexi,Ktedonobacteria,Ktedonobacterales,Ktedonobacteraceae,Ktedonobacter,Ktedonobacter racemifer,Ktedonobacter racemifer DSM 44963	Ktedonobacter racemifer DSM 44963	Ktedonobacteria		Sus scrofa	Metazoa
ref|ZP_07071861.1|	300741840	cellular organisms,Bacteria,Actinobacteria,Actinobacteria,Actinobacteridae,Actinomycetales,Micrococcineae,Micrococcaceae,Rothia,Rothia dentocariosa,Rothia dentocariosa M567	Rothia dentocariosa M567	Actinobacteria		Synechococcus elongatus PCC 6301	Chroococcales
ref|ZP_07453766.1|	306820118	cellular organisms,Bacteria,Firmicutes,Clostridia,Clostridiales,Peptostreptococcaceae,[Eubacterium] yurii,Eubacterium yurii subsp. margaretiae,Eubacterium yurii subsp. margaretiae ATCC 43715	Eubacterium yurii subsp. margaretiae ATCC 43715	Clostridia		Synechococcus phage S-SSM7	Caudovirales
ref|ZP_07526825.1|	307244723	cellular organisms,Bacteria,Firmicutes,Clostridia,Clostridiales,Peptostreptococcaceae,Peptostreptococcus,Peptostreptococcus stomatis,Peptostreptococcus stomatis DSM 17678	Peptostreptococcus stomatis DSM 17678	Clostridia		Synechococcus phage Syn19	Caudovirales
ref|ZP_07628461.1|	307566003	cellular organisms,Bacteria,Bacteroidetes/Chlorobi group,Bacteroidetes,Bacteroidia,Bacteroidales,Prevotellaceae,Prevotella,Prevotella amnii,Prevotella amnii CRIS 21A-A	Prevotella amnii CRIS 21A-A	Bacteroidetes		Synechococcus sp. CC9902	Chroococcales
ref|ZP_07664381.1|	308233644	cellular organisms,Bacteria,Actinobacteria,Actinobacteria,Coriobacteridae,Coriobacteriales,Coriobacterineae,Coriobacteriaceae,Atopobium,Atopobium vaginae,Atopobium vaginae DSM 15829	Atopobium vaginae DSM 15829	Actinobacteria		Synechococcus sp. JA-3-3Ab	Chroococcales
ref|ZP_07726026.1|	312865804	cellular organisms,Bacteria,Firmicutes,Bacilli,Lactobacillales,Streptococcaceae,Streptococcus,Streptococcus downei,Streptococcus downei F0415	Streptococcus downei F0415	Bacilli		Synechococcus sp. WH 8109	Chroococcales
ref|ZP_07805503.1|	313143310	cellular organisms,Bacteria,Proteobacteria,delta/epsilon subdivisions,Epsilonproteobacteria,Campylobacterales,Helicobacteraceae,Helicobacter,Helicobacter cinaedi,Helicobacter cinaedi CCUG 18818	Helicobacter cinaedi CCUG 18818	delta-epsilon_subdivisions		Syntrophobotulus glycolicus DSM 8271	Clostridia
ref|ZP_07819151.1|	313885401	cellular organisms,Bacteria,Firmicutes,Bacilli,Lactobacillales,Aerococcaceae,Eremococcus,Eremococcus coleocola,Eremococcus coleocola ACS-139-V-Col8	Eremococcus coleocola ACS-139-V-Col8	Bacilli		Syntrophomonas wolfei subsp. wolfei str. Goettingen	Clostridia
ref|ZP_07899886.1|	315646771	cellular organisms,Bacteria,Firmicutes,Bacilli,Bacillales,Paenibacillaceae,Paenibacillus,Paenibacillus vortex,Paenibacillus vortex V453	Paenibacillus vortex V453	Bacilli		Taeniopygia guttata	Metazoa
ref|ZP_08028933.1|	320527764	cellular organisms,Bacteria,Firmicutes,Erysipelotrichi,Erysipelotrichales,Erysipelotrichaceae,Solobacterium,Solobacterium moorei,Solobacterium moorei F0204	Solobacterium moorei F0204	Erysipelotrichi		Takifugu rubripes	Metazoa
ref|ZP_08037183.1|	320537219	cellular organisms,Bacteria,Spirochaetes,Spirochaetia,Spirochaetales,Spirochaetaceae,Treponema,Treponema phagedenis,Treponema phagedenis F0421	Treponema phagedenis F0421	Spirochaetia		Talaromyces stipitatus ATCC 10500	Fungi
ref|ZP_08092108.1|	323486789	cellular organisms,Bacteria,Firmicutes,Clostridia,Clostridiales,Clostridiaceae,Clostridium,Clostridium symbiosum,Clostridium symbiosum WAL-14163	Clostridium symbiosum WAL-14163	Clostridia		Tannerella sp. 6_1_58FAA_CT1	Bacteroidetes
ref|ZP_08169455.1|	325846540	cellular organisms,Bacteria,Firmicutes,Clostridia,Clostridiales,Clostridiales incertae sedis,Clostridiales Family XI. Incertae Sedis,Anaerococcus,Anaerococcus hydrogenalis,Anaerococcus hydrogenalis ACS-025-V-Sch4	Anaerococcus hydrogenalis ACS-025-V-Sch4	Clostridia		Tetragenococcus halophilus NBRC 12172	Bacilli
ref|ZP_08193621.1|	326203758	cellular organisms,Bacteria,Firmicutes,Clostridia,Clostridiales,Clostridiaceae,Clostridium,Clostridium papyrosolvens,Clostridium papyrosolvens DSM 2782	Clostridium papyrosolvens DSM 2782	Clostridia		Tetrahymena thermophila	Ciliophora
ref|ZP_08210599.1|	326389017	cellular organisms,Bacteria,Proteobacteria,Alphaproteobacteria,Sphingomonadales,Sphingomonadaceae,Novosphingobium,Novosphingobium nitrogenifigens,Novosphingobium nitrogenifigens DSM 19370	Novosphingobium nitrogenifigens DSM 19370	Alphaproteobacteria		Tetrapisispora phaffii CBS 4417	Fungi
ref|ZP_08267095.1|	329888497	cellular organisms,Bacteria,Proteobacteria,Alphaproteobacteria,Caulobacterales,Caulobacteraceae,Brevundimonas,Brevundimonas diminuta,Brevundimonas diminuta ATCC 11568	Brevundimonas diminuta ATCC 11568	Alphaproteobacteria		Thalassiosira pseudonana CCMP1335	Bacillariophyta
ref|ZP_08273649.1|	329904003	cellular organisms,Bacteria,Proteobacteria,Betaproteobacteria,Burkholderiales,Oxalobacteraceae,unclassified Oxalobacteraceae,Oxalobacteraceae bacterium IMCC9480	Oxalobacteraceae bacterium IMCC9480	Betaproteobacteria		Thermoanaerobacter sp. X514	Clostridia
ref|ZP_08304735.1|	330003717	cellular organisms,Bacteria,Proteobacteria,Gammaproteobacteria,Enterobacteriales,Enterobacteriaceae,Klebsiella,Klebsiella sp. MS 92-3	Klebsiella sp. MS 92-3	Gammaproteobacteria		Thermoanaerobacter wiegelii Rt8.B1	Clostridia
ref|ZP_08313441.1|	330718841	cellular organisms,Bacteria,Firmicutes,Bacilli,Lactobacillales,Leuconostocaceae,Leuconostoc,Leuconostoc fallax,Leuconostoc fallax KCTC 3537	Leuconostoc fallax KCTC 3537	Bacilli		Thermococcus barophilus MP	Thermococci
ref|ZP_08329143.1|	331005784	cellular organisms,Bacteria,Proteobacteria,Gammaproteobacteria,Alteromonadales,Alteromonadales genera incertae sedis,gamma proteobacterium IMCC1989	gamma proteobacterium IMCC1989	Gammaproteobacteria		Thermococcus sibiricus MM 739	Thermococci
ref|ZP_08336149.1|	331087075	cellular organisms,Bacteria,Firmicutes,Clostridia,Clostridiales,Lachnospiraceae,unclassified Lachnospiraceae,Lachnospiraceae bacterium 9_1_43BFAA	Lachnospiraceae bacterium 9_1_43BFAA	Clostridia		Thermodesulfovibrio yellowstonii DSM 11347	Nitrospira
ref|ZP_08403790.1|	332527749	cellular organisms,Bacteria,Proteobacteria,Betaproteobacteria,Burkholderiales,unclassified Burkholderiales,Burkholderiales Genera incertae sedis,Rubrivivax,Rubrivivax benzoatilyticus,Rubrivivax benzoatilyticus JA2	Rubrivivax benzoatilyticus JA2	Betaproteobacteria		Thermosediminibacter oceani DSM 16646	Clostridia
ref|ZP_08436007.1|	332855698	cellular organisms,Bacteria,Proteobacteria,Gammaproteobacteria,Pseudomonadales,Moraxellaceae,Acinetobacter,Acinetobacter calcoaceticus/baumannii complex,Acinetobacter baumannii,Acinetobacter baumannii 6013150	Acinetobacter baumannii 6013150	Gammaproteobacteria		Thermotoga naphthophila RKU-10	Thermotogae
ref|ZP_08574460.1|	336393061	cellular organisms,Bacteria,Firmicutes,Bacilli,Lactobacillales,Lactobacillaceae,Lactobacillus,Lactobacillus coryniformis,Lactobacillus coryniformis subsp. torquens,Lactobacillus coryniformis subsp. torquens KCTC 3535	Lactobacillus coryniformis subsp. torquens KCTC 3535	Bacilli		Thermotoga petrophila RKU-1	Thermotogae
ref|ZP_08631202.1|	338979861	cellular organisms,Bacteria,Proteobacteria,Alphaproteobacteria,Rhodospirillales,Acetobacteraceae,Acidiphilium,Acidiphilium sp. PM	Acidiphilium sp. PM	Alphaproteobacteria		Thioalkalimicrobium cyclicum ALM1	Gammaproteobacteria
ref|ZP_08641991.1|	339009419	cellular organisms,Bacteria,Firmicutes,Bacilli,Bacillales,Paenibacillaceae,Brevibacillus,Brevibacillus laterosporus,Brevibacillus laterosporus LMG 15441	Brevibacillus laterosporus LMG 15441	Bacilli		Thiorhodovibrio sp. 970	Gammaproteobacteria
ref|ZP_08668492.1|	340345360	cellular organisms,Archaea,Thaumarchaeota,Nitrosopumilales,Nitrosopumilaceae,Candidatus Nitrosoarchaeum,Candidatus Nitrosoarchaeum koreensis,Candidatus Nitrosoarchaeum koreensis MY1	Candidatus Nitrosoarchaeum koreensis MY1	Nitrosopumilales		Tistrella mobilis KA081020-065	Alphaproteobacteria
ref|ZP_08669066.1|	340345936	cellular organisms,Bacteria,Bacteroidetes/Chlorobi group,Bacteroidetes,Bacteroidia,Bacteroidales,Prevotellaceae,Prevotella,Prevotella dentalis,Prevotella dentalis DSM 3688	Prevotella dentalis DSM 3688	Bacteroidetes		Torulaspora delbrueckii	Fungi
ref|ZP_08670416.1|	340347304	cellular organisms,Bacteria,Bacteroidetes/Chlorobi group,Bacteroidetes,Bacteroidia,Bacteroidales,Prevotellaceae,Prevotella,Prevotella dentalis,Prevotella dentalis DSM 3688	Prevotella dentalis DSM 3688	Bacteroidetes		Toxoplasma gondii ME49	Apicomplexa
ref|ZP_08820125.1|	345868130	cellular organisms,Bacteria,Bacteroidetes/Chlorobi group,Bacteroidetes,Flavobacteriia,Flavobacteriales,Flavobacteriaceae,Bizionia,Bizionia argentinensis,Bizionia argentinensis JUB59	Bizionia argentinensis JUB59	Bacteroidetes		Trachelium caeruleum	Streptophyta
ref|ZP_08833155.1|	345881641	cellular organisms,Bacteria,Bacteroidetes/Chlorobi group,Bacteroidetes,Bacteroidia,Bacteroidales,Prevotellaceae,Prevotella,Prevotella oulorum,Prevotella oulorum F0390	Prevotella oulorum F0390	Bacteroidetes		Treponema denticola ATCC 35405	Spirochaetia
ref|ZP_08871588.1|	347818154	cellular organisms,Bacteria,Proteobacteria,Betaproteobacteria,Burkholderiales,Comamonadaceae,Verminephrobacter,Verminephrobacter aporrectodeae,Verminephrobacter aporrectodeae subsp. tuberculatae,Verminephrobacter aporrectodeae subsp. tuberculatae At4	Verminephrobacter aporrectodeae subsp. tuberculatae At4	Betaproteobacteria		Treponema phagedenis F0421	Spirochaetia
ref|ZP_08902175.1|	349700546	cellular organisms,Bacteria,Proteobacteria,Alphaproteobacteria,Rhodospirillales,Acetobacteraceae,Gluconacetobacter,Gluconacetobacter europaeus,Gluconacetobacter europaeus LMG 18494	Gluconacetobacter europaeus LMG 18494	Alphaproteobacteria		Tribolium castaneum	Metazoa
ref|ZP_08952283.1|	352081405	cellular organisms,Bacteria,Proteobacteria,Gammaproteobacteria,Xanthomonadales,Xanthomonadaceae,Rhodanobacter,Rhodanobacter sp. 2APBS1	Rhodanobacter sp. 2APBS1	Gammaproteobacteria		Trichinella spiralis	Metazoa
ref|ZP_08987757.1|	354568594	cellular organisms,Bacteria,Cyanobacteria,Stigonematales,Fischerella,Fischerella sp. JSC-11	Fischerella sp. JSC-11	Stigonematales		Trichodesmium erythraeum IMS101	Oscillatoriales
ref|ZP_09074526.1|	357009527	cellular organisms,Bacteria,Firmicutes,Bacilli,Bacillales,Paenibacillaceae,Paenibacillus,Paenibacillus elgii,Paenibacillus elgii B69	Paenibacillus elgii B69	Bacilli		Trichomonas vaginalis G3	Trichomonadida
ref|ZP_09147359.1|	358053622	cellular organisms,Bacteria,Firmicutes,Bacilli,Bacillales,Staphylococcaceae,Staphylococcus,Staphylococcus simiae,Staphylococcus simiae CCM 7213	Staphylococcus simiae CCM 7213	Bacilli		Trichophyton rubrum CBS 118892	Fungi
ref|ZP_09188374.1|	359395322	cellular organisms,Bacteria,Proteobacteria,Gammaproteobacteria,Oceanospirillales,Halomonadaceae,Halomonas,Halomonas boliviensis,Halomonas boliviensis LC1	Halomonas boliviensis LC1	Gammaproteobacteria		Trichoplax adhaerens	Metazoa
ref|ZP_09225310.1|	359435080	cellular organisms,Bacteria,Proteobacteria,Gammaproteobacteria,Alteromonadales,Pseudoalteromonadaceae,Pseudoalteromonas,Pseudoalteromonas sp. BSi20652	Pseudoalteromonas sp. BSi20652	Gammaproteobacteria		Trypanosoma brucei brucei strain 927/4 GUTat10.1	Kinetoplastida
ref|ZP_09241940.1|	359452596	cellular organisms,Bacteria,Proteobacteria,Gammaproteobacteria,Alteromonadales,Pseudoalteromonadaceae,Pseudoalteromonas,Pseudoalteromonas sp. BSi20495	Pseudoalteromonas sp. BSi20495	Gammaproteobacteria		Trypanosoma cruzi strain CL Brener	Kinetoplastida
ref|ZP_09242176.1|	359452837	cellular organisms,Bacteria,Proteobacteria,Gammaproteobacteria,Alteromonadales,Pseudoalteromonadaceae,Pseudoalteromonas,Pseudoalteromonas sp. BSi20495	Pseudoalteromonas sp. BSi20495	Gammaproteobacteria		Tuber melanosporum Mel28	Fungi
ref|ZP_09368141.1|	365826195	cellular organisms,Bacteria,Actinobacteria,Actinobacteria,Actinobacteridae,Actinomycetales,Actinomycineae,Actinomycetaceae,Actinomyces,Actinomyces graevenitzii,Actinomyces graevenitzii C83	Actinomyces graevenitzii C83	Actinobacteria		Uncinocarpus reesii 1704	Fungi
ref|ZP_09379780.1|	365838437	cellular organisms,Bacteria,Proteobacteria,Gammaproteobacteria,Enterobacteriales,Enterobacteriaceae,Hafnia,Hafnia alvei,Hafnia alvei ATCC 51873	Hafnia alvei ATCC 51873	Gammaproteobacteria		Verminephrobacter aporrectodeae subsp. tuberculatae At4	Betaproteobacteria
ref|ZP_09416047.1|	365876526	cellular organisms,Bacteria,Bacteroidetes/Chlorobi group,Bacteroidetes,Flavobacteriia,Flavobacteriales,Flavobacteriaceae,Elizabethkingia,Elizabethkingia anophelis,Elizabethkingia anophelis Ag1	Elizabethkingia anophelis Ag1	Bacteroidetes		Verrucomicrobiae bacterium DG1235	Verrucomicrobia
ref|ZP_09446706.1|	365922508	cellular organisms,Bacteria,Proteobacteria,Gammaproteobacteria,Cardiobacteriales,Cardiobacteriaceae,Cardiobacterium,Cardiobacterium valvarum,Cardiobacterium valvarum F0432	Cardiobacterium valvarum F0432	Gammaproteobacteria		Verticillium albo-atrum VaMs.102	Fungi
ref|ZP_09465079.1|	366165324	cellular organisms,Bacteria,Firmicutes,Clostridia,Clostridiales,Ruminococcaceae,Acetivibrio,Acetivibrio cellulolyticus,Acetivibrio cellulolyticus CD2	Acetivibrio cellulolyticus CD2	Clostridia		Vibrio cholerae 623-39	Gammaproteobacteria
ref|ZP_09499364.1|	372220943	cellular organisms,Bacteria,Bacteroidetes/Chlorobi group,Bacteroidetes,Flavobacteriia,Flavobacteriales,Flavobacteriaceae,Mesoflavibacter,Mesoflavibacter zeaxanthinifaciens,Mesoflavibacter zeaxanthinifaciens S86	Mesoflavibacter zeaxanthinifaciens S86	Bacteroidetes		Vibrio cholerae RC385	Gammaproteobacteria
ref|ZP_09544874.1|	373452970	cellular organisms,Bacteria,Firmicutes,Clostridia,Clostridiales,Eubacteriaceae,Eubacterium,Eubacterium sp. 3_1_31	Eubacterium sp. 3_1_31	Clostridia		Vibrio mimicus MB451	Gammaproteobacteria
ref|ZP_09632144.1|	374374485	cellular organisms,Bacteria,Bacteroidetes/Chlorobi group,Bacteroidetes,Sphingobacteriia,Sphingobacteriales,Chitinophagaceae,Niabella,Niabella soli,Niabella soli DSM 19437	Niabella soli DSM 19437	Bacteroidetes		Vibrio sp. AND4	Gammaproteobacteria
ref|ZP_09660489.1|	374587397	cellular organisms,Bacteria,Spirochaetes,Spirochaetia,Spirochaetales,Leptospiraceae,Leptonema,Leptonema illini,Leptonema illini DSM 21528	Leptonema illini DSM 21528	Spirochaetia		Vibrionales bacterium SWAT-3	Gammaproteobacteria
ref|ZP_09668113.1|	374595109	cellular organisms,Bacteria,Bacteroidetes/Chlorobi group,Bacteroidetes,Flavobacteriia,Flavobacteriales,Flavobacteriaceae,Gillisia,Gillisia limnaea,Gillisia limnaea DSM 15749	Gillisia limnaea DSM 15749	Bacteroidetes		Vitis vinifera	Streptophyta
ref|ZP_09695997.1|	374623488	cellular organisms,Bacteria,Proteobacteria,Gammaproteobacteria,Chromatiales,Ectothiorhodospiraceae,Ectothiorhodospira,Ectothiorhodospira sp. PHS-1	Ectothiorhodospira sp. PHS-1	Gammaproteobacteria		Volvox carteri f. nagariensis	Chlorophyta
ref|ZP_09732453.1|	375085831	cellular organisms,Bacteria,Firmicutes,Negativicutes,Selenomonadales,Veillonellaceae,Megamonas,Megamonas funiformis,Megamonas funiformis YIT 11815	Megamonas funiformis YIT 11815	Negativicutes		Weeksella virosa DSM 16922	Bacteroidetes
ref|ZP_09831190.1|	378582552	cellular organisms,Bacteria,Proteobacteria,Gammaproteobacteria,Enterobacteriales,Enterobacteriaceae,Pantoea,Pantoea stewartii,Pantoea stewartii subsp. stewartii,Pantoea stewartii subsp. stewartii DC283	Pantoea stewartii subsp. stewartii DC283	Gammaproteobacteria		Weissella confusa LBAE C39-2	Bacilli
ref|ZP_09865998.1|	381156760	cellular organisms,Bacteria,Proteobacteria,Gammaproteobacteria,Chromatiales,Chromatiaceae,Thiorhodovibrio,Thiorhodovibrio sp. 970	Thiorhodovibrio sp. 970	Gammaproteobacteria		Wiseana iridescent virus	Iridoviridae
ref|ZP_09957217.1|	383644811	cellular organisms,Bacteria,Actinobacteria,Actinobacteria,Actinobacteridae,Actinomycetales,Streptomycineae,Streptomycetaceae,Streptomyces,Streptomyces chartreusis,Streptomyces chartreusis NRRL 12338	Streptomyces chartreusis NRRL 12338	Actinobacteria		Xenopus (Silurana) tropicalis	Metazoa
ref|ZP_10013746.1|	384566642	cellular organisms,Bacteria,Actinobacteria,Actinobacteria,Actinobacteridae,Actinomycetales,Pseudonocardineae,Pseudonocardiaceae,Saccharomonospora,Saccharomonospora glauca,Saccharomonospora glauca K62	Saccharomonospora glauca K62	Actinobacteria		Xenopus laevis	Metazoa
ref|ZP_10015599.1|	384914927	cellular organisms,Bacteria,Chlamydiae/Verrucomicrobia group,Verrucomicrobia,unclassified Verrucomicrobia,Methylacidiphilales,Methylacidiphilaceae,Methylacidiphilum,Methylacidiphilum fumariolicum,Methylacidiphilum fumariolicum SolV	Methylacidiphilum fumariolicum SolV	Verrucomicrobia		Zunongwangia profunda SM-A87	Bacteroidetes
ref|ZP_10100249.1|	386813024	cellular organisms,Bacteria,Planctomycetes,Planctomycetia,Planctomycetales,Planctomycetaceae,unclassified Planctomycetaceae,planctomycete KSU-1	planctomycete KSU-1	Planctomycetia		Zygosaccharomyces rouxii CBS 732	Fungi
ref|ZP_10137631.1|	388455336	cellular organisms,Bacteria,Proteobacteria,Gammaproteobacteria,Legionellales,Legionellaceae,Fluoribacter,Fluoribacter dumoffii,Fluoribacter dumoffii Tex-KL	Fluoribacter dumoffii Tex-KL	Gammaproteobacteria		Zymomonas mobilis subsp. mobilis ATCC 29191	Alphaproteobacteria
ref|ZP_10184974.1|	389699401	cellular organisms,Bacteria,Proteobacteria,Betaproteobacteria,Burkholderiales,unclassified Burkholderiales,Burkholderiales Genera incertae sedis,Leptothrix,Leptothrix ochracea,Leptothrix ochracea L12	Leptothrix ochracea L12	Betaproteobacteria		Zymoseptoria tritici IPO323	Fungi
ref|ZP_10192810.1|	389774691	cellular organisms,Bacteria,Proteobacteria,Gammaproteobacteria,Xanthomonadales,Xanthomonadaceae,Rhodanobacter,Rhodanobacter spathiphylli,Rhodanobacter spathiphylli B39	Rhodanobacter spathiphylli B39	Gammaproteobacteria		alpha proteobacterium HIMB114	Alphaproteobacteria
ref|ZP_10245194.1|	390563049	cellular organisms,Bacteria,Chloroflexi,Thermomicrobia,Sphaerobacteridae,Sphaerobacterales,Sphaerobacterineae,Sphaerobacteraceae,Nitrolancetus,Nitrolancetus hollandicus,Nitrolancetus hollandicus Lb	Nitrolancetus hollandicus Lb	Thermomicrobia		delta proteobacterium MLMS-1	delta-epsilon_subdivisions
ref|ZP_10251803.1|	390571564	cellular organisms,Bacteria,Proteobacteria,Betaproteobacteria,Burkholderiales,Burkholderiaceae,Burkholderia,Burkholderia terrae,Burkholderia terrae BS001	Burkholderia terrae BS001	Betaproteobacteria		delta proteobacterium NaphS2	delta-epsilon_subdivisions
ref|ZP_10327913.1|	392962477	cellular organisms,Bacteria,Firmicutes,Negativicutes,Selenomonadales,Veillonellaceae,Pelosinus,Pelosinus fermentans,Pelosinus fermentans DSM 17108	Pelosinus fermentans DSM 17108	Negativicutes		gamma proteobacterium HIMB30	Gammaproteobacteria
ref|ZP_10360439.1|	393771973	cellular organisms,Bacteria,Proteobacteria,Alphaproteobacteria,Sphingomonadales,Sphingomonadaceae,Novosphingobium,Novosphingobium sp. Rr 2-17	Novosphingobium sp. Rr 2-17	Alphaproteobacteria		gamma proteobacterium IMCC1989	Gammaproteobacteria
ref|ZP_10400122.1|	395213237	cellular organisms,Bacteria,Bacteroidetes/Chlorobi group,Bacteroidetes,Cytophagia,Cytophagales,Cytophagaceae,Pontibacter,Pontibacter sp. BAB1700	Pontibacter sp. BAB1700	Bacteroidetes		gamma proteobacterium NOR5-3	Gammaproteobacteria
ref|ZP_10421344.1|	395244377	cellular organisms,Bacteria,Firmicutes,Bacilli,Lactobacillales,Lactobacillaceae,Lactobacillus,Lactobacillus hominis,Lactobacillus hominis CRBIP 24.179	Lactobacillus hominis CRBIP 24.179	Bacilli		gamma proteobacterium NOR51-B	Gammaproteobacteria
ref|ZP_10440475.1|	395652625	cellular organisms,Bacteria,Proteobacteria,Gammaproteobacteria,Pseudomonadales,Pseudomonadaceae,Pseudomonas,Pseudomonas extremaustralis,Pseudomonas extremaustralis 14-3,Pseudomonas extremaustralis 14-3 substr. 14-3b	Pseudomonas extremaustralis 14-3 substr. 14-3b	Gammaproteobacteria		planctomycete KSU-1	Planctomycetia
ref|ZP_10495082.1|	397171683	cellular organisms,Bacteria,Proteobacteria,Gammaproteobacteria,Alteromonadales,Alteromonadaceae,Alishewanella,Alishewanella aestuarii,Alishewanella aestuarii B11	Alishewanella aestuarii B11	Gammaproteobacteria		unidentified eubacterium SCB49	Bacteroidetes
ref|ZP_10504827.1|	397903890	cellular organisms,Bacteria,Firmicutes,Clostridia,Clostridiales,Clostridiaceae,Caloramator,Caloramator australicus,Caloramator australicus RC3	Caloramator australicus RC3	Clostridia
ref|ZP_10555071.1|	398795156	cellular organisms,Bacteria,Proteobacteria,Gammaproteobacteria,Enterobacteriales,Enterobacteriaceae,Pantoea,Pantoea sp. YR343	Pantoea sp. YR343	Gammaproteobacteria
ref|ZP_10573927.1|	398815257	cellular organisms,Bacteria,Firmicutes,Bacilli,Bacillales,Paenibacillaceae,Brevibacillus,Brevibacillus sp. BC25	Brevibacillus sp. BC25	Bacilli
ref|ZP_10574463.1|	398815802	cellular organisms,Bacteria,Firmicutes,Bacilli,Bacillales,Paenibacillaceae,Brevibacillus,Brevibacillus sp. BC25	Brevibacillus sp. BC25	Bacilli
[truncated: 415 more rows]

## Sheet: best_hits
Best Refseq hits of OLPV and P.globosa viruses: phyletic distribution									total proteins having Refseq hits (eval cutoff 0.1)->	413	392	316
[truncated: 630 more rows]

[truncated: 1 more sheets: Sheet1]
