# Supplementary material for: Mimiviridae: clusters of orthologous genes, reconstruction of gene repertoire evolution and proposed expansion of the giant virus family
Source: Virol J. 2013 Apr 4;10:106. doi: 10.1186/1743-422X-10-106 (PMC3620924; doi:10.1186/1743-422X-10-106)
Supplement: Additional file 2 — The mimiCOGs. [file 1743-422X-10-106-S2.xlsx]

## Sheet: mimiCOGann
mimiCOG	Acanthamoeba_castellanii_mamavirus	Acanthamoeba_polyphaga_mimivirus	Megavirus_chiliensis	Moumouvirus	Cafeteria_roenbergensis_virus	Organic_Lake_phycodnavirus_1	Organic_Lake_phycodnavirus_2	Phaeocystis_globosa_virus_12T	Lausannevirus	Marseillevirus	ORG	PRO	annotation	NCVOG	NCVOG ann
CLS10001	13	15	59	29	32	0	0	0	0	0	5	148	F-box and FNIP repeat-containing protein	NCVOG0006	mimi-, mamavirus cluster; at least some proteins of Acapo_FNIP_repeat cluster also have Fbox on their N-termini.
CLS10002	23	19	18	5	0	0	0	0	0	0	4	65	ankyrin repeat	ankyrins
CLS10003	6	6	25	2	0	0	0	0	0	0	4	39	ankyrin repeat	ankyrins
CLS10004	9	10	27	1	0	0	0	0	0	0	4	47	ankyrin repeat	ankyrins
CLS10005	0	0	4	2	0	0	0	0	0	0	2	6	ankyrin repeat	ankyrins
CLS10006	2	2	0	0	0	0	0	0	0	0	2	4	ankyrin repeat	ankyrins
CLS10007	2	2	0	0	0	0	0	0	0	0	2	4	ankyrin repeat	ankyrins
CLS10008	2	0	0	0	0	0	0	0	0	0	1	2	ankyrin repeat	ankyrins
CLS10009	1	1	1	1	3	1	0	1	0	0	7	9	Lon domain protease	NCVOG0228	Lon domain protease
CLS10010	1	1	1	1	3	1	0	1	1	2	9	12	XRN 5'-3' exonuclease	NCVOG1045	pfam03159, XRN 5'-3' exonuclease
CLS10011	1	1	1	1	4	1	1	1	0	0	8	11	ubiquitin-conjugating enzyme E2	NCVOG0329	UBCc, Ubiquitin-conjugating enzyme E2 (cd00195)
CLS10012	1	1	1	1	1	0	0	0	0	0	5	5	ubiquitin-conjugating enzyme E2	NCVOG0329	UBCc, Ubiquitin-conjugating enzyme E2 (cd00195)
CLS10013	0	0	0	0	1	1	1	1	1	0	5	5	dUTPase	NCVOG1068	dUTPase (cl00493)
CLS10014	1	1	1	1	1	0	0	0	1	1	7	7	deoxynucleotide monophosphate kinase	NCVOG1067	deoxynucleotide monophosphate kinase (dNMP) kinase; Marseille virus, mama-, mimivirus only.
CLS10015	4	4	4	4	3	3	2	2	2	2	10	30	DEAD/SNF2-like helicase or ATP-dependent RNA helicase	NCVOG0031	unclassified DEAD/SNF2-like helicases
CLS10016	2	0	0	0	0	0	0	0	0	0	1	2	ankyrin repeat	ankyrins
CLS10017	1	1	0	0	0	0	0	0	0	0	2	2	ankyrin repeat	ankyrins
CLS10018	1	1	0	0	0	0	0	0	0	0	2	2	ankyrin repeat	ankyrins
CLS10019	1	1	0	0	0	0	0	0	0	0	2	2	ankyrin repeat	ankyrins
CLS10020	1	1	0	0	0	0	0	0	0	0	2	2	ankyrin repeat	ankyrins
CLS10021	1	1	1	1	1	1	0	1	1	1	9	9	chaperone protein DnaJ	NCVOG0046	DnaJ domain (pfam00226)
CLS10022	1	1	1	1	1	0	0	1	0	0	6	6	chaperone protein DnaJ	NCVOG0046	DnaJ domain (pfam00226)
CLS10023	1	1	1	1	1	0	0	0	0	0	5	5	chaperone protein DnaJ	NCVOG0046	DnaJ domain (pfam00226)
CLS10024	2	2	2	2	2	3	1	3	1	1	10	19	Erv1 / Alr family oxidoreductase	NCVOG0052	disulfide (thiol) oxidoreductase; Erv1 / Alr family (pfam04777)
CLS10025	25	25	12	9	0	0	0	0	0	0	4	71	ankyrin repeat	ankyrins
CLS10026	3	4	20	4	0	0	0	0	0	0	4	31	ankyrin repeat	ankyrins
CLS10027	1	1	1	1	1	0	0	0	0	0	5	5	DNA topoisomerase 1b	NCVOG0036	DNA topoisomerase I
CLS10028	1	1	1	1	1	1	1	1	1	1	10	10	TATA-box-binding protein	NCVOG0313	cl08263, TBP_TLF, TATA box binding protein (TBP)
CLS10029	1	1	29	0	0	0	0	0	0	0	3	31	ankyrin repeat	ankyrins
CLS10030	1	1	1	1	1	1	1	1	1	1	10	10	Holliday junction resolvase	NCVOG0278	RuvC, Holliday junction resolvases (HJRs); cl00243. Extended Pox_A22, Poxvirus A22 family (pfam04848). Marseille virus protein lacks C-term conserved positions.
CLS10031	1	1	1	1	1	1	1	1	1	1	10	10	A1L transcription factor VLTF-2	NCVOG1164	A1L transcription factor/late transcription factor VLTF-2; pfam03295: Pox_TAA1; Poxvirus trans-activator protein A1 C-terminal
CLS10032	1	1	1	1	1	1	1	1	0	0	8	8	hypothetical protein	NCVOG1342	hypothetical mimi-, mama-, Phycodnavirus protein
CLS10033	3	3	3	3	1	0	0	1	1	1	8	16	patatin-like phospholipase	NCVOG0245	Patatin phospholipase
CLS10034	1	1	0	0	0	0	0	0	0	0	2	2	ankyrin repeat	ankyrins
CLS10035	3	3	3	3	2	3	2	2	2	2	10	25	protein disulfide Isomerase/thioredoxin family	NCVOG0317	Thioredoxin
CLS10036	1	1	0	0	0	0	0	0	0	0	2	2	ankyrin repeat	ankyrins
CLS10037	1	1	0	0	0	0	0	0	0	0	2	2	ankyrin repeat	ankyrins
CLS10038	1	1	0	0	0	0	0	0	0	0	2	2	ankyrin repeat	ankyrins
CLS10039	4	4	4	4	5	2	2	2	1	1	10	29	capsid protein	NCVOG0022	NCLDV major capsid protein (pfam03340 for Poxviridae; pfam04451 for others)
CLS10040	1	1	0	0	0	0	0	0	0	0	2	2	ankyrin repeat	ankyrins
CLS10041	1	1	1	1	1	1	1	1	0	0	8	8	ribonuclease III	NCVOG1354	Ribonuclease III (cl00258)
CLS10042	1	1	1	1	1	1	0	1	0	0	7	7	hypothetical protein	NCVOG1131	hypothetical mimi, mamavirus, Phycodnaviridae protein
CLS10043	2	2	2	2	1	1	1	1	0	0	8	12	hypothetical protein	NCVOG0628	hypothetical low complexity protein of mama-, mimivirus (paralogs)
CLS10044	0	0	1	1	0	0	0	0	0	0	2	2	ankyrin repeat	ankyrins
CLS10045	0	0	2	0	0	0	0	0	0	0	1	2	ankyrin repeat	ankyrins
CLS10046	1	1	1	1	1	1	1	1	0	0	8	8	hypothetical protein	NCVOG1083	hypothetical protein
CLS10047	3	3	3	3	3	1	1	1	0	0	8	18	replication factor C small subunit	NCVOG1351	replication factor C small subunit 2 (PRK12402); cd00009, AAA, The AAA+ (ATPases Associated with a wide variety of cellular Activities) superfamily; pfam10424, RFC-E_C, Clamp-loader complex subunit E, C-terminus
CLS10048	1	1	0	0	0	0	0	0	0	0	2	2	ankyrin repeat	ankyrins
CLS10049	1	1	1	1	1	2	1	2	0	0	8	10	replication factor C small subunit	NCVOG1351	replication factor C small subunit 2 (PRK12402); cd00009, AAA, The AAA+ (ATPases Associated with a wide variety of cellular Activities) superfamily; pfam10424, RFC-E_C, Clamp-loader complex subunit E, C-terminus
CLS10050	0	0	0	0	0	0	0	0	0	2	1	2	D5-like helicase-primase of possible Polinton origin (Marseillevirus)
CLS10051	1	1	1	3	1	0	0	0	0	0	5	7	GDP mannose 4,6-dehydratase	NCVOG1049	short chain dehydrogenase: This family contains a wide variety of dehydrogenases (pfam00106).
CLS10052	3	3	2	2	1	1	1	1	1	1	10	16	Proliferating cell nuclear antigen (pfam02747, cd00577)	NCVOG0241	Proliferating cell nuclear antigen (pfam02747, cd00577)
CLS10053	1	1	1	1	1	2	2	2	1	1	10	13	DNA-directed RNA polymerase subunit beta	NCVOG0271	DNA-directed RNA polymerase subunit beta
CLS10054	1	1	1	1	1	0	0	0	0	0	5	5	low complexity hypothetical protein of mama-, mimiviruses	NCVOG0647	low complexity hypothetical protein of mama-, mimiviruses
CLS10055	1	1	1	1	1	1	1	1	1	1	10	10	transcription initiation factor IIB	NCVOG1127	transcription initiation factor IIB
CLS10056	1	1	1	1	1	1	1	1	1	1	10	10	metallopeptidase WLM	NCVOG1120	membrane-type matrix metalloproteinase; metallopeptidase WLM; pfam00413, cd04278, cd04275. in Mimi- and mamaviruses, these proteins contain NQQP/NQQS repeats; similar repeats found in some Plasmodium proteins.
CLS10057	1	1	1	1	1	1	1	1	1	1	10	10	Transcription factor S-II (TFIIS)-domain-containing protein	NCVOG0272	Transcription factor S-II (TFIIS)-domain-containing protein
CLS10058	0	0	2	0	0	0	0	0	0	0	1	2	ankyrin repeat
CLS10059	1	1	1	1	1	1	0	0	0	0	6	6	AAA family ATPase	NCVOG1070	divergent AAA family ATPase domain of mimi, mamavirus
CLS10060	1	1	2	0	0	0	0	0	0	0	3	4	AAA family ATPase	NCVOG1070	divergent AAA family ATPase domain of mimi, mamavirus
CLS10061	1	1	1	1	0	0	1	1	0	0	6	6	AAA family ATPase	NCVOG0001	AAA family ATPase - unique in NCLDV; ATPase domain similar to repl_factorC_sub2
CLS10062	1	1	1	1	1	0	0	0	0	0	5	5	Formamidopyrimidine-DNA glycosylase	NCVOG0562	uncharacterized protein conserved in mama-, mimiviridae (paralogs)
CLS10063	1	1	1	1	0	0	0	0	0	0	4	4	endonuclease VIII-like protein	NCVOG0562	uncharacterized protein conserved in mama-, mimiviridae (paralogs)
CLS10064	1	1	1	1	1	0	0	0	0	0	5	5	serine threonine kinase	NCVOG0298	F10-like ST kinase of mimivirus; similar to: ref|NP_055498.3| unc-51-like kinase 2 [Homo sapiens]
CLS10065	1	1	1	1	0	0	0	0	0	0	4	4	hypothetical protein	NCVOG0607	low complexity hypothetical protein of mama-, mimiviruses
CLS10066	2	2	1	1	1	1	1	1	1	1	10	12	VV A18-like helicase	NCVOG0076	DNA or RNA helicases of superfamily II (COG1061)
CLS10067	0	0	0	0	1	1	0	0	0	0	2	2	superfamily II helicase	NCVOG0076	DNA or RNA helicases of superfamily II (COG1061)
CLS10068	1	1	1	1	1	1	1	2	1	1	10	11	VV A32 virion packaging ATPase	NCVOG0249	A32-like packaging ATPase
CLS10069	1	1	1	1	0	0	0	0	0	0	4	4	divergent A32 virion packaging protein	NCVOG0249	A32-like packaging ATPase
CLS10070	1	1	1	1	1	1	1	1	1	1	10	10	hypothetical protein	NCVOG0158	unknown protein, conserved in irido-, phycodna-, mimi-, mama-, and Marseille viruses
CLS10071	2	2	1	1	1	1	1	1	1	1	10	12	A2L transcription factor VLTF-3	NCVOG0262	pfam04947, Poxvirus Late Transcription Factor VLTF3 like
CLS10072	1	1	1	1	1	0	0	2	0	0	6	7	Prolyl 4-hydroxylase	NCVOG1166	pfam03336: Pox_C4_C10; Poxvirus C4/C10 protein; smart00702: P4Hc, Prolyl 4-hydroxylase alpha subunit homologues
CLS10073	5	4	1	1	0	0	0	0	0	0	4	11	transposase	NCVOG0326	Putative transposases (pfam01385, Transposase_2; pfam07282, Transposase_35)
CLS10074	2	1	1	1	1	0	0	0	0	0	5	6	transposase	NCVOG0325	Putative transposases (pfam01385, Transposase_2; pfam07282, Transposase_35)
CLS10075	3	3	0	1	1	0	0	0	0	0	4	8	resolvase	NCVOG1175	putative resolvase; cd00338, Ser_Recombinase, Serine Recombinase family, catalytic domain; pfam04708:Pox_F16; Poxvirus F16 protein
CLS10076	1	1	1	1	1	1	1	1	1	1	10	10	DNA-directed RNA polymerase subunit alpha	NCVOG0274	DNA-directed RNA polymerase subunit alpha
CLS10077	1	1	2	2	1	0	0	0	1	1	7	9	cell division cycle 123 protein	NCVOG0351	cell division cycle 123 homolog
CLS10078	0	0	2	0	0	0	0	0	0	0	1	2	ankyrin repeat	ankyrins
CLS10079	1	1	1	1	1	0	0	0	0	0	5	5	hypothetical protein	NCVOG0657	low complexity hypothetical protein of mama-, mimiviruses
CLS10080	1	1	1	1	0	0	0	0	0	0	4	4	hypothetical protein	NCVOG0655	mimivirus annotation:unknown
CLS10081	1	1	2	1	1	1	1	1	0	0	8	9	hypothetical protein	NCVOG1137	hypothetical protein
CLS10082	1	1	1	1	1	1	1	0	0	0	7	7	heat shock 70 kDa protein	NCVOG0074	Hsp70 protein of mimi-, mamavirus
CLS10083	1	1	1	1	0	0	0	0	0	0	4	4	heat shock 70 kDa protein	NCVOG0073	Hsp70 protein of mimi-, mamavirus
CLS10084	1	1	1	1	1	0	0	0	0	0	5	5	ankyrin repeat	ankyrins
CLS10085	0	0	1	1	1	0	0	0	0	0	3	3	ankyrin repeat	ankyrins
CLS10086	1	1	1	1	1	1	1	1	0	0	8	8	FtsJ-like methyltransferase	NCVOG0059	FtsJ-like methyltransferase family proteins (pfam01728)
CLS10087	1	1	1	1	0	0	0	0	0	0	4	4	FtsJ-like methyltransferase	NCVOG0059	FtsJ-like methyltransferase family proteins (pfam01728)
CLS10088	2	2	4	4	1	2	1	1	2	2	10	21	NUDIX hydrolase	NCVOG0236	Nudix hydrolase (D10 ortholog)
CLS10089	1	1	1	1	1	1	1	1	0	0	8	8	DNA directed RNA polymerase subunit L	NCVOG0635	DNA directed RNA polymerase subunit L (archaeal)
CLS10090	1	1	1	1	1	1	1	1	0	0	8	8	DNA-dependent RNA polymerase subunit Rpb9/M	NCVOG0521	mimivirus annotation: unknown
CLS10091	1	1	1	1	1	0	1	1	1	1	9	9	thymidylate synthase	NCVOG1136	bifunctional dihydrofolate reductase-thymidylate synthase
CLS10092	3	3	2	1	0	0	0	0	1	1	6	11	serine threonine protein kinase	ST	ST
CLS10093	1	1	0	1	0	0	0	0	4	7	5	14	restriction endonuclease	NCVOG1074	restriction-fold endonuclease; D...H...D conserved.
CLS10094	1	1	1	1	0	0	0	0	1	1	6	6	hypothetical protein	NCVOG0815	Uncharacterized protein conserved in bacteria, Marseille virus, mama- and mimivirus
CLS10095	2	2	2	2	0	1	1	1	2	4	9	17	serine threonine protein kinase	NCVOG0282	Serine/Threonine protein kinases
CLS10096	4	3	5	6	0	0	0	0	2	2	6	22	serine threonine protein kinase	NCVOG0282	Serine/Threonine protein kinases
CLS10097	0	0	1	1	0	0	0	0	1	0	3	3	serine threonine protein kinase	ST	ST
CLS10098	2	2	4	2	0	0	0	0	1	1	6	12	Zn-finger containing protein; similar to EGF-like domain containing protein	NCVOG0349	Zn-finger containing protein; similar to EGF-like domain containing protein
CLS10099	2	2	3	3	0	0	0	0	1	1	6	12	AlkB, Alkylated DNA repair protein unique in NCLDV	NCVOG0435	AlkB, Alkylated DNA repair protein unique in NCLDV
CLS10100	1	1	0	0	0	0	0	0	0	0	2	2	ankyrin repeat	ankyrins
CLS10101	1	1	1	1	0	1	1	1	1	1	9	9	SWIB/MDM2 domain-containing protein	NCVOG1154	SWIB/MDM2 domain-containing protein (chromatin condensation)
CLS10102	1	1	0	0	0	0	0	0	0	0	2	2	ankyrin repeat	ankyrins
CLS10103	1	1	2	2	0	0	0	0	2	2	6	10	glycosyltransferase	NCVOG1128	glycosyl transferase
CLS10104	1	1	1	1	1	1	1	1	1	1	10	10	DNA polymerase elongation subunit family B	NCVOG0038	DNA polymerase elongation subunit family B
CLS10105	1	1	0	0	0	0	0	0	0	0	2	2	ankyrin repeat	ankyrins
CLS10106	1	1	1	1	0	1	1	1	1	1	9	9	Pif1 helicase	NCVOG0248	Pif1 helicase
CLS10107	1	1	3	1	0	0	0	0	0	0	4	6	hypothetical mimiviridae protein	NCVOG0438	mimivirus annotation:unknown
CLS10108	3	2	1	2	0	0	0	0	0	0	4	8	hypothetical mimiviridae protein	NCVOG0454	hypothetical protein of mama-, mimivirus (paralogs)
CLS10109	2	2	1	1	0	0	0	0	0	0	4	6	hypothetical mimiviridae protein	NCVOG0443	hypothetical protein of mama-, mimiviridae with low-complexity repeats (paralogs)
CLS10110	4	5	13	6	0	0	0	0	0	0	4	28	hypothetical mimiviridae protein	NCVOG0155	hypothetical mimi, mamavirus protein; duplicated
CLS10111	0	0	2	0	0	0	0	0	0	0	1	2	ankyrin repeat	ankyrins
CLS10112	5	4	6	2	0	0	0	0	0	0	4	17	sel1-like repeat-containing protein	NCVOG0015	COG0790: TPR repeat, SEL1 subfamily; specific to mimi-, mamaviruses
CLS10113	3	3	1	3	0	0	0	0	0	0	4	10	hypothetical mimiviridae protein	NCVOG0476	hypothetical protein of mama-, mimiviruses (paralogs)
CLS10114	0	0	2	1	0	0	0	0	0	0	2	3	hypothetical mimiviridae protein	NCVOG0476	hypothetical protein of mama-, mimiviruses (paralogs)
CLS10115	16	18	1	1	0	0	0	0	0	0	4	36	hypothetical mimiviridae protein	NCVOG0170	uncharacterized protein conserved in mama-, mimiviridae (34 proteins found in these two strains)
CLS10116	6	6	9	6	0	0	0	0	0	0	4	27	hypothetical mimiviridae protein	NCVOG1141	uncharacterized protein conserved in mama-, mimiviridae (paralogs)
CLS10117	1	1	0	0	0	0	0	0	0	0	2	2	ankyrin repeat	ankyrins
CLS10118	3	2	3	2	0	0	0	0	0	0	4	10	hypothetical mimiviridae protein	NCVOG0492	hypothetical protein of mama-, mimiviridae; odd (Mimi and mamavirus proteins do not pair)
CLS10121	2	2	1	1	0	0	0	0	0	0	4	6	hypothetical mimiviridae protein	NCVOG0505	mimivirus annotation:unknown
CLS10123	1	1	1	1	0	1	1	1	0	0	7	7	glycosyltransferase
CLS10124	1	1	1	1	0	0	0	0	0	0	4	4	hypothetical mimiviridae protein	NCVOG0525	mimivirus annotation:unknown
CLS10125	1	1	1	1	0	0	0	0	0	0	4	4	hypothetical mimiviridae protein	NCVOG1204	putative glycosyltransferase; conserved in bacteria; (paralogs)
CLS10126	2	2	3	3	0	0	0	0	1	1	6	12	HNH endonuclease	NCVOG0072	HNH endonucleases (as pfam01844), found in Marseille, mimi-, mama- and Phycodnaviridae
CLS10127	1	1	1	1	0	0	0	0	0	0	4	4	hypothetical mimiviridae protein	NCVOG0536	hypothetical protein of mama-, mimiviruses
CLS10128	1	1	1	0	0	0	0	1	0	0	4	4	hypothetical protein
CLS10129	1	1	1	1	0	1	1	1	0	0	7	7	hypothetical protein
CLS10130	1	1	1	1	1	1	1	1	1	1	10	10	ribonucleoside diphosphate reductase large subunit	NCVOG1353	ribonucleoside diphosphate reductase, alpha subunit
CLS10131	3	3	3	2	0	0	0	0	0	0	4	11	hypothetical mimiviridae protein	NCVOG0572	hypothetical protein of mama-, mimiviruses (paralogs)
CLS10134	3	2	2	2	0	0	0	0	0	0	4	9	low complexity mimiviridae protein	NCVOG0584	low complexity hypothetical proteins of mama-, mimiviruses
CLS10136	1	1	1	0	0	0	0	0	0	0	3	3	endonuclease/exonuclease/phosphatase	NCVOG0598	Exo_endo_phos, Endonuclease/Exonuclease/phosphatase family protein (cl00490,pfam03372) conserved in bacteria. VOG00856b is a tandem-duplicated and divergent version of VOG00856a.
CLS10137	1	1	2	0	0	0	0	0	0	0	3	4	divergent endonuclease/exonuclease/phosphatase	NCVOG0599	Exo_endo_phos, Endonuclease/Exonuclease/phosphatase family protein (cl00490,pfam03372) conserved in bacteria. VOG00856b is a tandem-duplicated and divergent version of VOG00856a.
CLS10138	1	1	1	1	0	0	0	0	0	0	4	4	hypothetical mimiviridae protein	NCVOG0605	mimivirus annotation:unknown
CLS10139	2	2	2	2	0	0	0	0	0	0	4	8	alpha/beta hydrolase/peptidase s9	NCVOG0050	Esterase lipase superfamily (cl09107, pfam07859, pfam00135, COG0400)
CLS10141	1	1	1	1	0	1	1	1	0	0	7	7	hypothetical protein	NCVOG0622	mimivirus annotation: unknown
CLS10142	1	1	1	1	0	0	0	0	0	1	5	5	Translation initiation factor SUI1	NCVOG0314	Translation initiation factor SUI1
CLS10143	1	1	1	1	0	1	1	1	0	0	7	7	hypothetical protein	NCVOG0656	mimivirus annotation:unknown
CLS10144	1	1	1	1	0	0	0	0	0	0	4	4	hypothetical protein	NCVOG0664	similar to VOG00693: DHH family phosphohydrolase
CLS10145	2	2	1	2	0	0	0	0	0	0	4	7	cytochrome P450 family protein	NCVOG0669	cytochrome P450 family protein
CLS10146	1	1	1	1	0	0	0	0	0	0	4	4	hypothetical mimiviridae protein	NCVOG0683	mimivirus annotation: unknown
CLS10147	1	1	1	1	0	0	0	0	0	0	4	4	hypothetical mimiviridae protein	NCVOG0692	mimivirus annotation: unknown
CLS10148	1	1	1	1	0	1	1	0	0	0	6	6	glutamine synthetase	NCVOG0020	glutamine synthetase
CLS10149	1	1	1	1	0	0	0	0	0	0	4	4	low complexity mimiviridae protein	NCVOG0734	low complexity hypothetical protein of mama-, mimiviruses
CLS10150	1	1	1	1	0	0	0	0	0	0	4	4	hypothetical mimiviridae protein	NCVOG0735	mimivirus annotation:unknown
CLS10151	1	1	2	2	0	0	0	0	0	0	4	6	hypothetical mimiviridae protein	NCVOG0737	mimivirus annotation:unknown
CLS10153	2	2	1	1	0	1	0	1	0	0	6	8	glycosyltransferase	NCVOG0256	IMV envelope protein p35
CLS10154	1	1	1	1	0	0	0	0	1	1	6	6	hypothetical protein	NCVOG0772	Uncharacterized protein conserved in bacteria, Marseille virus, mama- and mimivirus
CLS10155	1	1	1	1	0	0	0	0	0	0	4	4	hypothetical mimiviridae protein	NCVOG0777	hypothetical protein of mama-, mimivirus with low complexity repeats
CLS10156	1	1	1	1	0	1	2	0	0	0	6	7	ABC transporter ATP-binding domain protein	NCVOG0002	ABC transporter; pfam00005
CLS10157	1	1	1	2	0	0	0	0	0	0	4	5	hypothetical mimiviridae protein	NCVOG0459	uncharacterized protein conserved in mama-, mimiviridae (multiple paralogs)
CLS10158	2	2	3	1	0	0	0	0	0	0	4	8	hypothetical mimiviridae protein	NCVOG0826	hypothetical mimi, mamavirus protein
CLS10160	2	2	4	2	0	0	0	0	0	0	4	10	hypothetical mimiviridae protein	NCVOG0831	mimivirus annotation: unknown
CLS10162	1	1	1	1	0	0	0	0	0	0	4	4	hypothetical mimiviridae protein	NCVOG0513	mimivirus annotation:unknown
CLS10164	0	0	0	0	1	1	1	0	0	1	4	4	DNA methyltransferase	NCVOG0232	D12 class N6 adenine-specific DNA methyltransferase (pfam02086)
CLS10165	7	7	2	1	0	0	0	0	0	0	4	17	hypothetical mimiviridae protein	NCVOG0181	uncharacterized protein conserved in mama-, mimiviridae (multiple paralogs)
CLS10166	0	1	1	1	0	0	0	0	1	1	5	5	eukaryotic peptide chain release translation termination factor 1	NCVOG0979	Eukaryotic peptide chain release (translation termination) factor 1
CLS10167	0	0	0	0	0	3	2	2	0	0	3	7	hypothetical protein
CLS10169	0	0	0	0	1	1	0	1	0	0	3	3	hypothetical protein
CLS10170	0	0	0	0	1	0	1	1	0	0	3	3	hypothetical protein
CLS10171	0	0	0	0	1	0	1	1	0	0	3	3	hypothetical protein
CLS10172	0	0	1	1	1	0	0	0	0	0	3	3	hypothetical protein
CLS10173	0	0	0	0	1	0	0	1	1	1	4	4	RNA ligase	NCVOG1088	RNA ligase (conserved in irido-, asfa- asco- and Marseille viruses)
CLS10174	0	0	0	0	0	0	0	0	14	24	2	38	Marseillevirus paralogous family; unknown protein	NCVOG1113	Marseille virus paralog family; unknown protein
CLS10176	0	0	0	0	0	0	0	0	1	2	2	3	hypothetical Marseillevirus protein
CLS10177	0	0	0	0	0	0	0	0	1	1	2	2	hypothetical Marseillevirus protein
CLS10178	0	0	0	0	0	0	1	0	1	1	3	3	hypothetical membrane protein	NCVOG0981	hypothetical membrane protein
CLS10179	0	0	0	0	0	0	0	0	1	1	2	2	hypothetical Marseillevirus protein
CLS10180	0	0	0	0	0	0	0	0	1	1	2	2	hypothetical Marseillevirus protein
CLS10181	1	1	1	0	0	0	0	0	0	0	3	3	hypothetical mimiviridae protein	NCVOG1051	hypothetical protein conserved in ascovirus, mimi-, mamavirus
CLS10182	1	1	1	0	0	0	0	0	0	0	3	3	hypothetical mimiviridae protein	NCVOG0993	mimivirus annotation:unknown
CLS10183	1	1	1	1	0	0	0	0	0	0	4	4	hypothetical mimiviridae protein	NCVOG0626	mimivirus annotation: unknown
CLS10184	4	3	1	1	0	0	0	0	0	0	4	9	hypothetical mimiviridae protein	NCVOG0676	hypothetical mimi, mamavirus protein with low complexity regions; contain F-box on their N-terminal; similar to F-box and leucine-rich repeat protein
CLS10185	1	1	1	0	0	0	0	0	0	0	3	3	hypothetical mimiviridae protein
CLS10186	1	1	1	1	0	0	0	0	0	0	4	4	hypothetical mimiviridae protein	NCVOG0726	hypothetical protein of mama-, mimivirus with low complexity region
CLS10187	1	1	0	0	0	0	0	0	0	0	2	2	hypothetical mimiviridae protein	NCVOG1139	hypothetical low complexity protein of mimi-, mamavirus
CLS10188	0	0	0	0	0	1	1	1	0	0	3	3	hypothetical protein	NCVOG1070	divergent AAA family ATPase domain of mimi, mamavirus
CLS10189	0	0	0	0	0	1	1	1	0	0	3	3	hypothetical protein	NCVOG1351	replication factor C small subunit 2 (PRK12402); cd00009, AAA, The AAA+ (ATPases Associated with a wide variety of cellular Activities) superfamily; pfam10424, RFC-E_C, Clamp-loader complex subunit E, C-terminus
CLS10190	0	0	0	0	0	2	1	1	0	0	3	4	hypothetical protein
CLS10191	0	0	0	0	0	1	1	1	0	0	3	3	hypothetical protein
CLS10192	1	1	1	1	1	0	0	0	0	0	5	5	hypothetical protein	NCVOG0706	mimivirus annotation:unknown
CLS10193	1	1	1	1	1	0	0	0	1	1	7	7	FLAP-like endonuclease XPG (cd00128)	NCVOG1060	FLAP-like endonuclease XPG (cd00128)
CLS10194	1	1	1	1	1	0	0	0	0	0	5	5	DEAD/SNF2-like helicase	NCVOG0029	unclassified DEAD/SNF2-like helicases
CLS10195	0	0	1	1	1	0	0	0	0	0	3	3	putative exodeoxyribonuclease VII large subunit
CLS10196	1	1	0	0	1	0	0	0	0	0	3	3	putative peptidase	NCVOG0663	mimivirus annotation:putative peptidase, unknown
CLS10197	1	1	1	1	3	0	0	0	1	1	7	9	RING-finger-containing E3 ubiquitin ligase	NCVOG0330	RING-finger-containing E3 ubiquitin ligase (COG5432: RAD18)
CLS10198	0	0	0	0	1	1	0	1	0	0	3	3	DNA methyltransferase	NCVOG0234	N-6 DNA Methylase, pfam02384, pfam00398
CLS10199	1	1	1	1	1	1	1	1	0	0	8	8	asnB, asparagine synthetase B	NCVOG0061	asnB, asparagine synthetase B; mama-, mimi-, Phycodnavirus (PRK09431)
CLS10200	0	0	0	0	1	0	1	0	1	0	3	3	hypothetical protein	NCVOG1347	hypothetical Chlorovirus and Ostreococcus virus protein
CLS10201	1	1	1	1	1	1	1	1	0	0	8	8	DNA topoisomerase 1	NCVOG0033	topoisomerase I (bacterial type) (cd00186, TOP1Ac, DNA Topoisomerase)
CLS10202	1	1	1	1	1	0	0	0	0	0	5	5	hypothetical protein	NCVOG0632	conserved hypothetical protein
CLS10203	1	1	1	1	2	0	0	0	0	0	5	6	AAA family ATPase	NCVOG0780	mimivirus annotation:unknown
CLS10204	0	0	1	0	1	1	1	0	0	0	4	4	deoxyribodipyrimidine photolyase-related protein
CLS10205	1	1	1	1	1	0	0	0	0	0	5	5	RNA-helicase DExH-NPH-II	NCVOG0267	RNA-helicase DExH-NPH-II
CLS10206	1	1	1	1	1	0	0	0	0	0	5	5	hypothetical protein	NCVOG0779	mimivirus annotation: unknown
CLS10207	1	1	1	1	1	0	0	0	0	0	5	5	hypothetical protein	NCVOG0603	mimivirus annotation:unknown
CLS10208	1	1	1	1	1	0	0	0	0	0	5	5	deoxyribodipyrimidine photolyase-related protein	NCVOG1004	photolyase
CLS10209	1	1	1	1	0	0	0	0	0	0	4	4	GIY-YIG nuclease	NCVOG0062	GIY-YIG-like endonuclease (pfam01541)
CLS10210	1	1	1	1	1	0	0	0	0	0	5	5	hypothetical protein	NCVOG0778	Von Willebrand factor type A (vWA) domain-containing protein
CLS10211	1	1	1	1	1	0	0	1	1	1	8	8	Thymidine kinase	NCVOG0319	Thymidine kinase
CLS10212	1	1	1	1	1	1	1	1	0	0	8	8	hypothetical protein	NCVOG1423	uncharacterized, C-terminal domain conserved in irido, asco, phycodna, mimi
CLS10213	1	1	1	1	1	0	0	0	0	0	5	5	putative ADP-ribosylglycohydrolase	NCVOG0003	ADP-ribosylglycohydrolase (cl00614, pfam03747)
CLS10214	1	1	1	1	1	2	1	1	0	0	8	9	Ulp1-like protease	NCVOG0246	pfam02902, Ulp1 protease family, C-terminal catalytic domain
CLS10215	1	1	1	1	1	0	0	0	0	0	5	5	hypothetical protein	NCVOG0671	mimivirus annotation:unknown
CLS10216	1	1	1	1	1	1	1	1	0	0	8	8	putative DNA-directed RNA polymerase II subunit N
CLS10217	1	1	1	1	1	0	0	0	0	0	5	5	hypothetical protein	NCVOG0583	mimivirus annotation: unknown
CLS10218	1	1	1	1	1	1	1	1	0	0	8	8	YqaJ-like viral recombinase	NCVOG1192	YqaJ viral recombinase family (pfam09588)
CLS10219	1	1	1	1	1	1	1	1	1	1	10	10	mRNA capping enzyme	NCVOG1117	mRNA capping enzyme large subunit
CLS10220	1	1	1	1	1	0	0	0	0	0	5	5	hypothetical protein	NCVOG0648	mimivirus annotation: unknown
CLS10221	1	1	1	1	1	1	1	1	0	0	8	8	eukaryotic translation initiation factor 4E-like protein	NCVOG0651	mimivirus annotation:translation initiation factor 4E, (mRNA cap binding)
CLS10222	1	1	1	1	1	1	1	1	0	0	8	8	hypothetical protein	NCVOG0645	hypothetical protein of Chlorovirus and Mimiviruses
CLS10223	1	1	2	1	1	0	0	0	0	0	5	6	hypothetical protein
CLS10224	1	1	1	1	1	1	1	1	0	0	8	8	poxvirus poly(A) polymerase catalytic subunit-like protein	NCVOG0575	hypothetical protein
CLS10225	1	1	1	1	1	0	0	0	1	1	7	7	poxvirus early transcription factor-like protein	NCVOG0261	Poxvirus early transcription factor (VETF), large subunit (pfam04441)
CLS10226	1	1	1	1	1	0	0	0	0	0	5	5	hypothetical protein	NCVOG0567	mimivirus annotation: unknown
CLS10227	1	1	1	1	1	0	0	0	0	0	5	5	hypothetical protein	NCVOG0573	glycosyltransferase
CLS10228	1	1	1	1	1	0	0	0	0	0	5	5	hypothetical protein	NCVOG0637	mimivirus annotation:unknown
CLS10229	1	1	1	1	1	0	0	0	0	0	5	5	metallophosphatase/phosphoesterase	NCVOG0995	mimivirus annotation:unknown
CLS10230	1	1	1	1	1	1	1	1	1	1	10	10	DNA topoisomerase II	NCVOG0037	DNA topoisomerase II
CLS10231	1	1	1	1	1	0	0	0	0	0	5	5	hypothetical protein	NCVOG0641	mimivirus annotation:unknown
CLS10232	1	1	1	1	1	0	0	0	0	0	5	5	hypothetical protein	NCVOG0608	hypothetical protein of mama-, mimivirus with low complexity region
CLS10233	1	1	1	1	1	1	1	1	0	0	8	8	hypothetical protein	NCVOG1129	hypothetical mimi, mamavirus, Phycodnaviridae protein
CLS10234	1	1	1	1	1	0	0	0	0	0	5	5	Poxvirus P4B major core protein	NCVOG1162	Poxvirus P4B major core protein; conserved in Poxviridae, mama, mimivirus; pfam03292: Pox_P4B
CLS10235	1	1	1	1	1	0	0	0	0	0	5	5	replication factor C large subunit	NCVOG1351	replication factor C small subunit 2 (PRK12402); cd00009, AAA, The AAA+ (ATPases Associated with a wide variety of cellular Activities) superfamily; pfam10424, RFC-E_C, Clamp-loader complex subunit E, C-terminus
CLS10236	1	1	1	1	1	1	1	1	0	0	8	8	hypothetical protein	NCVOG1216	conserved hypothetical protein
CLS10237	1	1	1	1	1	0	0	0	0	0	5	5	putative papain-like cysteine peptidase	NCVOG0609	mimivirus annotation:unknown
CLS10238	0	0	0	0	1	1	1	0	0	0	3	3	hypothetical protein
CLS10239	0	0	1	1	1	0	0	0	2	1	5	6	Ubiquitin	NCVOG0333	Ubiquitin
CLS10240	1	1	1	1	1	0	0	0	0	0	5	5	hypothetical protein	NCVOG0518	hypothetical protein
CLS10241	1	1	1	1	1	0	0	0	0	0	5	5	hypothetical protein	NCVOG0519	mimivirus annotation:unknown
CLS10242	0	0	0	0	1	0	1	1	0	0	3	3	deoxycytidylate deaminase	NCVOG1064	Cytidine and deoxycytidylate deaminase family (cd01283, cd01286)
CLS10243	1	1	1	1	1	0	0	0	0	0	5	5	DEAD/SNF2-like helicase / translation initiation factor 4a	NCVOG0025	unclassified DEAD/SNF2-like helicases
CLS10244	1	1	1	1	1	0	0	0	0	0	5	5	Glucosamine 6-phosphate N-acetyltransferase	NCVOG0063	GCN5-related N-acetyltransferases (GNAT; cd04301, pfam00583); Melanoplus sanguinipes entomopoxvirus has probably gained it independently
CLS10245	1	1	1	1	1	0	0	0	1	1	7	7	Calcineurin-like phosphoesterase	NCVOG0350	calcineurin-like phosphoesterase (pfam00149)
CLS10246	0	0	1	1	1	0	0	0	0	0	3	3	hypothetical protein
CLS10247	0	0	0	0	1	1	1	0	0	0	3	3	hypothetical protein	NCVOG1295	hypothetical protein
CLS10248	1	1	0	0	1	0	0	0	0	0	3	3	ankyrin repeat	ankyrins
CLS10249	1	1	1	1	1	1	1	1	0	0	8	8	DNA-directed RNA polymerase subunit E' (RPB7)
CLS10250	1	1	1	1	1	1	1	1	1	1	10	10	DNA-directed RNA polymerase subunit 5 (RPB5)	NCVOG0273	divergent DNA-directed RNA polymerase subunit 5
CLS10251	1	1	1	1	2	0	0	0	0	0	5	6	putative oxoglutarate/malate carrier protein	NCVOG0546	mimivirus annotation:putative oxoglutarate/malate carrier protein
CLS10252	1	1	1	1	1	1	1	1	1	1	10	10	ribonucleoside diphosphate reductase small subunit	NCVOG0276	Ribonucleotide reductase small subunit; apparent eukaryotic origin
CLS10253	1	1	1	1	2	1	1	1	0	0	8	9	probable ubiquitin carboxyl-terminal hydrolase	NCVOG0331	Ubiquitin carboxyl-terminal hydrolase: pfam00443
CLS10254	1	1	1	1	1	0	0	1	0	0	6	6	DNA polymerase family X
CLS10255	1	1	1	1	1	0	0	1	0	0	6	6	NAD-dependent DNA ligase	NCVOG0035	NAD+ dependent DNA ligase (smart00532)
CLS10256	1	1	1	1	1	0	0	0	0	0	5	5	hypothetical protein	NCVOG0558	hypothetical protein of mama-, mimiviruses
CLS10257	1	1	1	1	1	0	0	0	0	0	5	5	Serine/Threonine protein phosphatase	NCVOG1061	cd00143, PP2Cc, Serine/threonine phosphatases, family 2C
CLS10258	1	1	1	1	1	2	1	1	1	1	10	11	ribonuclease H	NCVOG1352	ribonuclease H - bacterial; found in mimi-, mama, Phycodnaviridae, and Marseille virus; pfam00075
CLS10259	1	1	1	1	1	1	1	1	0	0	8	8	DNA mismatch repair ATPase MutS	NCVOG0105	an N-term part of HNHendonuclease
CLS10260	1	1	1	1	1	0	0	0	0	0	5	5	Serine/Threonine protein kinase	NCVOG0306	tandem duplication of cd00180 (S_TKc: Serine/Threonine protein kinases, catalytic domain); no homologs in NCLDV; putative eukaryotic origin: >gi|225436389|ref|XP_002271598.1| PREDICTED: hypothetical protein isoform 1 [Vitis vinifera]
CLS10261	1	1	1	1	1	1	1	1	0	0	8	8	DNA-directed RNA polymerase subunit 6	NCVOG0522	RNA polymerase subunit 6
CLS10262	1	1	1	1	1	1	1	1	1	1	10	10	D5-like helicase-primase	NCVOG0023	D5-like helicase-primase
CLS10263	1	1	1	1	1	0	0	0	0	0	5	5	hypothetical protein	NCVOG0986	a cluster of one mimivirus and two mamavirus proteins; the two mamavirus ones will match exactly the mimivirus one if concatenated. mimivirus annotation:unknown
CLS10264	1	1	1	1	2	0	0	0	0	0	5	6	UvrD/REP helicase family protein	NCVOG0335	UvrD/REP helicase (pfam00580)
CLS10265	0	0	1	1	1	0	0	0	0	0	3	3	isoleucyl-tRNA synthetase	NCVOG0985	COG0215, CysS, Cysteinyl-tRNA synthetase
CLS10267	1	1	0	0	0	0	0	0	1	1	4	4	DHH family phosphohydrolase	NCVOG0480	pfam01368, DHH, DHH family phosphohydrolase
CLS10268	1	1	1	1	0	0	0	0	1	1	6	6	metal dependent phosphohydrolase	NCVOG0352	Metal dependent phosphohydrolase with conserved 'HD' motif
CLS10269	0	1	1	1	0	0	0	0	1	1	5	5	hypothetical protein	NCVOG0436	short hypothetical protein
CLS10270	0	0	0	0	0	2	0	0	1	1	3	4	ATP-dependent DNA ligase	NCVOG0034	ATP-dependent DNA ligase (pfam01068, PRK01109)
CLS10271	0	0	0	0	0	0	0	1	1	1	3	3	nucleoside deaminase
CLS10272	1	1	1	1	0	1	1	1	1	1	9	9	flavin-containing amine oxidoreductase	NCVOG0058	Flavin-containing amine oxidoreductase conserved in mama-, mimi, Marseille virus, and Chloroviridae
CLS10273	1	1	1	1	0	0	0	0	1	1	6	6	AP (apurinic) endonuclease	NCVOG0004	AP (apurinic) endonuclease family 2 - bacterial
CLS10274	0	0	0	0	0	0	0	0	1	1	2	2	peptidoglycan peptidase	NCVOG0982	putative peptidoglycan peptidase
CLS10275	1	1	1	1	0	0	0	0	1	1	6	6	uracil-DNA glycosylase	NCVOG1115	uracil-DNA glycosylase
CLS10276	2	2	2	1	0	0	0	0	1	1	6	9	hypothetical mimiviridae protein	NCVOG0507	hypothetical protein of Marseille virus, mama-, mimivirus.
CLS10277	8	4	0	4	0	0	0	0	0	0	3	16	replication origin-binding helicase	NCVOG0024	Superfamily II helicase related to herpesvirus replicative helicase (origin-binding protein UL9), pfam03121
CLS10278	5	3	1	3	0	0	0	0	0	0	4	12	hypothetical mimiviridae protein	NCVOG1123	hypothetical mimi, mamavirus protein; duplicated
CLS10279	1	1	1	0	0	0	0	0	0	0	3	3	hypothetical mimiviridae protein	NCVOG0437	mimivirus annotation: unknown
CLS10280	7	8	10	5	0	0	0	0	0	0	4	30	KilA N-domain-containing protein	NCVOG1360	KilA domain (pfam04383); always is present at N-terminal except for mimiviruses. Sometimes is followed by a RING-finger domain
CLS10281	2	2	3	0	0	0	0	0	0	0	3	7	hypothetical mimiviridae protein	NCVOG0089	short (85 aa) hypothetical protein of mamavirus with no homologs in mimivirus
CLS10282	2	2	2	4	0	0	0	0	0	0	4	10	hypothetical mimiviridae protein	NCVOG0456	hypothetical protein of mama-, mimivirus; odd (Mimi and mamavirus proteins do not pair)
CLS10283	1	0	1	2	0	0	0	0	0	0	3	4	hypothetical mimiviridae protein
CLS10284	1	1	1	0	0	0	0	0	0	0	3	3	hypothetical mimiviridae protein
CLS10285	1	1	1	1	0	0	0	0	0	0	4	4	hypothetical mimiviridae protein	NCVOG0441	hypothetical protein of mama-, mimiviruses
CLS10286	1	1	1	1	0	0	0	0	0	0	4	4	hypothetical mimiviridae protein	NCVOG0444	hypothetical protein of mama-, mimiviruses
CLS10287	1	1	1	0	0	0	0	0	0	0	3	3	hypothetical mimiviridae protein	NCVOG0445	mimivirus annotation: unknown
CLS10288	1	1	2	1	0	0	0	0	0	0	4	5	hypothetical mimiviridae protein	NCVOG0455	mimivirus annotation: unknown
CLS10289	28	28	20	13	0	0	0	0	0	0	4	89	WD40, BTB/POZ domain-containing proteins	NCVOG1358	pfam00651, BTB/POZ domain: The BTB (for BR-C, ttk and bab) or POZ (for Pox virus and Zinc finger) domain. In mama, mimivirus it is often followed by WD-repeat; multiple paralogs in mimi, mamaviruses . Found on N-termini of some mimi-, mama- and Chordopoxvirinae proteins; in Chordopoxvirinae it is associated with Kelch domain.
CLS10290	2	2	1	3	0	0	0	0	0	0	4	8	hypothetical mimiviridae protein	NCVOG0457	uncharacterized protein conserved in mama-, mimiviridae (multiple paralogs)
CLS10291	1	1	0	1	0	0	0	0	0	0	3	3	hypothetical mimiviridae protein	NCVOG0460	mimivirus annotation: unknown
CLS10292	1	1	1	0	0	0	0	0	0	0	3	3	hypothetical mimiviridae protein
CLS10293	4	4	4	0	0	0	0	0	0	0	3	12	hypothetical mimiviridae protein	NCVOG0199	uncharacterized protein
CLS10294	1	1	1	0	0	0	0	0	0	0	3	3	hypothetical mimiviridae protein	NCVOG0983	mimivirus annotation: unknown
CLS10295	6	6	2	1	0	0	0	0	0	0	4	15	hypothetical mimiviridae protein
CLS10296	1	1	1	0	0	0	0	0	0	0	3	3	hypothetical mimiviridae protein	NCVOG0478	mimivirus annotation: unknown
CLS10297	1	1	1	2	0	0	0	0	0	0	4	5	hypothetical mimiviridae protein	NCVOG0462	mimivirus annotation: unknown
CLS10298	1	1	1	1	0	0	0	0	0	0	4	4	hypothetical mimiviridae protein	NCVOG0463	mimivirus annotation: unknown
CLS10299	2	3	5	1	0	0	0	0	0	0	4	11	hypothetical mimiviridae protein	NCVOG0440	hypothetical protein of mama-, mimiviridae; odd: ((n1_Acapo55818932,n2_Mamav_72669_73148),(n1_Acapo55818964 n2_Mamav_115679_116080),n1_Acapo55818896)
CLS10300	1	1	1	1	0	0	0	0	0	0	4	4	hypothetical mimiviridae protein	NCVOG0464	hypothetical protein of mama-, mimiviruses
CLS10301	1	1	1	0	0	0	0	0	0	0	3	3	hypothetical mimiviridae protein	NCVOG0465	low complexity repeats of mama-, mimivirus
CLS10302	2	2	3	4	0	0	0	0	0	0	4	11	virion-associated membrane protein	NCVOG1122	Myristylated protein; pfam03003, DUF230
CLS10303	2	2	0	1	0	0	0	0	0	0	3	5	hypothetical mimiviridae protein	NCVOG1148	hypothetical mimi, mamavirus protein; paralogs
CLS10304	10	8	14	7	0	0	0	0	0	0	4	39	collagen triple helix repeat containing protein (pfam01391)	NCVOG0021	collagen triple helix repeat containing protein (pfam01391)
CLS10305	3	3	2	1	0	0	0	0	0	0	4	9	hypothetical mimiviridae protein	NCVOG0469	uncharacterized protein conserved in mama-, mimiviridae (paralogs)
CLS10306	1	1	1	0	0	0	0	0	0	0	3	3	hypothetical mimiviridae protein	NCVOG0477	hypothetical protein of mama-, mimiviruses (paralogs)
CLS10307	2	3	1	0	0	0	0	0	0	0	3	6	ankyrin repeat	ankyrins
CLS10308	6	5	7	4	0	0	0	0	0	0	4	22	BTB/POZ domain-containing protein	NCVOG0205	K_tetra; K+ channel tetramerisation domain (pfam02214)
CLS10309	1	2	1	0	0	0	0	0	0	0	3	4	hypothetical mimiviridae protein	NCVOG0128	hypothetical mimi, mamavirus protein (two mimivirus proteins and one fragmented mamavirus protein)
CLS10310	1	1	2	0	0	0	0	0	0	0	3	4	hypothetical mimiviridae protein
CLS10311	1	1	2	2	0	0	0	0	0	0	4	6	SNF2 family helicase	NCVOG0076	DNA or RNA helicases of superfamily II (COG1061)
CLS10312	1	1	1	0	0	0	0	0	0	0	3	3	hypothetical mimiviridae protein	NCVOG0482	mimivirus annotation: unknown
CLS10313	1	1	1	1	0	0	0	0	0	0	4	4	hypothetical mimiviridae protein	NCVOG0483	mimivirus annotation:unknown
CLS10314	1	1	2	1	0	0	0	0	0	0	4	5	hypothetical mimiviridae protein	NCVOG0484	hypothetical protein of mama-, mimiviruses
CLS10315	1	1	1	1	0	0	0	0	0	0	4	4	hypothetical mimiviridae protein	NCVOG0485	hypothetical protein of mama-, mimiviruses
CLS10316	1	1	1	1	0	0	0	0	0	0	4	4	tyrosyl-tRNA synthetase	NCVOG0486	mimivirus annotation:tyrosyl-tRNA synthetase
CLS10317	2	2	1	0	0	0	0	0	0	0	3	5	Fbox-containing protein	NCVOG0056	Fbox-containing protein
CLS10318	4	4	3	3	0	0	0	0	0	0	4	14	Choline dehydrogenase / GMC-type oxidoreductase	NCVOG0058	Flavin-containing amine oxidoreductase conserved in mama-, mimi, Marseille virus, and Chloroviridae
CLS10319	4	5	3	4	0	0	0	0	0	0	4	16	hypothetical mimiviridae protein	NCVOG0489	hypothetical protein of mama-, mimiviruses (paralogs)
CLS10320	1	1	0	1	0	0	0	0	0	0	3	3	hypothetical mimiviridae protein	NCVOG0491	mimivirus annotation: unknown
CLS10321	1	1	1	0	0	0	0	0	0	0	3	3	putative exoV-like protein	NCVOG0493	mimivirus annotation:unknown
CLS10322	1	1	1	1	0	0	0	0	0	0	4	4	hypothetical mimiviridae protein	NCVOG1124	hypothetical mimi, mamavirus protein
CLS10323	1	1	1	1	0	0	0	0	0	0	4	4	hypothetical mimiviridae protein	NCVOG0498	mimivirus annotation:unknown
CLS10324	2	2	2	2	0	0	0	0	0	0	4	8	N-acetyltransferase	NCVOG0500	pfam00797, Acetyltransf_2, N-acetyltransferase (paralogs)
CLS10325	1	1	1	1	0	0	0	0	0	0	4	4	hypothetical mimiviridae protein	NCVOG0501	hypothetical protein of mama-, mimiviruses
CLS10326	1	1	0	0	0	1	0	0	0	0	3	3	protein of unknown function DUF305 conserved in bacteria	NCVOG1125	protein of unknown function DUF305 conserved in bacteria; found in mimi-, mama-, Chloroviruses
CLS10327	1	1	1	1	0	0	0	0	0	0	4	4	hypothetical mimiviridae protein	NCVOG0503	mimivirus annotation:unknown
CLS10328	1	1	1	0	0	0	0	0	0	0	3	3	hypothetical mimiviridae protein	NCVOG0504	mimivirus annotation:unknown
CLS10329	1	1	1	1	0	0	0	0	0	0	4	4	Cysteinyl-tRNA synthetase	NCVOG0985	COG0215, CysS, Cysteinyl-tRNA synthetase
CLS10330	1	1	1	1	0	0	0	0	0	0	4	4	hypothetical mimiviridae protein
CLS10331	3	3	1	1	0	0	0	0	0	0	4	8	hypothetical mimiviridae protein	NCVOG0510	uncharacterized protein conserved in mama-, mimiviridae (paralogs)
CLS10332	1	1	1	1	0	0	0	0	0	0	4	4	Thioredoxin/glutaredoxin	NCVOG0318	Thioredoxin-like proteins of Phycodnaviridae; in q3_Ectsi13242599 it was upstream to cd01049 domain (Ribonucleotide Reductase, R2/beta subunit (RNRR2))
CLS10333	1	1	1	1	0	0	0	0	0	0	4	4	putative cytidine deaminase	NCVOG1064	Cytidine and deoxycytidylate deaminase family (cd01283, cd01286)
CLS10334	1	1	1	0	0	0	0	0	0	0	3	3	hypothetical mimiviridae protein	NCVOG0514	mimivirus annotation: unknown
CLS10335	1	1	1	1	0	0	0	0	0	0	4	4	hypothetical mimiviridae protein	NCVOG0520	hypothetical protein of mama-, mimiviruses
CLS10336	1	1	1	1	0	0	0	0	0	0	4	4	hypothetical mimiviridae protein	NCVOG0523	mimivirus annotation:unknown
CLS10337	1	1	1	1	0	0	0	0	0	0	4	4	putative Etoposide-induced protein 2.4	NCVOG0524	a cluster of one mimivirus and two mamavirus proteins; the two mamavirus ones will match exactly the mimivirus one if concatenated. mimivirus annotation:unknown
CLS10338	1	1	1	1	0	0	0	0	0	0	4	4	hypothetical mimiviridae protein	NCVOG0526	mimivirus annotation: unknown
CLS10339	1	1	1	1	0	0	0	0	0	0	4	4	Rab family GTPase	NCVOG0275	cd00882, Ras-like GTPase superfamily
CLS10340	1	1	1	1	0	0	0	0	0	0	4	4	hypothetical mimiviridae protein	NCVOG0527	mimivirus annotation:unknown
CLS10341	1	1	1	1	0	0	0	0	0	0	4	4	ankyrin repeat	NCVOG0528	mimivirus annotation:unknown
CLS10342	1	1	1	1	0	0	0	0	0	0	4	4	hypothetical mimiviridae protein	NCVOG0529	hypothetical protein of mama-, mimiviruses
CLS10343	1	1	1	1	0	0	0	0	0	0	4	4	Putative methyltransferase	NCVOG0279	Putative methyl transferase (smart00317)
CLS10344	2	2	2	2	0	0	0	0	0	0	4	8	Procollagen-lysine,2-oxoglutarate 5-dioxygenase	NCVOG1198	Mini, mamavirus only; highly similar to eukaryotic procollagen-lysine, 2-oxoglutarate 5-dioxygenase; fused to cl01298, Glyco_transf_25, Glycosyltransferase family 25 domain
CLS10345	1	1	1	1	0	0	0	0	0	0	4	4	hypothetical mimiviridae protein	NCVOG0530	mimivirus annotation: unknown
CLS10346	1	1	1	1	0	0	0	0	0	0	4	4	putative Zn-dependent peptidase	NCVOG0531	putative Zn-dependent peptidase
CLS10347	1	1	1	1	0	0	0	0	0	0	4	4	hypothetical mimiviridae protein	NCVOG0532	mimivirus annotation:unknown
CLS10348	1	1	1	1	0	0	0	0	0	0	4	4	hypothetical mimiviridae protein	NCVOG0533	mimivirus annotation: unknown
CLS10349	2	2	1	2	0	0	0	0	0	0	4	7	hypothetical mimiviridae protein	NCVOG0535	hypothetical protein of mama-, mimivirus (paralogs)
CLS10350	1	1	1	0	0	0	0	0	0	0	3	3	hypothetical mimiviridae protein
CLS10351	1	1	1	1	0	0	0	0	0	0	4	4	hypothetical mimiviridae protein	NCVOG0537	mimivirus annotation:unknown
CLS10352	1	1	1	0	0	0	0	0	0	0	3	3	hypothetical mimiviridae protein
CLS10353	1	1	1	1	0	0	0	0	0	0	4	4	hypothetical mimiviridae protein	NCVOG0538	hypothetical protein of mama-, mimiviruses
CLS10354	1	1	1	1	0	0	0	0	0	0	4	4	hypothetical mimiviridae protein	NCVOG0539	hypothetical protein of mama-, mimiviruses
CLS10355	1	1	1	1	0	0	0	0	0	0	4	4	hypothetical mimiviridae protein	NCVOG0540	mimivirus annotation:unknown
CLS10356	1	1	1	0	0	0	0	0	0	0	3	3	tRNA(His) guanylyltransferase	NCVOG0541	mimivirus annotation:unknown
CLS10357	1	1	1	1	0	0	0	0	0	0	4	4	hypothetical mimiviridae protein	NCVOG0542	mimivirus annotation: unknown
CLS10358	1	1	1	1	0	0	0	0	0	0	4	4	hypothetical mimiviridae protein	NCVOG0543	hypothetical protein of mama-, mimiviruses
CLS10359	1	1	1	1	0	0	0	0	0	0	4	4	glycosyltransferase	NCVOG1128	glycosyl transferase
CLS10360	1	1	1	1	0	0	0	0	0	0	4	4	hypothetical mimiviridae protein	NCVOG0987	a cluster of one mimivirus and two mamavirus proteins; the two mamavirus ones will match exactly the mimivirus one if concatenated. mimivirus annotation:unknown
CLS10361	1	1	1	1	0	0	0	0	0	0	4	4	hypothetical mimiviridae protein	NCVOG0988	mimivirus annotation:unknown
CLS10362	1	1	1	1	0	0	0	0	0	0	4	4	hypothetical mimiviridae protein	NCVOG0545	mimivirus annotation:unknown
CLS10363	1	1	1	0	0	0	0	0	0	0	3	3	hypothetical mimiviridae protein	NCVOG0547	mimivirus annotation: unknown
CLS10364	1	1	1	0	0	0	0	0	0	0	3	3	hypothetical mimiviridae protein	NCVOG0548	mimivirus annotation: unknown
CLS10365	1	1	0	1	0	0	0	0	0	0	3	3	hypothetical mimiviridae protein	NCVOG0549	mimivirus annotation: unknown
CLS10366	1	1	1	1	0	0	0	0	0	0	4	4	hypothetical mimiviridae protein	NCVOG0550	mimivirus annotation: unknown
CLS10367	1	1	1	1	0	0	0	0	0	0	4	4	hypothetical mimiviridae protein	NCVOG0551	mimivirus annotation:unknown
CLS10368	1	1	1	1	0	0	0	0	0	0	4	4	hypothetical mimiviridae protein	NCVOG0006	mimi-, mamavirus cluster; at least some proteins of Acapo_FNIP_repeat cluster also have Fbox on their N-termini.
CLS10369	1	1	1	1	0	0	0	0	0	0	4	4	hypothetical mimiviridae protein	NCVOG0552	hypothetical protein of mama-, mimiviruses
CLS10370	1	1	1	1	0	0	0	0	0	0	4	4	peptidase C19 subfamily protein	NCVOG0331	Ubiquitin carboxyl-terminal hydrolase: pfam00443
CLS10371	1	1	1	1	0	0	0	0	0	0	4	4	hypothetical mimiviridae protein	NCVOG0553	mimivirus annotation:unknown
CLS10372	1	1	0	1	0	0	0	0	0	0	3	3	hypothetical mimiviridae protein	NCVOG0554	mimivirus annotation: unknown
CLS10373	1	1	1	1	0	0	0	0	0	0	4	4	hypothetical mimiviridae protein	NCVOG0989	low complexity protein of mama-, mimiviruses
CLS10374	1	1	1	1	0	0	0	0	0	0	4	4	putative divergent protein kinase	NCVOG0298	F10-like ST kinase of mimivirus; similar to: ref|NP_055498.3| unc-51-like kinase 2 [Homo sapiens]
CLS10375	1	1	1	1	0	0	0	0	0	0	4	4	hypothetical mimiviridae protein	NCVOG0556	mimivirus annotation:unknown
CLS10376	1	1	1	1	0	0	0	0	0	0	4	4	hypothetical mimiviridae protein	NCVOG0557	mimivirus annotation: unknown
CLS10377	1	1	1	1	0	0	0	0	0	0	4	4	hypothetical mimiviridae protein	NCVOG0990	a cluster of one mimivirus and two mamavirus proteins; the two mamavirus ones will match exactly the mimivirus one if concatenated. mimivirus annotation:unknown
CLS10378	1	1	1	1	0	0	0	0	0	0	4	4	putative membrane protein	NCVOG0559	mimivirus annotation: unknown
CLS10379	1	1	1	1	0	0	0	0	0	0	4	4	RING domain-containing protein
CLS10380	1	1	1	1	0	0	0	0	0	0	4	4	hypothetical mimiviridae protein	NCVOG0563	mimivirus annotation:unknown
CLS10381	1	1	1	1	0	0	0	0	0	0	4	4	methyltransferase	NCVOG0564	methyltransferase (pfam09445)
CLS10382	1	1	1	1	0	0	0	0	0	0	4	4	hypothetical mimiviridae protein	NCVOG0565	mimivirus annotation: unknown
CLS10383	1	1	2	2	0	0	0	0	0	0	4	6	Myristylated IMV envelope protein
CLS10384	1	1	1	1	0	0	0	0	0	0	4	4	hypothetical mimiviridae protein	NCVOG0991	mimivirus annotation: unknown
CLS10385	1	1	1	1	0	0	0	0	0	0	4	4	hypothetical mimiviridae protein	NCVOG0566	mimivirus annotation:unknown
CLS10386	1	1	1	1	0	0	0	0	0	0	4	4	hypothetical mimiviridae protein	NCVOG0568	mimivirus annotation:unknown
CLS10387	1	1	1	1	0	0	0	0	0	0	4	4	hypothetical mimiviridae protein	NCVOG0569	mimivirus annotation:unknown
CLS10388	1	1	1	1	0	0	0	0	0	0	4	4	hypothetical mimiviridae protein	NCVOG0992	hypothetical protein of mama-, mimivirus with low complexity repeats
CLS10389	1	1	1	0	0	0	0	0	0	0	3	3	hypothetical mimiviridae protein	NCVOG0574	mimivirus annotation:unknown
CLS10390	1	1	1	1	0	0	0	0	0	0	4	4	hypothetical mimiviridae protein	NCVOG0576	mimivirus annotation:unknown
CLS10391	1	1	1	1	0	0	0	0	0	0	4	4	hypothetical mimiviridae protein	NCVOG0577	RCC1 domain-containing protein (pfam00415, RCC1, Regulator of chromosome condensation (RCC1); COG5184, ATS1, Alpha-tubulin suppressor and related RCC1 domain-containing proteins)
CLS10392	1	1	1	1	0	0	0	0	0	0	4	4	hypothetical mimiviridae protein	NCVOG0579	mimivirus annotation:unknown
CLS10393	1	1	1	1	0	0	0	0	0	0	4	4	hypothetical mimiviridae protein	NCVOG0028	unclassified DEAD/SNF2-like helicases
CLS10394	1	1	1	1	0	0	0	0	0	0	4	4	hypothetical mimiviridae protein	NCVOG0580	hypothetical protein of mama-, mimivirus with low complexity repeats
CLS10395	1	1	1	1	0	0	0	0	0	0	4	4	hypothetical mimiviridae protein	NCVOG0582	hypothetical protein of mama-, mimivirus
CLS10396	1	1	1	1	0	0	0	0	0	0	4	4	hypothetical mimiviridae protein	NCVOG0586	mimivirus annotation: unknown
CLS10397	1	1	1	1	0	0	0	0	0	0	4	4	hypothetical mimiviridae protein	NCVOG0587	mimivirus annotation:unknown
CLS10398	1	1	2	2	0	0	0	0	0	0	4	6	DEAD/SNF2-like helicase / putative ATP-dependent RNA helicase	NCVOG0032	DEAD/SNF2-like helicase conserved in Phycodnaviridae
CLS10399	1	1	1	1	0	0	0	0	0	0	4	4	hypothetical mimiviridae protein	NCVOG0588	hypothetical protein of mama-, mimiviruses
CLS10400	1	1	1	1	0	0	0	0	0	0	4	4	hypothetical mimiviridae protein	NCVOG0589	hypothetical protein of mama-, mimiviruses, similar to exodeoxyribonuclease VII large subunit
CLS10401	1	1	1	1	0	0	0	0	0	0	4	4	hypothetical mimiviridae protein	NCVOG0590	mimivirus annotation: unknown
CLS10402	1	1	1	1	0	0	0	0	0	0	4	4	hypothetical mimiviridae protein	NCVOG0591	mimivirus annotation:unknown
CLS10403	1	1	1	1	0	0	0	0	0	0	4	4	hypothetical mimiviridae protein	NCVOG0994	a cluster of one mimivirus and two mamavirus proteins; the two mamavirus ones will match exactly the mimivirus one if concatenated. mimivirus annotation:unknown
CLS10404	1	1	1	1	0	0	0	0	0	0	4	4	hypothetical mimiviridae protein	NCVOG0592	hypothetical protein of mama-, mimiviruses
CLS10405	1	1	1	1	0	0	0	0	0	0	4	4	hypothetical mimiviridae protein	NCVOG0593	mimivirus annotation:unknown
CLS10406	1	1	1	1	0	0	0	0	0	0	4	4	hypothetical mimiviridae protein	NCVOG1197	leucine rich repeat protein conserved in Poxviridae
CLS10407	1	1	1	1	0	0	0	0	0	0	4	4	hypothetical mimiviridae protein	NCVOG0594	mimivirus annotation:unknown
CLS10408	1	1	1	1	0	0	0	0	0	0	4	4	hypothetical mimiviridae protein	NCVOG0595	mimivirus annotation: unknown
CLS10409	1	1	0	1	0	0	0	0	0	0	3	3	hypothetical mimiviridae protein	NCVOG0596	low complexity hypothetical protein of mama-, mimiviruses
CLS10410	1	1	1	1	0	0	0	0	0	0	4	4	hypothetical mimiviridae protein	NCVOG0597	hypothetical low complexity mimi, mamavirus protein
CLS10411	1	1	1	0	0	0	0	0	0	0	3	3	hypothetical mimiviridae protein	NCVOG0600	mimivirus annotation:unknown
CLS10412	2	2	2	0	0	0	0	0	0	0	3	6	hypothetical mimiviridae protein	NCVOG0601	hypothetical protein of mama-, mimivirus (paralogs)
CLS10413	1	1	1	1	0	0	0	0	0	0	4	4	hypothetical mimiviridae protein	NCVOG0604	hypothetical protein of mama-, mimivirus with low complexity repeats
CLS10414	1	1	1	1	0	0	0	0	0	0	4	4	hypothetical mimiviridae protein	NCVOG0606	mimivirus annotation:unknown
CLS10415	2	2	2	2	0	0	0	0	0	0	4	8	FtsJ-like methyltransferase	NCVOG0059	FtsJ-like methyltransferase family proteins (pfam01728)
CLS10416	1	1	1	1	0	0	0	0	0	0	4	4	hypothetical mimiviridae protein	NCVOG0610	mimivirus annotation:unknown
CLS10417	1	1	1	1	0	0	0	0	0	0	4	4	hypothetical mimiviridae protein	NCVOG0611	mimivirus annotation:unknown
CLS10418	1	1	1	1	0	0	0	0	0	0	4	4	hypothetical mimiviridae protein	NCVOG0612	mimivirus annotation: unknown
CLS10419	1	1	1	1	0	0	0	0	0	0	4	4	Nucleoside diphosphate kinase	NCVOG0613	mimivirus annotation: NDK synthesis of nucleoside triphosphates
CLS10420	1	1	1	1	0	0	0	0	0	0	4	4	putative dehydrogenase
CLS10421	1	1	1	1	0	0	0	0	0	0	4	4	hypothetical mimiviridae protein	NCVOG0614	mimivirus annotation:unknown
CLS10422	1	1	0	1	0	0	0	0	0	0	3	3	hypothetical mimiviridae protein	NCVOG0616	mimivirus annotation:unknown
CLS10423	1	1	1	0	0	0	0	0	0	0	3	3	Zn-finger - containing protein	NCVOG1046	Zn-finger - containing protein
CLS10424	1	1	0	1	0	0	0	0	0	0	3	3	hypothetical mimiviridae protein	NCVOG0617	unknown protein; similar to gi|67468723| scavenger mRNA decapping enzyme [Entamoeba histolytica HM-1:IMSS]
CLS10425	1	1	1	1	0	0	0	0	0	0	4	4	3' 5' exonuclease	NCVOG0620	mimivirus annotation:unknown
CLS10426	1	1	1	1	0	0	0	0	0	0	4	4	HD phosphohydrolase	NCVOG0621	mimivirus annotation: putative HD phosphohydrolase
CLS10427	1	1	1	1	0	0	0	0	0	0	4	4	hypothetical mimiviridae protein
CLS10428	1	1	1	1	0	0	0	0	0	0	4	4	membrane protein	NCVOG1130	membrane protein with eukaryotic homologs (pfam03798: TRAM_LAG1_CLN8, TLC domain)
CLS10429	1	1	1	1	0	0	0	0	0	0	4	4	hypothetical mimiviridae protein	NCVOG0623	hypothetical protein of mama-, mimivirus with low complexity regions
CLS10430	1	1	1	1	0	0	0	0	0	0	4	4	hypothetical mimiviridae protein	NCVOG0624	low complexity protein of mama-, mimiviruses
CLS10431	1	1	1	1	0	0	0	0	0	0	4	4	hypothetical mimiviridae protein	NCVOG0625	mimivirus annotation:unknown
CLS10432	1	1	1	1	0	0	0	0	0	0	4	4	hypothetical mimiviridae protein	NCVOG0629	mimivirus annotation: unknown
CLS10433	1	1	1	1	0	0	0	0	0	0	4	4	hypothetical mimiviridae protein	NCVOG0630	hypothetical protein of mama-, mimiviruses
CLS10434	1	1	1	1	0	0	0	0	0	0	4	4	hypothetical mimiviridae protein	NCVOG0631	hypothetical protein of mama-, mimivirus, similar to gi|209517166| NHL repeat containing protein [Burkholderia sp. H160])
CLS10435	1	1	1	1	0	0	0	0	0	0	4	4	hypothetical mimiviridae protein	NCVOG0633	hypothetical protein of mama-, mimiviruses
CLS10436	1	1	1	1	0	0	0	0	0	0	4	4	hypothetical mimiviridae protein	NCVOG0634	low complexity hypothetical protein of mama-, mimiviruses
CLS10437	1	1	1	1	0	0	0	1	0	0	5	5	Polynucleotide phosphatase/kinase	NCVOG0243	pfam08645, Polynucleotide kinase 3 phosphatase
CLS10438	1	1	1	1	0	0	0	0	0	0	4	4	hypothetical mimiviridae protein	NCVOG0636	mimivirus annotation:unknown
CLS10439	1	1	1	1	0	0	0	0	0	0	4	4	hypothetical mimiviridae protein	NCVOG0638	mimivirus annotation:unknown
CLS10440	1	1	1	1	0	0	0	0	0	0	4	4	hypothetical mimiviridae protein	NCVOG0639	mimivirus annotation:unknown
CLS10441	1	1	1	1	0	0	0	0	0	0	4	4	cathepsin B / cystein protease	NCVOG1087	papain-like cysteine peptidase (Cathepsin B group)
CLS10442	1	1	1	1	0	0	0	0	0	0	4	4	pyrophosphohydrolase	NCVOG0640	mimivirus annotation:unknown
CLS10443	1	1	1	1	0	0	0	0	0	0	4	4	ankyrin repeat
CLS10444	1	1	1	1	0	0	0	0	0	0	4	4	hypothetical mimiviridae protein	NCVOG0642	hypothetical protein of mama-, mimiviruses
CLS10445	2	2	2	2	0	0	0	0	0	0	4	8	PAN/APPLE-like domain protein	NCVOG1132	PAN domain-containing protein (pfam00024); mimi-, mamavirus (paralogs)
CLS10446	1	1	1	1	0	0	0	0	0	0	4	4	hypothetical mimiviridae protein	NCVOG0643	mimivirus annotation:unknown
CLS10447	1	1	1	1	0	0	0	0	0	0	4	4	putative membrane protein
CLS10448	1	1	1	1	0	0	0	0	0	0	4	4	hypothetical mimiviridae protein	NCVOG0644	hypothetical protein of mama-, mimiviruses
CLS10449	1	1	1	0	0	0	0	0	0	0	3	3	hypothetical mimiviridae protein
CLS10450	1	1	1	1	0	0	0	0	0	0	4	4	hypothetical mimiviridae protein	NCVOG0646	mimivirus annotation:unknown
CLS10451	1	1	2	2	0	0	0	0	0	0	4	6	hypothetical mimiviridae protein	NCVOG0649	mimivirus annotation:unknown
CLS10452	1	1	1	1	0	0	0	0	0	0	4	4	hypothetical mimiviridae protein	NCVOG0650	mimivirus annotation: unknown
CLS10453	1	1	1	1	0	0	0	0	0	0	4	4	Zn-dependent alcohol dehydrogenase	NCVOG0652	mimivirus annotation:Zn-dependent alcohol dehydrogenase
CLS10454	1	1	1	1	0	0	0	0	0	0	4	4	hypothetical mimiviridae protein	NCVOG0653	mimivirus annotation: unknown
CLS10455	1	1	1	1	0	0	0	0	0	0	4	4	intron-encoded endonuclease	NCVOG0654	hypothetical protein of mama-, mimiviruses
CLS10456	1	1	1	1	0	0	0	0	0	0	4	4	hypothetical mimiviridae protein	NCVOG0658	hypothetical protein of mama-, mimiviruses
CLS10457	1	1	1	1	0	0	0	0	0	0	4	4	hypothetical mimiviridae protein	NCVOG0659	mimivirus annotation: unknown
CLS10458	1	1	1	1	0	0	0	0	0	0	4	4	hypothetical mimiviridae protein	NCVOG0660	hypothetical protein of mama-, mimivirus with low complexity repeats
CLS10459	2	2	2	2	0	0	0	0	0	0	4	8	hypothetical mimiviridae protein	NCVOG0662	hypothetical protein of mama-, mimivirus
CLS10460	1	1	1	1	0	0	0	0	0	0	4	4	hypothetical mimiviridae protein
CLS10461	1	1	1	1	0	0	0	0	0	0	4	4	BTB/POZ domain-containing protein	NCVOG0011	BTB, BTB/POZ domain (cl02518) containing proteins of mimi, mamaviruses
CLS10462	1	1	1	1	1	0	0	0	0	0	5	5	ubiquitin-conjugating enzyme E2	NCVOG0329	UBCc, Ubiquitin-conjugating enzyme E2 (cd00195)
CLS10463	1	1	1	1	0	0	0	0	0	0	4	4	integral membrane protein	NCVOG0997	mimivirus annotation: unknown
CLS10464	1	1	1	1	0	0	0	0	0	0	4	4	hypothetical mimiviridae protein	NCVOG0666	mimivirus annotation:unknown
CLS10465	1	1	1	1	0	0	0	0	0	0	4	4	triacylglycerol lipase / alpha beta hydrolase	NCVOG0050	Esterase lipase superfamily (cl09107, pfam07859, pfam00135, COG0400)
CLS10466	1	1	1	1	0	0	0	0	0	0	4	4	hypothetical mimiviridae protein	NCVOG0667	mimivirus annotation: unknown
CLS10467	1	1	3	2	0	0	0	0	0	0	4	7	hypothetical mimiviridae protein	NCVOG0668	mimivirus annotation:unknown
CLS10469	1	1	1	1	0	0	0	0	0	0	4	4	hypothetical mimiviridae protein	NCVOG0998	hypothetical protein of mama-, mimiviruses
CLS10470	1	1	1	1	0	0	0	0	0	0	4	4	hypothetical mimiviridae protein	NCVOG0672	hypothetical protein of mama-, mimivirus, similar to VOG00963 (another hypothetical protein of mama-, mimivirus)
CLS10471	2	2	2	1	0	0	0	0	0	0	4	7	DNA primase small subunit	NCVOG0674	pfam01896, DNA_primase_S, Eukaryotic and archaeal DNA primase small subunit; shows weak similarity to D5_helicase_primase
CLS10472	1	1	1	1	0	0	0	0	0	0	4	4	hypothetical mimiviridae protein	NCVOG0675	mimivirus annotation:unknown
CLS10473	1	1	1	1	0	0	0	0	0	0	4	4	ATP-dependent RNA helicase	NCVOG0267	unclassified DEAD/SNF2-like helicases
CLS10474	1	1	1	1	0	0	0	0	0	0	4	4	ADP-ribosyltransferase	NCVOG0003	ADP-ribosylglycohydrolase (cl00614, pfam03747)
CLS10475	1	1	1	1	0	0	0	0	0	0	4	4	hypothetical mimiviridae protein	NCVOG0678	mimivirus annotation:transcription initiation factor TFIIB
CLS10476	1	1	1	1	0	0	0	0	0	0	4	4	hypothetical mimiviridae protein	NCVOG0679	hypothetical protein of mama-, mimivirus with short repeats
CLS10477	1	1	1	1	0	0	0	0	0	0	4	4	hypothetical mimiviridae protein	NCVOG0680	hypothetical protein of mama-, mimivirus, with low complexity C-terminal; N-terminal is highly similar to V12 [Sputnik virophage]
CLS10478	1	1	1	1	0	0	0	0	0	0	4	4	hypothetical mimiviridae protein	NCVOG0682	hypothetical protein of mama-, mimiviruses
CLS10479	1	1	1	0	0	0	0	0	0	0	3	3	ankyrin repeat	NCVOG0684	mimivirus annotation:unknown
CLS10480	1	1	1	1	0	0	0	0	0	0	4	4	hypothetical mimiviridae protein	NCVOG0685	mimivirus annotation:unknown
CLS10481	1	1	1	1	0	0	0	0	0	0	4	4	hypothetical mimiviridae protein	NCVOG0686	mimivirus annotation:unknown
CLS10482	1	1	1	1	0	0	0	0	0	0	4	4	hypothetical mimiviridae protein	NCVOG0169	hypothetical protein of mama, mimivirus
CLS10483	1	1	1	1	0	0	0	0	0	0	4	4	putative DNA repair protein	NCVOG0312	COG1196, Smc, Chromosome segregation ATPases
CLS10484	1	1	1	1	0	0	0	0	0	0	4	4	hypothetical mimiviridae protein	NCVOG0688	mimivirus annotation: unknown
CLS10485	1	1	1	1	0	0	0	0	0	0	4	4	hypothetical mimiviridae protein	NCVOG0689	hypothetical protein of mama-, mimivirus with low complexity repeats
CLS10486	1	1	1	1	0	0	0	0	0	0	4	4	Helix-turn-helix XRE-family protein	NCVOG0075	Helix-turn-helix XRE-family like proteins (pfam01381, cd00093)
CLS10487	1	1	1	1	0	0	0	0	0	0	4	4	Numod4 NHN endonuclease
CLS10488	1	1	1	1	0	0	0	0	0	0	4	4	hypothetical mimiviridae protein	NCVOG0690	hypothetical protein of Chlorovirus with low complexity regions
CLS10489	1	1	1	1	0	0	0	0	0	0	4	4	hypothetical mimiviridae protein	NCVOG0691	hypothetical protein of mama-, mimiviruses
CLS10490	1	1	1	1	0	0	0	0	0	0	4	4	hypothetical mimiviridae protein	NCVOG0693	mimivirus annotation:unknown
CLS10491	1	1	1	1	0	0	0	0	0	0	4	4	hypothetical mimiviridae protein	NCVOG0694	mimivirus annotation:unknown
CLS10492	1	1	1	1	0	0	0	0	0	0	4	4	ATP-dependent helicase HrpA	NCVOG0081	similar to bacterial ATP-dependent helicase HrpA
CLS10493	1	1	1	1	0	0	0	0	0	0	4	4	hypothetical mimiviridae protein	NCVOG0700	hypothetical protein of mama-, mimiviruses
CLS10494	1	1	1	1	0	0	0	0	0	0	4	4	hypothetical mimiviridae protein	NCVOG0702	hypothetical protein of mama-, mimivirus with low complexity region
CLS10495	1	1	1	1	0	0	0	0	0	0	4	4	hypothetical mimiviridae protein	NCVOG0703	mimivirus annotation: unknown
CLS10496	1	1	1	1	0	0	0	0	0	0	4	4	hypothetical mimiviridae protein	NCVOG0707	hypothetical protein of mama-, mimiviruses
CLS10497	1	1	1	1	0	0	0	0	0	0	4	4	hypothetical mimiviridae protein	NCVOG0708	hypothetical protein of mama-, mimivirus with low complexity repeats
CLS10498	1	1	1	1	0	0	0	0	0	0	4	4	DEAD-like helicase	NCVOG0709	mimivirus annotation:unknown
CLS10499	1	1	1	1	0	0	0	0	0	0	4	4	hypothetical mimiviridae protein
CLS10500	1	1	1	1	0	0	0	0	0	0	4	4	hypothetical mimiviridae protein	NCVOG0219	low complexity repeats of mama-, mimiviruses
CLS10501	1	1	1	1	0	0	0	0	0	0	4	4	Cyclophilin family protein	NCVOG0711	mimivirus annotation:peptidylprolyl isomerase
CLS10502	1	1	1	1	0	0	0	0	0	0	4	4	hypothetical mimiviridae protein	NCVOG0712	mimivirus annotation: unknown
CLS10503	1	1	1	1	0	0	0	0	0	0	4	4	hypothetical mimiviridae protein	NCVOG0713	mimivirus annotation:unknown
CLS10504	1	1	1	0	0	0	0	0	0	0	3	3	hypothetical mimiviridae protein	NCVOG0714	mimivirus annotation:unknown
CLS10505	1	1	1	1	0	0	0	0	0	0	4	4	hypothetical mimiviridae protein	NCVOG0715	hypothetical protein of mama-, mimivirus with low complexity repeats
CLS10506	1	1	1	1	0	0	0	0	0	0	4	4	Proline rich protein	NCVOG0832	hypothetical low complexity protein of mama-, mimivirus
CLS10507	1	1	1	1	0	0	0	0	0	0	4	4	Mannose-6P isomerase	NCVOG0717	mimivirus annotation: mannose-6P isomerase
CLS10508	1	1	1	0	0	0	0	0	0	0	3	3	hypothetical mimiviridae protein	NCVOG0718	mimivirus annotation:unknown
CLS10509	1	1	0	1	0	0	0	0	0	0	3	3	Stomatin family protein	NCVOG0719	mimivirus annotation:unknown
CLS10510	1	1	1	1	0	0	0	0	0	0	4	4	Phosphoinositide 3-kinase	NCVOG0242	Phosphoinositide 3-kinase (PI3K)-like protein; no homologs in other NCLDVs; cd00065, FYVE, FYVE domain; Zinc-binding domain; cl00119, PI3Kc_like, Phosphoinositide 3-kinase (PI3K)-like family, catalytic domain
CLS10511	1	1	1	1	0	0	0	0	0	0	4	4	hypothetical mimiviridae protein	NCVOG0999	hypothetical protein of mama-, mimivirus with low complexity repeats
CLS10512	1	1	1	1	0	0	0	0	0	0	4	4	hypothetical mimiviridae protein	NCVOG0720	mimivirus annotation: unknown
CLS10513	1	1	1	1	0	0	0	0	0	0	4	4	putative GTPase	NCVOG0721	mimivirus annotation:unknown
CLS10514	1	1	1	1	0	1	1	1	0	0	7	7	glucosamine-fructose-6-phosphate aminotransferase	NCVOG0061	asnB, asparagine synthetase B; mama-, mimi-, Phycodnavirus (PRK09431)
CLS10515	1	1	1	1	0	0	0	0	0	0	4	4	putative N-myristoyltransferase	NCVOG0017	COG5092, NMT1, N-myristoyl transferase (pfam01233, pfam02799)
CLS10516	1	1	2	2	0	0	0	0	1	1	6	8	tyrosine-protein phosphatase	NCVOG0040	cd00127, DSPc, Dual specificity phosphatases (DSP); Ser/Thr and Tyr protein phosphatases
CLS10517	1	1	1	1	0	0	0	0	0	0	4	4	hypothetical mimiviridae protein	NCVOG0722	mimivirus annotation:unknown
CLS10518	1	1	1	1	0	0	0	0	0	0	4	4	GTP binding elongation factor eF-Tu	NCVOG0064	GTP binding translation elongation factor
CLS10519	1	1	1	1	0	0	0	0	0	0	4	4	GTP-binding-like protein	NCVOG0065	similar to N-terminal of eukaryotic GTP-binding proteins
CLS10520	1	1	1	1	0	0	0	0	0	0	4	4	hypothetical mimiviridae protein	NCVOG1138	hypothetical mimi, mamavirus protein
CLS10521	1	1	1	1	0	0	0	0	0	0	4	4	hypothetical mimiviridae protein	NCVOG1121	low complexity protein of mama-, mimivirus
CLS10522	1	1	1	1	0	0	0	0	0	0	4	4	cytochrome b5	NCVOG0723	mimivirus annotation: Cyt-b5, Cytochrome b5-like Heme/Steroid binding domain
CLS10523	1	1	1	1	0	0	0	0	0	0	4	4	hypothetical mimiviridae protein	NCVOG0724	mimivirus annotation:unknown
CLS10524	1	1	1	1	0	0	0	0	0	0	4	4	ubiquitin-conjugating enzyme E2	NCVOG0725	mimivirus annotation: putative Ubiquitin-conjugating enzyme E2
CLS10525	1	1	1	1	0	0	0	0	0	0	4	4	N-acylsphingosine amidohydrolase	NCVOG0727	mimivirus annotation:putative N-acylsphingosine amidohydrolase
CLS10526	1	1	1	1	0	0	0	0	0	0	4	4	lectin	NCVOG0728	mimivirus annotation: unknown
CLS10527	1	1	1	1	0	0	0	0	0	0	4	4	MethIonyl-tRNA synthetase	NCVOG0729	mimivirus annotation:methyonyl-tRNA synthetase
CLS10528	3	3	3	3	0	0	0	0	0	0	4	12	hypothetical mimiviridae protein	NCVOG0731	hypothetical protein of mama-, mimivirus, conserved in bacteria (gi|209517166| NHL repeat containing protein [Burkholderia sp. H160])
CLS10529	1	1	1	0	0	0	0	0	0	0	3	3	phosphatidylethanolamine-binding protein	NCVOG0733	mimivirus annotation: putative Phosphatidylethanolamine-binding protein (PFAM)
CLS10530	1	1	1	1	0	0	0	0	0	0	4	4	hypothetical mimiviridae protein	NCVOG0736	mimivirus annotation: unknown
CLS10531	1	1	1	1	0	0	0	0	0	0	4	4	hypothetical mimiviridae protein	NCVOG0738	mimivirus annotation:unknown
CLS10532	1	1	1	1	0	0	0	0	0	0	4	4	hypothetical mimiviridae protein	NCVOG0739	mimivirus annotation:unknown
CLS10533	1	1	1	1	0	0	0	0	0	0	4	4	FAD dependent oxidoreductase	NCVOG0058	Flavin-containing amine oxidoreductase conserved in mama-, mimi, Marseille virus, and Chloroviridae
CLS10534	1	1	1	1	0	0	0	0	0	0	4	4	hypothetical mimiviridae protein	NCVOG0740	mimivirus annotation:unknown
CLS10535	1	1	0	1	0	0	0	0	0	0	3	3	hypothetical mimiviridae protein	NCVOG0743	hypothetical protein of mama-, mimiviruses, conserved in Eukarya
CLS10536	1	1	1	1	0	0	0	0	0	0	4	4	Arginyl-tRNA synthetase	NCVOG0744	mimivirus annotation:arginyl-tRNA synthetase
CLS10537	1	1	1	1	0	0	0	0	0	0	4	4	dehydrogenase/oxidoreductase	NCVOG1069	dehydrogenase family protein
CLS10538	1	1	1	0	0	0	0	0	0	0	3	3	putative ATPase	NCVOG0079	COG0470, HolB, ATPase involved in DNA replication
CLS10539	1	1	1	1	0	0	0	0	0	0	4	4	hypothetical mimiviridae protein	NCVOG0745	mimivirus annotation: unknown
CLS10540	1	1	1	1	0	0	0	0	0	0	4	4	hypothetical mimiviridae protein	NCVOG0746	hypothetical protein of mama-, mimiviruses
CLS10541	1	1	1	1	0	0	0	0	0	0	4	4	hypothetical mimiviridae protein	NCVOG0747	mimivirus annotation: unknown
CLS10542	1	1	1	1	0	0	0	0	0	0	4	4	hypothetical mimiviridae protein	NCVOG0279	Putative methyl transferase (smart00317)
CLS10543	1	1	1	1	0	0	0	0	0	0	4	4	Serine/Threonine protein kinase	NCVOG0299	Serine/Threonine protein kinases
CLS10544	1	1	1	1	0	0	0	0	0	0	4	4	hypothetical mimiviridae protein	NCVOG0749	mimivirus annotation: unknown
CLS10545	2	2	1	0	0	0	0	0	0	0	3	5	hypothetical mimiviridae protein	NCVOG0751	uncharacterized protein conserved in mama-, mimiviridae (paralogs)
CLS10546	1	1	1	1	0	0	0	0	0	0	4	4	Endonuclease/Exonuclease/phosphatase family protein	NCVOG0752	mimivirus annotation:unknown
CLS10547	1	1	0	0	0	0	0	0	0	0	2	2	hypothetical mimiviridae protein	NCVOG0753	mimivirus annotation: unknown
CLS10548	1	1	1	1	0	0	0	0	0	0	4	4	putative UV damage endonuclease	NCVOG0334	UV-endonuclease UvdE (cl10036)
CLS10549	1	1	1	1	0	0	0	0	0	0	4	4	hypothetical mimiviridae protein	NCVOG0754	hypothetical protein of mama-, mimiviruses
CLS10550	1	1	1	1	0	0	0	0	0	0	4	4	N-acetylglucosamine-1-phosphate uridyltransferase	NCVOG0235	Nucleotidyl transferase: This family includes a wide range of enzymes which transfer nucleotides onto phosphosugars. (pfam00483; pfam02348: Cytidylyltransferase)
CLS10551	1	1	1	1	0	0	0	0	0	0	4	4	hypothetical mimiviridae protein	NCVOG0755	mimivirus annotation:unknown
CLS10552	1	1	1	1	0	0	0	0	0	0	4	4	hypothetical mimiviridae protein	NCVOG0756	hypothetical protein of mama-, mimivirus with low complexity region
CLS10553	1	1	1	0	0	0	0	0	0	0	3	3	Methylated-DNA-protein-cysteine methyltransferase	NCVOG0757	mimivirus annotation: methylated-DNA-protein-cysteine methyltransferase
CLS10554	1	1	1	1	0	0	0	0	0	0	4	4	hypothetical mimiviridae protein	NCVOG0758	mimivirus annotation: unknown
CLS10555	1	1	1	1	0	0	0	0	0	0	4	4	hypothetical mimiviridae protein	NCVOG0759	mimivirus annotation: unknown
CLS10556	1	1	1	0	0	0	0	0	0	0	3	3	hypothetical mimiviridae protein
CLS10557	1	1	1	1	0	0	0	0	0	0	4	4	serpin	NCVOG0310	Serpin (serine protease inhibitor); pfam00079, cd00172
CLS10558	1	1	1	1	0	0	0	0	0	0	4	4	putative protein kinase
CLS10559	1	1	1	1	0	0	0	0	0	0	4	4	hypothetical mimiviridae protein	NCVOG0761	mimivirus annotation: unknown
CLS10560	1	1	1	1	0	0	0	0	0	0	4	4	hypothetical mimiviridae protein	NCVOG0762	mimivirus annotation:unknown
CLS10561	1	1	1	1	0	0	0	0	0	0	4	4	putative glycosyltransferase	NCVOG0764	mimivirus annotation:P13-like protein
CLS10562	1	1	1	1	0	0	0	0	0	0	4	4	broad specificity phosphatase PhoE	NCVOG1193	COG0406, phoE, Broad specificity phosphatase PhoE and related phosphatases; pfam00300, PGAM, Phosphoglycerate mutase family
CLS10563	1	1	1	1	0	0	0	0	0	0	4	4	hypothetical mimiviridae protein	NCVOG0765	hypothetical protein of mama-, mimiviruses
CLS10564	1	1	1	1	0	0	0	0	0	0	4	4	hypothetical mimiviridae protein	NCVOG0766	mimivirus annotation:unknown
CLS10565	1	1	1	1	0	0	0	0	0	0	4	4	P-loop NTPase family protein	NCVOG0767	mimivirus annotation:unknown
CLS10566	1	1	1	1	0	0	0	0	0	0	4	4	hypothetical mimiviridae protein	NCVOG0768	mimivirus annotation:unknown
CLS10567	1	1	1	1	0	0	0	0	0	0	4	4	hypothetical mimiviridae protein	NCVOG0769	hypothetical protein of mama-, mimiviruses
CLS10568	1	1	1	1	0	0	0	0	0	0	4	4	Glutamine amidotransferase	NCVOG0770	mimivirus annotation: GMP synthase (glutamine-hydrolyzing)
CLS10569	1	1	1	1	0	0	0	0	0	0	4	4	hypothetical mimiviridae protein	NCVOG0771	hypothetical protein of mama-, mimiviruses
CLS10570	1	1	1	1	0	0	0	0	0	0	4	4	hypothetical mimiviridae protein	NCVOG0773	hypothetical protein of mama-, mimiviruses
CLS10571	1	1	1	1	0	0	0	0	0	0	4	4	CheD, Chemotaxis protein	NCVOG1002	a cluster of one mimivirus and two mamavirus proteins; the two mamavirus ones will match exactly the mimivirus one if concatenated. CheD, Chemotaxis protein
CLS10572	1	1	1	1	0	0	0	0	0	0	4	4	zinc dependent metalloprotease / ubiquitin ligase	NCVOG1120	membrane-type matrix metalloproteinase; metallopeptidase WLM; pfam00413, cd04278, cd04275. in Mimi- and mamaviruses, these proteins contain NQQP/NQQS repeats; similar repeats found in some Plasmodium proteins.
CLS10573	1	1	1	1	0	0	0	0	0	0	4	4	hypothetical mimiviridae protein	NCVOG0774	hypothetical protein of mama-, mimiviruses
CLS10574	1	1	1	1	0	0	0	0	0	0	4	4	hypothetical mimiviridae protein	NCVOG0775	low complexity hypothetical proteins of mama-, mimiviruses
CLS10575	1	1	1	1	0	0	0	0	0	0	4	4	hypothetical mimiviridae protein	NCVOG0776	mimivirus annotation:unknown
CLS10576	1	1	1	1	0	0	0	0	0	0	4	4	hypothetical mimiviridae protein
CLS10577	1	1	2	0	0	0	0	0	0	0	3	4	hypothetical mimiviridae protein	NCVOG0781	mimivirus annotation:unknown
CLS10578	1	1	1	1	0	0	0	0	0	0	4	4	putative mitochondrial 18kDa protein	NCVOG0782	mimivirus annotation: unknown
CLS10579	1	1	1	0	0	0	0	0	0	0	3	3	hypothetical mimiviridae protein	NCVOG0784	mimivirus annotation:unknown
CLS10580	1	1	1	1	0	0	0	0	0	0	4	4	hypothetical mimiviridae protein	NCVOG0788	hypothetical protein of mama-, mimiviruses
CLS10581	1	1	1	1	0	0	0	0	0	0	4	4	hypothetical mimiviridae protein
CLS10582	2	2	0	2	0	0	0	0	0	0	3	6	putative 5' nucleotidase	NCVOG1189	pfam06941: NT5C; 5' nucleotidase, deoxy (Pyrimidine), cytosolic type C protein (NT5C); mama-, mimiviridae
CLS10583	1	1	1	1	0	0	0	0	0	0	4	4	hypothetical mimiviridae protein	NCVOG0789	mimivirus annotation:unknown
CLS10584	2	2	1	0	0	0	0	0	0	0	3	5	hypothetical mimiviridae protein	NCVOG0791	hypothetical protein of mama-, mimivirus (paralogs)
CLS10585	1	1	1	1	0	0	0	0	0	0	4	4	hypothetical mimiviridae protein	NCVOG0792	mimivirus annotation:unknown
CLS10586	1	1	2	0	0	0	0	0	0	0	3	4	DnaJ_CXXCXGXG domain-containing protein
CLS10587	1	1	1	0	0	0	0	0	0	0	3	3	hypothetical mimiviridae protein	NCVOG0794	mimivirus annotation: unknown
CLS10588	1	1	1	0	0	0	0	0	0	0	3	3	hypothetical mimiviridae protein	NCVOG0797	mimivirus annotation:unknown
CLS10589	1	1	1	1	0	0	0	0	0	0	4	4	putative purine phosphorylase	NCVOG0802	mimivirus annotation:unknown
CLS10590	1	1	2	2	0	0	0	0	0	0	4	6	hypothetical mimiviridae protein	NCVOG0803	hypothetical protein of mama-, mimiviruses
CLS10591	1	1	1	1	0	0	0	0	0	0	4	4	hypothetical mimiviridae protein	NCVOG0804	mimivirus annotation: MACRO domain (splicing related)
CLS10592	1	1	0	1	0	0	0	0	0	0	3	3	7-dehydrocholesterol reductase	NCVOG0806	mimivirus annotation:7-dehydrocholesterol reductase
CLS10593	1	1	1	1	0	0	0	0	0	0	4	4	Von Willebrand factor type A (vWA) domain protein	NCVOG1446	cl00057, vWFA, Von Willebrand factor type A (vWA) domain
CLS10594	1	1	1	2	0	0	0	0	0	0	4	5	hypothetical mimiviridae protein	NCVOG0808	mimivirus annotation:unknown
CLS10595	1	1	1	1	0	0	0	0	0	0	4	4	hypothetical mimiviridae protein	NCVOG1003	mimivirus annotation: unknown
CLS10596	2	2	3	2	0	0	0	0	0	0	4	9	hypothetical mimiviridae protein	NCVOG0813	hypothetical protein of mama-, mimivirus (paralogs)
CLS10597	1	1	0	1	0	0	0	0	0	0	3	3	hypothetical mimiviridae protein	NCVOG0814	mimivirus annotation: unknown
CLS10598	1	1	0	1	0	0	0	0	0	0	3	3	hypothetical mimiviridae protein
CLS10599	1	1	1	1	0	0	0	0	0	0	4	4	hypothetical mimiviridae protein	NCVOG0816	mimivirus annotation: unknown
CLS10600	1	1	1	1	0	0	0	0	0	0	4	4	Esterase lipase
CLS10601	1	1	1	0	0	0	0	0	0	0	3	3	hypothetical mimiviridae protein	NCVOG0818	hypothetical protein of mama-, mimiviruses
CLS10602	1	1	1	0	0	0	0	0	0	0	3	3	Lipocalin family protein	NCVOG0227	Lipocalin family protein
CLS10603	1	1	2	1	0	0	0	0	0	0	4	5	hypothetical mimiviridae protein	NCVOG0820	hypothetical protein of mama-, mimiviruses
CLS10604	1	1	1	1	0	0	0	0	0	0	4	4	hypothetical mimiviridae protein	NCVOG0823	hypothetical protein of mama-, mimiviruses
CLS10605	1	1	1	0	0	0	0	0	0	0	3	3	hypothetical mimiviridae protein	NCVOG0825	hypothetical protein
CLS10606	1	1	1	0	0	0	0	0	0	0	3	3	hypothetical mimiviridae protein	NCVOG0828	mimivirus annotation: unknown
CLS10607	1	1	1	1	0	0	0	0	0	0	4	4	Acetylcholinesterase	NCVOG0050	Esterase lipase superfamily (cl09107, pfam07859, pfam00135, COG0400)
CLS10608	0	2	2	1	0	0	0	0	0	0	3	5	hypothetical mimiviridae protein
CLS10609	0	1	2	3	0	0	0	0	0	0	3	6	hypothetical mimiviridae protein	NCVOG0615	hypothetical protein of mama-, mimiviruses
CLS10610	0	0	1	1	0	0	0	0	0	0	2	2	hypothetical mimiviridae protein
CLS10611	0	0	1	1	0	1	0	0	0	0	3	3	Cu/Zn superoxide dismutase	NCVOG1326	superoxide dismutase (cd00305, Cu-Zn_Superoxide_Dismutase)
CLS10612	0	1	1	1	0	0	0	0	0	0	3	3	uncharacterized cullin-like protein
CLS10613	0	0	0	0	1	1	1	2	0	0	4	5	hypothetical protein	NCVOG1255	hypothetical protein of Phycodnaviridae
CLS10614	0	0	0	0	0	1	1	1	0	0	3	3	hypothetical protein	NCVOG1114	inactivated thioredoxin/glutaredoxin
CLS10615	0	0	0	0	0	1	1	1	0	0	3	3	hypothetical protein
CLS10616	0	0	0	0	0	1	1	1	0	0	3	3	hypothetical protein
CLS10617	0	0	0	0	0	1	1	1	0	0	3	3	hypothetical protein
CLS10618	0	0	0	0	0	1	1	1	0	0	3	3	DNA repair nuclease
CLS10619	0	0	0	0	0	1	1	1	0	0	3	3	hypothetical protein
CLS10620	0	0	0	0	0	1	1	1	0	0	3	3	hypothetical protein
CLS10621	0	0	0	0	0	1	1	1	0	0	3	3	hypothetical protein	NCVOG1016	hypothetical protein
CLS10622	0	0	0	0	0	1	1	1	0	0	3	3	hypothetical protein
CLS10623	0	0	0	0	0	1	1	1	0	0	3	3	hypothetical protein
CLS10624	0	0	0	0	0	1	1	1	0	0	3	3	hypothetical protein	NCVOG1278	hypothetical protein conserved in Phycodnaviridae
CLS10625	0	0	0	0	0	1	1	1	0	0	3	3	hypothetical protein
CLS10626	0	0	0	0	0	1	1	1	0	0	3	3	hypothetical protein
CLS10627	0	0	0	0	0	1	1	1	0	0	3	3	hypothetical protein
CLS10628	0	0	0	0	0	1	1	1	0	0	3	3	hypothetical protein
CLS10629	0	0	0	0	0	1	1	1	0	0	3	3	hypothetical protein
CLS10630	0	0	0	0	0	1	1	1	0	0	3	3	hypothetical protein
CLS10631	0	0	0	0	0	1	1	1	0	0	3	3	hypothetical protein
CLS10632	0	0	0	0	0	1	1	1	0	0	3	3	hypothetical protein
CLS10633	0	0	0	0	0	1	1	1	0	0	3	3	hypothetical protein
CLS10634	0	0	0	0	0	2	1	1	0	0	3	4	hypothetical protein
CLS10635	0	0	0	0	0	1	1	1	0	0	3	3	hypothetical protein
CLS10636	0	0	0	0	0	1	1	1	0	0	3	3	hypothetical protein
CLS10637	0	0	0	0	0	1	1	1	0	0	3	3	hypothetical protein
CLS10638	0	0	0	0	0	1	1	1	0	0	3	3	hypothetical protein
CLS10639	0	0	0	0	2	0	0	0	1	1	3	4	eukaryotic translation initiation factor 5
CLS10640	0	0	0	0	1	0	0	1	0	0	2	2	hypothetical protein
CLS10641	0	0	0	0	1	0	0	1	0	0	2	2	tRNA(Ile)-lysidine synthase MesJ	NCVOG1281	MesJ, tRNA(Ile)-lysidine synthase MesJ (COG0037)
CLS10642	0	0	0	0	1	0	0	1	0	0	2	2	methyltransferase
CLS10643	0	0	0	0	1	0	0	1	0	0	2	2	ExoIII family purinic/apyrimidinic (AP) endonuclease
CLS10644	0	0	0	0	1	1	0	0	0	0	2	2	putative ornithine decarboxylase	NCVOG0007	cl00261, Alanine racemase. found in Chloroviridae
CLS10645	0	0	0	0	1	0	0	1	0	0	2	2	hypothetical protein
CLS10646	0	0	0	0	1	0	0	1	0	0	2	2	hypothetical protein
CLS10647	0	0	0	0	1	0	0	1	0	0	2	2	hypothetical protein
CLS10648	0	0	0	0	1	1	0	0	0	0	2	2	hypothetical protein
CLS10650	0	0	0	0	2	1	0	0	0	0	2	3	DEAD/SNF2-like helicase	NCVOG0030	unclassified DEAD/SNF2-like helicases
CLS10651	0	0	0	0	2	0	1	0	0	0	2	3	DNA methyltransferase	NCVOG0234	N-6 DNA Methylase, pfam02384, pfam00398
CLS10652	0	0	0	0	1	0	1	0	0	0	2	2	ribonuclease
CLS10653	0	0	0	0	1	0	0	1	0	0	2	2	hypothetical protein
CLS10654	0	0	0	1	1	0	0	0	0	0	2	2	type I cysteine dioxygenase
CLS10655	0	0	0	0	0	0	0	0	5	2	2	7	helicase origin-binding-protein
CLS10656	0	0	0	0	0	0	0	0	1	1	2	2	hypothetical protein of Marseillevirus/Lausannevirus
CLS10657	0	0	0	0	0	0	0	0	1	1	2	2	hypothetical protein of Marseillevirus/Lausannevirus
CLS10658	0	0	0	0	0	0	0	0	1	1	2	2	hypothetical protein of Marseillevirus/Lausannevirus
CLS10659	0	0	0	0	0	0	0	0	11	7	2	18	hypothetical protein of Marseillevirus/Lausannevirus	NCVOG1118	low complexity, HA-like repeats of Marseille virus
CLS10660	0	0	0	0	0	0	0	0	1	1	2	2	hypothetical protein of Marseillevirus/Lausannevirus
CLS10661	0	0	0	0	0	0	0	0	1	1	2	2	WD repeat protein	NCVOG1044	WD-repeat family proteins (pfam00400)
CLS10662	0	0	0	0	0	0	0	0	1	1	2	2	hypothetical protein of Marseillevirus/Lausannevirus
CLS10663	0	0	0	0	0	0	0	0	1	1	2	2	hypothetical protein of Marseillevirus/Lausannevirus
CLS10664	0	0	0	0	0	0	0	0	1	1	2	2	hypothetical protein of Marseillevirus/Lausannevirus
CLS10665	0	0	0	0	0	0	0	0	2	1	2	3	hypothetical protein of Marseillevirus/Lausannevirus
CLS10666	0	0	0	0	0	0	0	0	2	1	2	3	hypothetical protein of Marseillevirus/Lausannevirus
CLS10667	0	0	0	0	0	0	0	0	2	1	2	3	hypothetical protein of Marseillevirus/Lausannevirus
CLS10668	0	0	0	0	0	0	0	0	1	1	2	2	hypothetical protein of Marseillevirus/Lausannevirus
CLS10669	0	0	0	0	0	0	0	0	1	1	2	2	hypothetical protein of Marseillevirus/Lausannevirus
CLS10670	0	0	0	0	0	0	0	0	1	1	2	2	translation elongation factor EF-1alpha	NCVOG0064	GTP binding translation elongation factor
CLS10671	0	0	0	0	0	0	0	0	5	3	2	8	hypothetical protein of Marseillevirus/Lausannevirus	NCVOG0164	hypothetical Marseille virus proteins
CLS10672	0	0	0	0	0	0	0	0	1	1	2	2	small membrane protein
CLS10673	0	0	0	0	0	0	0	0	1	1	2	2	hypothetical protein of Marseillevirus/Lausannevirus
CLS10674	0	0	0	0	0	0	0	0	1	1	2	2	mannosyltransferase OCH1-like protein
CLS10675	0	0	0	0	0	0	0	0	1	1	2	2	hypothetical protein of Marseillevirus/Lausannevirus
CLS10676	0	0	0	0	0	0	0	0	1	1	2	2	hypothetical protein of Marseillevirus/Lausannevirus
CLS10677	0	0	0	0	0	0	0	0	1	1	2	2	hypothetical protein of Marseillevirus/Lausannevirus
CLS10678	0	0	0	0	0	0	0	0	5	1	2	6	hypothetical protein of Marseillevirus/Lausannevirus
CLS10679	0	0	0	0	0	0	0	0	1	1	2	2	hypothetical protein of Marseillevirus/Lausannevirus	NCVOG0166	hypothetical Marseille virus proteins
CLS10680	0	0	0	0	0	0	0	0	1	1	2	2	hypothetical protein of Marseillevirus/Lausannevirus
CLS10681	0	0	0	0	0	0	0	0	1	1	2	2	hypothetical protein of Marseillevirus/Lausannevirus
CLS10682	0	0	0	0	0	0	0	0	2	1	2	3	hypothetical protein of Marseillevirus/Lausannevirus
CLS10683	0	0	0	0	0	0	0	0	1	1	2	2	hypothetical protein of Marseillevirus/Lausannevirus
CLS10684	0	0	0	0	0	0	0	0	1	1	2	2	hypothetical protein of Marseillevirus/Lausannevirus
CLS10685	0	0	0	0	0	0	0	0	1	1	2	2	hypothetical protein of Marseillevirus/Lausannevirus
CLS10686	0	0	0	0	0	0	0	0	1	1	2	2	hypothetical protein of Marseillevirus/Lausannevirus
CLS10687	0	0	0	0	0	0	0	0	1	1	2	2	glycosyltransferase
CLS10688	0	0	0	0	0	0	0	0	1	1	2	2	hypothetical protein of Marseillevirus/Lausannevirus
CLS10689	0	0	0	0	0	0	0	0	1	1	2	2	hypothetical protein of Marseillevirus/Lausannevirus
CLS10690	0	0	0	0	0	0	0	0	1	1	2	2	ankyrin repeat	NCVOG1013	hypothetical protein, similar to ankyrin
CLS10691	0	0	0	0	0	0	0	0	3	2	2	5	hypothetical protein of Marseillevirus/Lausannevirus	NCVOG1119	low complexity, invasin-like repeats of Marseille virus
CLS10692	0	0	0	0	0	0	0	0	1	1	2	2	hypothetical protein of Marseillevirus/Lausannevirus
CLS10693	0	0	0	0	0	0	0	0	1	1	2	2	hypothetical protein of Marseillevirus/Lausannevirus
CLS10694	0	0	0	0	0	0	0	0	1	1	2	2	hypothetical protein of Marseillevirus/Lausannevirus
CLS10695	0	0	0	0	0	0	0	0	1	1	2	2	hypothetical protein of Marseillevirus/Lausannevirus
CLS10696	0	0	0	0	0	0	0	0	1	3	2	4	serine/threonine protein kinase	ST	ST
CLS10697	0	0	0	0	0	0	0	0	1	1	2	2	SMC1 family ATPase	NCVOG0312	COG1196, Smc, Chromosome segregation ATPases
CLS10698	0	0	0	0	0	0	0	0	1	1	2	2	hypothetical protein
CLS10699	0	0	0	0	0	0	0	0	1	1	2	2	small membrane protein
CLS10700	0	0	0	0	0	0	0	0	1	1	2	2	small membrane protein
CLS10701	0	0	0	0	0	0	0	0	3	3	2	6	F-box containing protein F-box containing protein	Fbox	FOG: Fbox-containing proteins; at least some proteins of Acapo_FNIP_repeat cluster (and possibly of Masvi_MORN_repeat cluster) also have Fbox on their N-terminals
CLS10702	0	0	0	0	0	0	0	0	1	1	2	2	hypothetical protein of Marseillevirus/Lausannevirus
CLS10703	0	0	0	0	0	0	0	0	1	1	2	2	hypothetical protein of Marseillevirus/Lausannevirus
CLS10704	0	0	0	0	0	0	0	0	1	1	2	2	hypothetical protein of Marseillevirus/Lausannevirus
CLS10705	0	0	0	0	0	0	0	0	1	1	2	2	hypothetical protein of Marseillevirus/Lausannevirus
CLS10706	0	0	0	0	0	0	0	0	1	1	2	2	hypothetical protein of Marseillevirus/Lausannevirus
CLS10707	0	0	0	0	0	0	0	0	1	1	2	2	hypothetical protein of Marseillevirus/Lausannevirus
CLS10708	0	0	0	0	0	0	0	0	1	1	2	2	hypothetical protein of Marseillevirus/Lausannevirus
CLS10709	0	0	0	0	0	0	0	0	1	1	2	2	hypothetical protein of Marseillevirus/Lausannevirus
CLS10710	0	0	0	0	0	0	0	0	1	1	2	2	class 3 lipase	NCVOG0225	class 3 Lipase (cd00519, pfam01764)
CLS10711	0	0	0	0	0	0	0	0	1	1	2	2	hypothetical protein of Marseillevirus/Lausannevirus
CLS10712	0	0	0	0	0	0	0	0	1	1	2	2	hypothetical protein of Marseillevirus/Lausannevirus	NCVOG0399	hypothetical protein of Lymphocystis disease viruses; partially similar to recombination and DNA strand exchange inhibitor protein (PRK00409)
CLS10713	0	0	0	0	0	0	0	0	1	1	2	2	hypothetical protein of Marseillevirus/Lausannevirus
CLS10714	0	0	0	0	0	0	0	0	1	1	2	2	hypothetical protein of Marseillevirus/Lausannevirus	NCVOG0968	hypothetical protein
CLS10715	0	0	0	0	0	0	0	0	1	1	2	2	hypothetical protein of Marseillevirus/Lausannevirus
CLS10716	0	0	0	0	0	0	0	0	1	1	2	2	hypothetical protein of Marseillevirus/Lausannevirus
CLS10717	0	0	0	0	0	0	0	0	1	1	2	2	hypothetical protein of Marseillevirus/Lausannevirus	NCVOG1111	uncharacterized family of NCLDV proteins found in iridoviridae, phycodnaviridae, ascoviridae, Marseille virus
CLS10718	0	0	0	0	0	0	0	0	1	1	2	2	hypothetical protein of Marseillevirus/Lausannevirus
CLS10719	0	0	0	0	0	0	0	0	1	1	2	2	hypothetical protein of Marseillevirus/Lausannevirus
CLS10720	0	0	0	0	0	0	0	0	1	1	2	2	RING finger E3 ubiquitin protein ligase
CLS10721	0	0	0	0	0	0	0	0	1	1	2	2	hypothetical protein of Marseillevirus/Lausannevirus
CLS10722	0	0	0	0	0	0	0	0	1	1	2	2	hypothetical protein of Marseillevirus/Lausannevirus	NCVOG0701	hypothetical protein of mama-, mimiviruses
CLS10723	0	0	0	0	0	0	0	0	1	1	2	2	hypothetical protein of Marseillevirus/Lausannevirus
CLS10724	0	0	0	0	0	0	0	0	1	1	2	2	hypothetical protein of Marseillevirus/Lausannevirus
CLS10726	0	0	0	0	0	0	0	0	1	1	2	2	hypothetical protein of Marseillevirus/Lausannevirus
CLS10727	0	0	0	0	0	0	0	0	1	1	2	2	hypothetical protein of Marseillevirus/Lausannevirus
CLS10728	0	0	0	0	0	0	0	0	1	1	2	2	class 3 lipase	NCVOG0225	class 3 Lipase (cd00519, pfam01764)
CLS10729	0	0	0	0	0	0	0	0	1	1	2	2	hypothetical protein of Marseillevirus/Lausannevirus
CLS10730	0	0	0	0	0	0	0	0	1	1	2	2	hypothetical protein of Marseillevirus/Lausannevirus
CLS10731	0	0	0	0	0	0	0	0	1	1	2	2	hypothetical protein of Marseillevirus/Lausannevirus
CLS10732	0	0	0	0	0	0	0	0	1	1	2	2	putative RNA methyltransferase
CLS10733	0	0	0	0	0	0	0	0	1	1	2	2	hypothetical protein of Marseillevirus/Lausannevirus	NCVOG1423	uncharacterized, C-terminal domain conserved in irido, asco, phycodna, mimi
CLS10734	0	0	0	0	0	0	0	0	1	1	2	2	hypothetical protein of Marseillevirus/Lausannevirus
CLS10735	0	0	0	0	0	0	0	0	1	1	2	2	hypothetical protein of Marseillevirus/Lausannevirus
CLS10736	0	0	0	0	0	0	0	0	1	1	2	2	hypothetical protein of Marseillevirus/Lausannevirus
CLS10737	0	0	0	0	0	0	0	0	1	1	2	2	hypothetical protein of Marseillevirus/Lausannevirus
CLS10738	0	0	0	0	0	0	0	0	1	1	2	2	hypothetical protein of Marseillevirus/Lausannevirus
CLS10739	0	0	0	0	0	0	0	0	1	1	2	2	hypothetical protein of Marseillevirus/Lausannevirus
CLS10741	0	0	0	0	0	0	0	0	1	1	2	2	ribonuclease III	NCVOG1354	Ribonuclease III (cl00258)
CLS10742	0	0	0	0	0	0	0	0	1	1	2	2	hypothetical protein of Marseillevirus/Lausannevirus
CLS10743	0	0	0	0	0	0	0	0	1	1	2	2	hypothetical protein of Marseillevirus/Lausannevirus
CLS10744	0	0	0	0	0	0	0	0	1	1	2	2	hypothetical protein of Marseillevirus/Lausannevirus
CLS10745	0	0	0	0	0	0	0	0	1	1	2	2	hypothetical protein of Marseillevirus/Lausannevirus
CLS10746	0	0	0	0	0	0	0	0	1	1	2	2	divergent serine/threonine protein kinase	NCVOG1082	divergent Serine/Threonine protein kinase
CLS10747	0	0	0	0	0	0	0	0	1	1	2	2	hypothetical protein of Marseillevirus/Lausannevirus
CLS10748	0	0	0	0	1	0	1	0	1	1	4	4	hypothetical protein of Marseillevirus/Lausannevirus	NCVOG0190	hypothetical Chlorovirus protein, with low complexity regions
CLS10749	0	0	0	0	0	0	0	0	5	7	2	12	Vsr/MutH/archaeal HJR family endonuclease	NCVOG1075	restriction-fold endonuclease; E...D...EvK conserved
CLS10750	0	0	0	0	0	0	0	0	1	1	2	2	hypothetical protein of Marseillevirus/Lausannevirus
CLS10751	0	0	0	0	0	0	0	0	1	1	2	2	hypothetical protein of Marseillevirus/Lausannevirus	NCVOG0971	hypothetical protein
CLS10752	0	0	0	0	0	0	0	0	1	1	2	2	hypothetical protein of Marseillevirus/Lausannevirus
CLS10753	0	0	0	0	0	0	0	0	1	1	2	2	hypothetical protein of Marseillevirus/Lausannevirus
CLS10754	0	0	0	0	0	0	0	0	1	1	2	2	hypothetical protein of Marseillevirus/Lausannevirus
CLS10755	0	0	0	0	0	0	0	0	2	2	2	4	hypothetical protein of Marseillevirus/Lausannevirus	NCVOG1112	low complexity Marseille virus protein [somehow similar to myristylprotein]
CLS10756	0	0	0	0	0	0	0	0	1	1	2	2	putative nuclease	NCVOG1074	restriction-fold endonuclease; D...H...D conserved.
CLS10757	0	0	0	0	0	0	0	0	1	1	2	2	glycosyltransferase
CLS10758	0	0	0	0	0	0	0	0	1	1	2	2	membrane-bound metal-dependent hydrolase	NCVOG1271	membrane-bound metal-dependent hydrolase; possible bacterial origin
CLS10759	0	0	0	0	0	0	0	0	2	2	2	4	papain-like cysteine peptidase papain-like cysteine peptidase	NCVOG1087	papain-like cysteine peptidase (Cathepsin B group)
CLS10760	0	0	0	0	0	0	0	0	2	2	2	4	hypothetical protein of Marseillevirus/Lausannevirus	NCVOG0167	hypothetical Marseille virus proteins
CLS10761	0	0	0	0	0	0	0	0	1	1	2	2	hypothetical protein of Marseillevirus/Lausannevirus
CLS10762	0	0	0	0	0	0	0	0	1	1	2	2	hypothetical protein of Marseillevirus/Lausannevirus
CLS10763	0	0	0	0	0	0	0	0	1	1	2	2	hypothetical protein of Marseillevirus/Lausannevirus
CLS10764	0	0	0	0	0	0	0	0	1	1	2	2	hypothetical protein of Marseillevirus/Lausannevirus
CLS10765	0	0	0	0	0	0	0	0	1	1	2	2	hypothetical protein of Marseillevirus/Lausannevirus	NCVOG1083	hypothetical protein
CLS10766	0	0	0	0	0	0	0	0	1	1	2	2	hypothetical protein of Marseillevirus/Lausannevirus
CLS10767	0	0	0	0	0	0	0	0	1	1	2	2	hypothetical protein of Marseillevirus/Lausannevirus
CLS10769	0	0	0	0	0	0	0	0	1	1	2	2	hypothetical protein of Marseillevirus/Lausannevirus
CLS10770	0	0	0	0	0	0	0	0	1	1	2	2	hypothetical protein of Marseillevirus/Lausannevirus
CLS10771	0	0	0	0	0	0	0	0	1	1	2	2	hypothetical protein of Marseillevirus/Lausannevirus
CLS10772	0	0	0	0	0	0	0	0	1	1	2	2	hypothetical protein of Marseillevirus/Lausannevirus
CLS10773	0	0	0	0	0	0	0	0	1	1	2	2	thioredoxin	NCVOG0317	Thioredoxin
CLS10774	0	0	0	0	0	0	0	0	1	1	2	2	DNA repair exonuclease SbcCD D subunit	NCVOG0308	DNA repair exonuclease (COG0419,COG0420)
CLS10775	0	0	0	0	0	0	0	0	2	2	2	4	ankyrin repeat
CLS10776	0	0	0	0	0	0	0	0	1	2	2	3	hypothetical protein of Marseillevirus/Lausannevirus	NCVOG0168	hypothetical Marseille virus proteins
CLS10777	0	0	0	0	0	0	0	0	1	1	2	2	ankyrin repeat
CLS10778	0	0	0	0	0	0	0	0	1	1	2	2	hypothetical protein of Marseillevirus/Lausannevirus	NCVOG0632	conserved hypothetical protein
CLS10779	0	0	0	0	0	0	0	0	1	1	2	2	inactivated thioredoxin/glutaredoxin	NCVOG1114	inactivated thioredoxin/glutaredoxin
CLS10780	0	0	0	0	0	0	0	0	2	3	2	5	divergent serine/threonine protein kinase	NCVOG1073	divergent Serine/Threonine protein kinase of Marseille virus
CLS10781	0	0	0	0	0	0	0	0	1	1	2	2	hypothetical protein of Marseillevirus/Lausannevirus
CLS10782	0	0	0	0	0	0	0	0	1	2	2	3	putative nuclease putative nuclease	NCVOG1206	putative nuclease linked to bacterial restriction-modification systems
CLS10783	0	0	0	0	0	0	0	0	1	1	2	2	hypothetical protein of Marseillevirus/Lausannevirus	NCVOG0185	proline-rich Chlorovirus protein (pfam00967: Barwin)
CLS10784	0	0	0	0	0	0	0	0	1	1	2	2	hypothetical protein of Marseillevirus/Lausannevirus
CLS10785	0	0	0	0	0	0	0	0	1	1	2	2	serine/threonine protein kinase	ST	ST
CLS10786	0	0	0	0	0	0	0	0	1	1	2	2	hypothetical protein of Marseillevirus/Lausannevirus
CLS10787	0	0	0	0	0	0	0	0	1	1	2	2	putative P-loop kinase
CLS10788	0	0	0	0	0	0	0	0	1	1	2	2	hypothetical protein of Marseillevirus/Lausannevirus
CLS10789	0	0	0	0	0	0	0	0	1	1	2	2	hypothetical protein of Marseillevirus/Lausannevirus
CLS10790	0	0	0	0	0	0	0	0	1	1	2	2	hypothetical protein of Marseillevirus/Lausannevirus
CLS10791	0	0	0	0	0	0	0	0	1	1	2	2	hypothetical protein of Marseillevirus/Lausannevirus
CLS10792	0	0	0	0	0	0	0	0	1	1	2	2	hypothetical protein of Marseillevirus/Lausannevirus
CLS10793	0	0	0	0	0	0	0	0	1	1	2	2	hypothetical protein of Marseillevirus/Lausannevirus
CLS10794	0	0	0	0	0	0	0	0	2	2	2	4	Histone 2A-domain-containing protein	NCVOG0078	Histone 2A-domain-containing protein
CLS10795	0	0	0	0	0	0	0	0	1	1	2	2	histone H3
CLS10796	0	0	0	0	0	0	0	0	1	1	2	2	hypothetical protein of Marseillevirus/Lausannevirus
CLS10797	0	0	0	0	0	0	0	0	2	1	2	3	hypothetical protein of Marseillevirus/Lausannevirus
CLS10798	0	0	0	0	0	0	0	0	1	1	2	2	ubiquitin-like protein
CLS10799	0	0	0	0	0	0	0	0	1	1	2	2	hypothetical protein of Marseillevirus/Lausannevirus
CLS10800	0	0	0	0	0	0	0	0	1	1	2	2	hypothetical protein of Marseillevirus/Lausannevirus
CLS10801	0	0	0	0	0	0	0	0	1	1	2	2	hypothetical protein of Marseillevirus/Lausannevirus
CLS10802	0	0	0	0	0	0	0	0	1	1	2	2	AAA family ATPase	NCVOG1351	replication factor C small subunit 2 (PRK12402); cd00009, AAA, The AAA+ (ATPases Associated with a wide variety of cellular Activities) superfamily; pfam10424, RFC-E_C, Clamp-loader complex subunit E, C-terminus
CLS10803	0	0	0	0	0	0	0	0	1	1	2	2	hypothetical protein of Marseillevirus/Lausannevirus
CLS10804	0	0	0	0	0	0	0	0	1	1	2	2	hypothetical protein of Marseillevirus/Lausannevirus
CLS10805	0	0	0	0	0	0	0	0	1	1	2	2	hypothetical protein of Marseillevirus/Lausannevirus
CLS10806	0	0	0	0	0	0	0	0	1	1	2	2	galactose binding lectin domain-containing protein
CLS10807	0	0	0	0	0	0	0	0	1	1	2	2	hypothetical protein of Marseillevirus/Lausannevirus
CLS10808	0	0	0	0	0	0	0	0	1	1	2	2	hypothetical protein of Marseillevirus/Lausannevirus
CLS10809	0	0	0	0	0	0	0	0	1	3	2	4	hypothetical protein of Marseillevirus/Lausannevirus	NCVOG0162	hypothetical Marseille virus protein
CLS10810	0	0	0	0	0	0	0	0	1	2	2	3	zinc finger protein	NCVOG1047	zinc finger protein
CLS10811	0	0	0	0	0	0	0	0	1	2	2	3	zinc finger protein	NCVOG1048	zinc finger protein
CLS10812	0	0	0	0	0	0	0	0	1	1	2	2	hypothetical protein of Marseillevirus/Lausannevirus
CLS10813	0	0	0	0	0	0	0	0	1	1	2	2	hypothetical protein of Marseillevirus/Lausannevirus
CLS10814	0	0	0	0	0	0	0	0	1	1	2	2	F-box containing protein	Fbox	FOG: Fbox-containing proteins; at least some proteins of Acapo_FNIP_repeat cluster (and possibly of Masvi_MORN_repeat cluster) also have Fbox on their N-terminals
CLS10815	0	0	0	0	0	0	0	0	1	1	2	2	hypothetical protein of Marseillevirus/Lausannevirus	NCVOG1356	2-cysteine adaptor domain (pfam08793). The virus-specific domain is found fused to OTU/A20-like peptidases and S/T protein kinases.
CLS10816	0	0	0	0	0	0	0	0	1	1	2	2	hypothetical protein of Marseillevirus/Lausannevirus
CLS10817	0	0	0	0	0	0	0	0	1	1	2	2	toxin of RelE/StbE family
CLS10818	0	0	0	0	0	0	0	0	1	1	2	2	hypothetical protein of Marseillevirus/Lausannevirus
CLS10819	0	0	0	0	0	0	0	0	1	1	2	2	hypothetical protein of Marseillevirus/Lausannevirus
CLS10820	0	0	0	0	0	0	0	0	1	1	2	2	hypothetical protein of Marseillevirus/Lausannevirus
CLS10821	0	0	0	0	0	0	0	0	1	1	2	2	hypothetical protein of Marseillevirus/Lausannevirus
CLS10822	0	0	0	0	0	0	0	0	1	1	2	2	hypothetical protein of Marseillevirus/Lausannevirus
CLS10823	0	0	0	0	0	0	0	0	3	4	2	7	hypothetical protein of Marseillevirus/Lausannevirus	NCVOG0165	hypothetical Marseille virus proteins
CLS10824	0	0	0	0	0	0	0	0	1	1	2	2	hypothetical protein of Marseillevirus/Lausannevirus
CLS10825	2	2	0	0	0	0	0	0	0	0	2	4	BRO-N domain-containing protein
CLS10826	1	2	0	0	0	0	0	0	0	0	2	3	hypothetical protein	NCVOG0439	mimivirus annotation: unknown
CLS10827	1	0	1	0	0	0	0	0	0	0	2	2	Poly A polymerase regulatory subunit	NCVOG1152	poly(A) polymerase small subunit PAPS
CLS10828	1	1	0	0	0	0	0	0	0	0	2	2	hypothetical protein	NCVOG0452	mimivirus annotation: unknown
CLS10829	1	1	0	0	0	0	0	0	0	0	2	2	hypothetical protein
CLS10830	1	1	0	0	0	0	0	0	0	0	2	2	hypothetical protein
CLS10831	1	1	0	0	0	0	0	0	0	0	2	2	hypothetical protein
CLS10832	1	1	0	0	0	0	0	0	0	0	2	2	hypothetical protein
CLS10833	1	1	0	0	0	0	0	0	0	0	2	2	hypothetical protein	NCVOG0461	hypothetical protein of mama-, mimiviridae
CLS10834	1	1	0	0	0	0	0	0	0	0	2	2	hypothetical protein	NCVOG0466	mimivirus annotation: unknown
CLS10835	2	2	0	0	0	0	0	0	0	0	2	4	putative membrane protein
CLS10836	1	1	0	0	0	0	0	0	0	0	2	2	hypothetical protein	NCVOG0467	mimivirus annotation:unknown
CLS10837	3	3	0	0	0	0	0	0	0	0	2	6	hypothetical protein	NCVOG0473	uncharacterized protein conserved in mama-, mimiviridae (paralogs)
CLS10838	1	1	0	0	0	0	0	0	0	0	2	2	hypothetical protein	NCVOG0474	mimivirus annotation:unknown
CLS10839	1	1	0	0	0	0	0	0	0	0	2	2	hypothetical protein
CLS10840	1	1	0	0	0	0	0	0	0	0	2	2	hypothetical protein	NCVOG0478	mimivirus annotation: unknown
CLS10841	1	1	0	0	0	0	0	0	0	0	2	2	hypothetical protein	NCVOG0479	mimivirus annotation:unknown
CLS10842	1	1	0	0	0	0	0	0	0	0	2	2	hypothetical protein	NCVOG0481	mimivirus annotation: unknown
CLS10843	1	1	0	0	0	0	0	0	0	0	2	2	hypothetical protein
CLS10844	1	1	0	0	0	0	0	0	0	0	2	2	methyltransferase	NCVOG0984	a cluster of one mimivirus and two mamavirus proteins; the two mamavirus ones will match exactly the mimivirus one if concatenated. mimivirus annotation:unknown
CLS10845	1	1	0	0	0	0	0	0	0	0	2	2	aminotransferase
CLS10846	6	5	0	0	0	0	0	0	0	0	2	11	glycosyltransferase	NCVOG1201	putative glycosyltransferase; conserved in bacteria; (paralogs)
CLS10847	1	1	0	0	0	0	0	0	0	0	2	2	glycosyltransferase family 2
CLS10848	2	2	0	0	0	0	0	0	0	0	2	4	hypothetical protein	NCVOG0494	hypothetical protein of mama-, mimivirus (paralogs)
CLS10849	2	0	0	1	0	0	0	0	0	0	2	3	ankyrin repeat	NCVOG0496	hypothetical protein of mama-, mimiviridae (paralogs)
CLS10850	1	1	0	0	0	0	0	0	0	0	2	2	hypothetical protein	NCVOG0502	mimivirus annotation: unknown
CLS10851	1	1	0	0	0	0	0	0	0	0	2	2	hypothetical protein	NCVOG1126	hypothetical mimi, mamavirus protein; weak similarity to cluster l3_Lymch51870113
CLS10852	1	1	0	0	0	0	0	0	0	0	2	2	hypothetical protein	NCVOG0512	mimivirus annotation: unknown
CLS10853	1	1	0	0	0	0	0	0	0	0	2	2	hypothetical protein
CLS10855	1	1	0	0	0	0	0	0	0	0	2	2	hypothetical protein
CLS10856	1	1	0	0	0	0	0	0	0	0	2	2	hypothetical protein	NCVOG0515	mimivirus annotation:unknown
CLS10857	1	1	0	0	0	0	0	0	0	0	2	2	hypothetical protein	NCVOG0516	mimivirus annotation: unknown
CLS10858	1	1	0	0	0	0	0	0	0	0	2	2	hypothetical protein	NCVOG0517	hypothetical low complexity protein of mama-, mimivirus
CLS10859	1	1	0	0	0	0	0	0	0	0	2	2	hypothetical protein
CLS10860	1	1	0	0	0	0	0	0	0	0	2	2	ankyrin repeat
CLS10861	1	1	0	0	0	0	0	0	0	0	2	2	hypothetical protein	NCVOG0544	mimivirus annotation: unknown
CLS10862	1	1	0	0	0	0	0	0	0	0	2	2	hypothetical protein
CLS10863	1	1	0	0	0	0	0	0	0	0	2	2	hypothetical protein
CLS10864	1	1	0	0	0	0	0	0	0	0	2	2	Ricin-type lectin protein	NCVOG1133	PAN domain-containing protein (pfam00024); mimi-, mamavirus (paralogs)
CLS10865	1	1	0	0	0	0	0	0	0	0	2	2	hypothetical protein
CLS10866	1	1	0	0	0	0	0	0	0	0	2	2	hypothetical protein	NCVOG0555	mimivirus annotation: unknown
CLS10867	1	1	0	0	0	0	0	0	0	0	2	2	hypothetical protein	NCVOG0560	mimivirus annotation: unknown
CLS10868	1	1	0	0	0	0	0	0	0	0	2	2	hypothetical protein
CLS10869	1	1	0	0	0	0	0	0	0	0	2	2	hypothetical protein	NCVOG0578	mimivirus annotation: unknown
CLS10870	1	1	0	0	0	0	0	0	0	0	2	2	hypothetical protein	NCVOG0581	mimivirus annotation:unknown
CLS10871	1	1	0	0	0	0	0	0	0	0	2	2	glycosyltransferase
CLS10872	1	1	0	0	0	0	0	0	0	0	2	2	hypothetical protein	NCVOG0618	mimivirus annotation: unknown
CLS10873	1	1	0	0	0	0	0	0	0	0	2	2	hypothetical protein	NCVOG0619	mimivirus annotation: unknown
CLS10874	1	1	0	0	0	0	0	0	0	0	2	2	hypothetical protein
CLS10875	1	1	0	0	0	0	0	0	0	0	2	2	hypothetical protein	NCVOG0996	low complexity protein of mama-, mimiviruses
CLS10876	1	1	0	0	0	0	0	0	0	0	2	2	hypothetical protein
CLS10877	1	1	0	0	0	0	0	0	0	0	2	2	hypothetical protein
CLS10878	1	1	0	0	0	0	0	0	0	0	2	2	divergent NUDIX hydrolase	NCVOG0665	putative divergent NUDIX hydrolase of mama, mimivirus
CLS10879	1	1	0	0	0	0	0	0	0	0	2	2	hypothetical protein
CLS10880	1	1	0	0	0	0	0	0	0	0	2	2	putative membrane protein
CLS10881	1	1	0	0	0	0	0	0	0	0	2	2	hypothetical protein	NCVOG0681	hypothetical protein of mama-, mimiviruses
CLS10882	1	1	0	0	0	0	0	0	0	0	2	2	hypothetical protein	NCVOG0687	mimivirus annotation:unknown
CLS10883	1	0	1	0	0	0	0	0	0	0	2	2	putative membrane protein
CLS10884	2	1	0	0	0	0	0	0	0	0	2	3	hypothetical protein	NCVOG0112	hypothetical protein of mama-, mimiviruses
CLS10885	4	4	0	0	0	0	0	0	0	0	2	8	hypothetical protein	NCVOG0698	uncharacterized protein conserved in mama-, mimiviridae (paralogs)
CLS10886	1	1	0	0	0	0	0	0	0	0	2	2	hypothetical protein
CLS10887	1	1	0	0	0	0	0	0	0	0	2	2	hypothetical protein	NCVOG0701	hypothetical protein of mama-, mimiviruses
CLS10888	1	1	0	0	0	0	0	0	0	0	2	2	hypothetical protein	NCVOG0704	mimivirus annotation: unknown
CLS10889	1	1	0	0	0	0	0	0	0	0	2	2	hypothetical protein	NCVOG0705	mimivirus annotation: unknown
CLS10890	1	1	0	0	0	0	0	0	0	0	2	2	P-loop ATPase/GTPase-containing domain protein	NCVOG0716	P-loop ATPase or GTPase
CLS10891	1	1	0	0	0	0	0	0	0	0	2	2	hypothetical protein
CLS10892	1	1	0	0	0	0	0	0	0	0	2	2	hypothetical protein
CLS10893	1	0	1	0	0	0	0	0	0	0	2	2	hypothetical protein
CLS10894	1	1	0	0	0	0	0	0	0	0	2	2	hypothetical protein
CLS10895	1	1	0	0	0	0	0	0	0	0	2	2	hypothetical protein	NCVOG1000	a cluster of one mimivirus and two mamavirus proteins; the two mamavirus ones will match exactly the mimivirus one if concatenated. mimivirus annotation:unknown
CLS10896	1	1	0	0	0	0	0	0	0	0	2	2	hypothetical protein	NCVOG0741	mimivirus annotation: unknown
CLS10897	1	1	0	0	0	0	0	0	0	0	2	2	hypothetical protein	NCVOG0742	mimivirus annotation: unknown
CLS10898	1	1	0	0	0	0	0	0	0	0	2	2	hypothetical protein
CLS10899	1	1	0	0	0	0	0	0	0	0	2	2	putative membrane protein
CLS10900	1	1	0	0	0	0	0	0	0	0	2	2	ankyrin repeat
CLS10901	1	1	0	0	0	0	0	0	0	0	2	2	divergent BRO family protein
CLS10902	1	1	0	0	0	0	0	0	0	0	2	2	hypothetical protein
CLS10903	1	1	0	0	0	0	0	0	0	0	2	2	hypothetical protein	NCVOG0760	mimivirus annotation:unknown
CLS10904	1	1	0	0	0	0	0	0	0	0	2	2	hypothetical protein	NCVOG1001	mimivirus annotation: unknown
CLS10905	1	1	0	0	0	0	0	0	0	0	2	2	hypothetical protein	NCVOG0763	hypothetical low complexity protein of mama-, mimivirus, serine-rich
CLS10906	1	1	0	0	0	0	0	0	0	0	2	2	putative membrane protein
CLS10907	1	1	0	0	0	0	0	0	0	0	2	2	hypothetical protein	NCVOG1145	hypothetical mimi, mamavirus protein
CLS10908	1	1	0	0	0	0	0	0	0	0	2	2	hypothetical protein
CLS10909	1	1	0	0	0	0	0	0	0	0	2	2	hypothetical protein	NCVOG0783	mimivirus annotation: unknown
CLS10910	1	1	1	1	0	0	0	0	0	0	4	4	Homeodomain-containing protein	NCVOG0785	hypothetical protein of mama-, mimivirus with low complexity repeats
CLS10911	1	1	0	0	0	0	0	0	0	0	2	2	hypothetical protein	NCVOG0787	mimivirus annotation: unknown
CLS10912	1	1	0	0	0	0	0	0	0	0	2	2	putative Fe-S-cluster redox enzyme	NCVOG1146	radical SAM superfamily protein conserved in bacteria (pfam04055: Radical_SAM; Radical SAM superfamily )
CLS10913	1	1	0	0	0	0	0	0	0	0	2	2	hypothetical protein	NCVOG0793	mimivirus annotation: unknown
CLS10914	1	1	0	0	0	0	0	0	0	0	2	2	dTDP-4-dehydrorhamnose reductase	NCVOG1049	short chain dehydrogenase: This family contains a wide variety of dehydrogenases (pfam00106).
CLS10915	1	1	0	0	0	0	0	0	0	0	2	2	hypothetical protein	NCVOG0795	mimivirus annotation: unknown
CLS10916	1	1	0	0	0	0	0	0	0	0	2	2	hypothetical protein	NCVOG0796	hypothetical protein of mama-, mimivirus with low complexity region
CLS10917	1	1	0	0	0	0	0	0	0	0	2	2	RING-finger-containing E3 ubiquitin ligase	NCVOG0330	RING-finger-containing E3 ubiquitin ligase (COG5432: RAD18)
CLS10918	1	1	0	0	0	0	0	0	0	0	2	2	hypothetical protein	NCVOG0798	hypothetical protein of mama-, mimiviruses
CLS10919	1	1	0	0	0	0	0	0	0	0	2	2	hypothetical protein	NCVOG0799	mimivirus annotation: unknown
CLS10920	1	1	0	0	0	0	0	0	0	0	2	2	hypothetical protein	NCVOG0800	hypothetical protein of mama-, mimiviruses
CLS10921	1	1	0	0	0	0	0	0	0	0	2	2	hypothetical protein	NCVOG0801	mimivirus annotation: unknown
CLS10922	1	1	0	0	0	0	0	0	0	0	2	2	hypothetical protein	NCVOG0805	mimivirus annotation: unknown
CLS10923	1	1	0	0	0	0	0	0	0	0	2	2	hypothetical protein	NCVOG0807	mimivirus annotation: unknown
CLS10924	1	1	0	0	0	0	0	0	0	0	2	2	hypothetical protein	NCVOG0809	mimivirus annotation: unknown
CLS10925	1	1	0	0	0	0	0	0	0	0	2	2	hypothetical protein	NCVOG0810	hypothetical protein of mama-, mimiviruses
CLS10926	1	1	0	0	0	0	0	0	0	0	2	2	hypothetical protein	NCVOG0811	mimivirus annotation: unknown
CLS10927	1	1	0	0	0	0	0	0	0	0	2	2	hypothetical protein
CLS10928	1	1	0	0	0	0	0	0	0	0	2	2	hypothetical protein	NCVOG0817	mimivirus annotation: unknown
CLS10929	1	1	0	0	0	0	0	0	0	0	2	2	TPR Domain containing protein	NCVOG0316	TPR domain containing protein (cd00189, TPR, Tetratricopeptide repeat domain)
CLS10930	3	2	0	0	0	0	0	0	0	0	2	5	ankyrin repeat	NCVOG0822	mimivirus annotation: unknown
CLS10931	1	1	0	0	0	0	0	0	0	0	2	2	hypothetical protein
CLS10932	1	1	0	0	0	0	0	0	0	0	2	2	hypothetical protein
CLS10933	1	1	0	0	0	0	0	0	0	0	2	2	hypothetical protein
CLS10934	1	1	0	0	0	0	0	0	0	0	2	2	hypothetical protein
CLS10935	1	1	0	0	0	0	0	0	0	0	2	2	hypothetical protein	NCVOG0819	mimivirus annotation:unknown
CLS10936	1	1	0	0	0	0	0	0	0	0	2	2	putative JmjC domain-containing protein	NCVOG1005	JmjC domain protein
CLS10937	1	1	0	0	0	0	0	0	0	0	2	2	hypothetical protein	NCVOG0821	mimivirus annotation:unknown
CLS10938	1	1	0	0	0	0	0	0	0	0	2	2	hypothetical protein	NCVOG0824	mimivirus annotation: unknown
CLS10939	1	1	0	0	0	0	0	0	0	0	2	2	hypothetical protein	NCVOG0829	hypothetical protein
CLS10940	1	0	2	0	0	0	0	0	0	0	2	3	putative membrane protein
CLS10941	1	1	0	0	0	0	0	0	0	0	2	2	hypothetical protein	NCVOG0830	mimivirus annotation: unknown
CLS10942	1	1	0	0	0	0	0	0	0	0	2	2	BTB/POZ domain-containing protein	NCVOG1445	unknown protein of mimi, mamaviruses
CLS10943	0	0	1	1	0	0	0	0	0	0	2	2	hypothetical protein
CLS10944	0	0	1	1	0	0	0	0	0	0	2	2	hypothetical protein
CLS10945	0	0	1	1	0	0	0	0	0	0	2	2	hypothetical protein
CLS10946	0	0	1	1	0	0	0	0	0	0	2	2	Guanine nucleotide exchange factor for Ras-like small GTPases
CLS10947	0	0	1	1	0	0	0	0	0	0	2	2	hypothetical protein
CLS10948	0	0	1	1	0	0	0	0	0	0	2	2	hypothetical protein	NCVOG0981	hypothetical membrane protein
CLS10949	0	0	1	1	0	0	0	0	0	0	2	2	hypothetical protein	NCVOG1348	hypothetical protein found only in Chlorovirus and Ostreococcus virus
CLS10950	0	0	1	1	0	0	0	0	0	0	2	2	hypothetical protein
CLS10951	0	0	1	1	0	0	0	0	0	0	2	2	hypothetical protein
CLS10952	0	0	4	3	0	0	0	0	0	0	2	7	hypothetical protein
CLS10953	0	0	1	2	0	0	0	0	0	0	2	3	hypothetical protein
CLS10954	0	0	1	1	0	0	0	0	0	0	2	2	hypothetical protein
CLS10955	0	0	1	1	0	0	0	0	0	0	2	2	hypothetical protein
CLS10956	0	0	3	1	0	0	0	0	0	0	2	4	hypothetical protein
CLS10958	0	0	1	1	0	0	0	0	0	0	2	2	uridine kinase
CLS10959	0	0	1	1	0	0	0	0	0	0	2	2	hypothetical protein
CLS10960	0	0	1	1	0	0	0	0	0	0	2	2	methyltransferase	NCVOG1010	putative methyltransferase
CLS10961	0	0	1	1	0	0	0	0	0	0	2	2	hypothetical protein
CLS10962	0	0	1	1	0	0	0	0	0	0	2	2	hypothetical protein
CLS10963	0	0	1	1	0	0	0	0	0	0	2	2	hypothetical protein
CLS10964	0	0	1	1	0	0	0	0	0	0	2	2	putative hydrolase
CLS10965	0	0	1	1	0	0	0	0	0	0	2	2	glycosyltransferase	NCVOG1191	SAM dependent methyltransferase (pfam08241, cd02440)
CLS10966	0	0	1	1	0	0	0	0	0	0	2	2	hypothetical protein
CLS10967	0	0	1	1	0	0	0	0	0	0	2	2	hypothetical protein
CLS10968	0	0	1	1	0	0	0	0	0	0	2	2	putative lipoprotein
CLS10969	0	0	1	1	0	0	0	0	0	0	2	2	hypothetical protein
CLS10970	0	0	1	1	0	0	0	0	0	0	2	2	hypothetical protein
CLS10971	0	0	1	1	0	0	0	0	0	0	2	2	hypothetical protein
CLS10972	0	0	1	1	0	0	0	0	0	0	2	2	RNA ligase 2
CLS10973	0	0	1	1	0	0	0	0	0	0	2	2	hypothetical protein
CLS10974	0	0	1	1	0	0	0	0	0	0	2	2	hypothetical protein
CLS10975	0	0	1	1	0	0	0	0	0	0	2	2	hypothetical protein
CLS10976	0	0	1	2	0	0	0	0	0	0	2	3	hypothetical protein
CLS10977	0	0	1	1	0	0	0	0	0	0	2	2	hypothetical protein
CLS10978	0	0	1	1	0	0	0	0	0	0	2	2	macro domain containing protein
CLS10979	0	0	1	1	0	0	0	0	0	0	2	2	phosphomannomutase
CLS10980	0	0	1	1	0	0	0	0	0	0	2	2	asparaginyl-tRNA synthetase
CLS10981	0	1	1	1	0	0	0	0	0	0	3	3	hypothetical protein
CLS10982	0	0	1	1	0	0	0	0	0	0	2	2	hypothetical protein
CLS10983	0	0	1	1	0	0	0	0	0	0	2	2	endotype 6-aminohexanoat-oligomer hydrolase
CLS10984	0	0	1	1	0	0	0	0	0	0	2	2	hypothetical protein
CLS10985	0	0	1	1	0	0	0	0	0	0	2	2	hypothetical protein
CLS10986	0	0	1	1	0	0	0	0	0	0	2	2	hypothetical protein
CLS10987	0	0	1	1	0	0	0	0	0	0	2	2	hypothetical protein
CLS10988	0	0	1	1	0	0	0	0	0	0	2	2	hypothetical protein
CLS10989	0	0	1	2	0	0	0	0	0	0	2	3	hypothetical protein
CLS10990	0	0	1	1	0	0	0	0	0	0	2	2	hypothetical protein
CLS10991	0	0	1	1	0	0	0	0	0	0	2	2	hypothetical protein
CLS10992	0	0	1	1	0	0	0	0	0	0	2	2	hypothetical protein
CLS10993	0	0	3	1	0	0	0	0	0	0	2	4	hypothetical protein
CLS10994	0	0	1	1	0	0	0	0	0	0	2	2	hypothetical protein
CLS10995	0	0	1	1	0	0	0	0	0	0	2	2	hypothetical protein
CLS10996	0	0	1	1	0	0	0	0	0	0	2	2	hypothetical protein
CLS10997	0	0	1	1	0	0	0	0	0	0	2	2	DnaJ family protein
CLS10998	0	0	1	1	0	0	0	0	0	0	2	2	hypothetical protein
CLS10999	0	0	1	1	0	0	0	0	0	0	2	2	hypothetical protein
CLS11000	0	0	1	1	0	0	0	0	0	0	2	2	hypothetical protein
CLS11001	0	0	1	1	0	0	0	0	0	0	2	2	hypothetical protein
CLS11002	0	0	1	1	0	0	0	0	0	0	2	2	hypothetical protein
CLS11003	0	0	1	1	0	0	0	0	0	0	2	2	hypothetical protein
CLS11005	0	0	0	0	0	1	1	0	0	0	2	2	hypothetical protein
CLS11006	0	0	0	0	0	1	1	0	0	0	2	2	hypothetical protein
CLS11007	0	0	0	0	0	1	1	0	0	0	2	2	hypothetical protein
CLS11008	0	0	0	0	0	1	1	0	0	0	2	2	hypothetical protein
CLS11009	0	0	0	0	0	1	1	0	0	0	2	2	glycosyltransferase
CLS11010	0	0	0	0	0	1	1	0	0	0	2	2	hypothetical protein
CLS11011	0	0	0	0	0	1	1	0	0	0	2	2	hypothetical protein
CLS11012	0	0	0	0	0	1	1	0	0	0	2	2	hypothetical protein
CLS11013	0	0	0	0	0	1	1	0	0	0	2	2	hypothetical protein
CLS11014	0	0	0	0	0	1	1	0	0	0	2	2	hypothetical protein
CLS11015	0	0	0	0	0	1	1	0	0	0	2	2	hypothetical protein
CLS11016	0	0	0	0	0	1	1	0	0	0	2	2	ribonuclease II
CLS11017	0	0	0	0	0	1	1	0	0	0	2	2	hypothetical protein
CLS11018	0	0	0	0	0	1	1	0	0	0	2	2	hypothetical protein
CLS11019	0	0	0	0	0	1	1	0	0	0	2	2	hypothetical protein
CLS11020	0	0	0	0	0	1	1	0	0	0	2	2	hypothetical protein
CLS11021	0	0	0	0	0	1	1	0	0	0	2	2	hypothetical protein
CLS11022	0	0	0	0	0	1	0	1	0	0	2	2	hypothetical protein
CLS11023	0	0	0	0	0	1	1	0	0	0	2	2	hypothetical protein
CLS11024	0	0	0	0	0	1	0	1	0	0	2	2	hypothetical protein
CLS11025	0	0	0	0	0	1	1	0	0	0	2	2	hypothetical protein
CLS11026	0	0	0	0	0	1	1	0	0	0	2	2	hypothetical protein
CLS11027	0	0	0	0	0	1	1	0	0	0	2	2	hypothetical protein
CLS11028	0	0	0	0	0	1	1	0	0	0	2	2	hypothetical protein
CLS11029	0	0	0	0	0	1	1	0	0	0	2	2	hypothetical protein
CLS11030	0	0	0	0	0	1	1	0	0	0	2	2	hypothetical protein
CLS11032	0	0	0	0	0	1	1	0	0	0	2	2	hypothetical protein
CLS11033	0	0	0	0	0	1	1	0	0	0	2	2	hypothetical protein
CLS11034	0	0	0	0	0	1	1	0	0	0	2	2	hypothetical protein
CLS11035	0	0	0	0	0	1	1	0	0	0	2	2	hypothetical protein
CLS11036	0	0	0	0	0	1	1	0	0	0	2	2	hypothetical protein
CLS11037	0	0	0	0	0	1	1	0	0	0	2	2	hypothetical protein
CLS11038	0	0	0	0	0	1	1	0	0	0	2	2	hypothetical protein
CLS11039	0	0	0	0	0	1	1	0	0	0	2	2	hypothetical protein
CLS11040	0	0	0	0	0	1	1	0	0	0	2	2	hypothetical protein
CLS11041	0	0	0	0	0	0	0	1	0	0	1	1	DnaJ domain protein (probable HGT from eukaryotes to PGV)
CLS11042	0	0	0	0	0	1	2	0	0	0	2	3	hypothetical protein
CLS11043	0	0	0	0	0	1	0	1	0	0	2	2	hypothetical protein
CLS11044	0	0	0	0	0	1	1	0	0	0	2	2	hypothetical protein
CLS11045	0	0	0	0	0	1	1	0	0	0	2	2	hypothetical protein
CLS11046	0	0	0	0	0	1	1	0	0	0	2	2	hypothetical protein
CLS11047	0	0	0	0	0	1	1	0	0	0	2	2	hypothetical protein
CLS11048	0	0	0	0	0	1	1	0	0	0	2	2	hypothetical protein
CLS11049	0	0	0	0	0	1	1	0	0	0	2	2	hypothetical protein
CLS11050	0	0	0	0	0	1	0	1	0	0	2	2	hypothetical protein
CLS11051	0	0	0	0	0	1	1	0	0	0	2	2	hypothetical protein
CLS11052	0	0	0	0	0	1	1	0	0	0	2	2	hypothetical protein
CLS11053	0	0	0	0	0	1	1	0	0	0	2	2	hypothetical protein
CLS11054	0	0	0	0	0	1	1	0	0	0	2	2	Staphylococcal nuclease homologues	NCVOG1023	cd00175, SNc, Staphylococcal nuclease homologues
CLS11055	0	0	0	0	0	1	1	0	0	0	2	2	hypothetical protein
CLS11056	0	0	0	0	0	1	1	0	0	0	2	2	hypothetical protein
CLS11057	0	0	0	0	0	1	0	1	0	0	2	2	hypothetical protein
CLS11058	0	0	0	0	0	1	1	0	0	0	2	2	hypothetical protein
CLS11059	0	0	0	0	0	2	1	0	0	0	2	3	hypothetical protein
CLS11061	0	0	0	0	0	2	1	0	0	0	2	3	hypothetical protein
CLS11062	0	0	0	0	0	2	1	0	0	0	2	3	hypothetical protein
CLS11063	0	0	0	0	0	1	0	2	0	0	2	3	hypothetical protein
CLS11064	0	0	0	0	0	1	1	0	0	0	2	2	hypothetical protein
CLS11065	0	0	0	0	0	2	1	0	0	0	2	3	hypothetical protein
CLS11066	0	0	0	0	0	1	1	0	0	0	2	2	hypothetical protein
CLS11067	0	0	0	0	0	1	1	0	0	0	2	2	hypothetical protein
CLS11068	0	0	0	0	0	1	1	0	0	0	2	2	Patatin phospholipase (plants)	NCVOG0245	Patatin phospholipase
CLS11069	0	0	0	0	0	1	1	0	0	0	2	2	hypothetical protein
CLS11070	0	0	0	0	0	1	0	1	0	0	2	2	hypothetical protein
CLS11071	0	0	0	0	0	1	1	0	0	0	2	2	hypothetical protein
CLS11072	0	0	0	0	0	1	1	0	0	0	2	2	hypothetical protein
CLS11073	0	0	0	0	0	1	1	0	0	0	2	2	hypothetical protein
CLS11074	0	0	0	0	0	1	1	0	0	0	2	2	hypothetical protein
CLS11075	0	0	0	0	0	2	1	0	0	0	2	3	hypothetical protein
CLS11076	0	0	0	0	0	2	1	0	0	0	2	3	hypothetical protein
CLS11077	0	0	0	0	0	1	1	0	0	0	2	2	hypothetical protein
CLS11078	0	0	0	0	0	1	0	1	0	0	2	2	hypothetical protein
CLS11079	0	0	0	0	0	1	1	0	0	0	2	2	hypothetical protein
CLS11080	0	0	0	0	0	1	0	1	0	0	2	2	hypothetical protein
CLS11081	0	0	0	0	0	1	0	1	0	0	2	2	hypothetical protein
CLS11082	0	0	0	0	0	1	0	1	0	0	2	2	hypothetical protein
CLS11083	0	0	0	0	0	2	0	1	0	0	2	3	hypothetical protein
CLS11084	0	0	0	0	0	2	0	1	0	0	2	3	hypothetical protein
CLS11085	0	0	0	0	0	7	2	0	0	0	2	9	hypothetical protein
CLS11086	0	0	0	0	0	1	3	0	0	0	2	4	hypothetical protein
CLS11087	0	0	0	0	0	0	1	1	0	0	2	2	deoxynucleoside kinase	NCVOG0320	pfam02223: Thymidylate kinase
CLS11088	0	0	0	0	0	0	1	1	0	0	2	2	hypothetical protein
CLS11089	0	0	0	0	0	0	1	1	0	0	2	2	hypothetical protein
CLS11090	0	0	0	0	0	0	1	1	0	0	2	2	hypothetical protein
CLS11091	0	0	0	0	0	0	1	1	0	0	2	2	FkbM methyltransferase
CLS11092	0	0	0	0	0	0	1	1	0	0	2	2	hypothetical protein
CLS11093	0	0	0	0	0	0	1	1	0	0	2	2	hypothetical protein
CLS11094	0	0	0	0	0	0	1	1	0	0	2	2	hypothetical protein
CLS11095	0	0	0	0	0	0	1	1	0	0	2	2	hypothetical protein
