# Supplementary material for: Mimiviridae: clusters of orthologous genes, reconstruction of gene repertoire evolution and proposed expansion of the giant virus family
Source: Virol J. 2013 Apr 4;10:106. doi: 10.1186/1743-422X-10-106 (PMC3620924; doi:10.1186/1743-422X-10-106)
Supplement: Additional file 5: — Phyletic patterns used for the reconstruction of gene gain and gene loss in the NCLDV. [file 1743-422X-10-106-S5.xlsx]

## Sheet: Sheet1
	node								# of proteins
mimiCOG	(OLPG, (CroV,Mimiviridae))	(CroV,Mimiviridae)	OLPG	Mimiviridae	(Mamavirus, Mimivirus)	(Megavirus, Moumouvirus)	(OLPV1, OLPV2)		Acanthamoeba_castellanii_mamavirus	Acanthamoeba_polyphaga_mimivirus	Megavirus_chiliensis	Moumouvirus	Cafeteria_roenbergensis_virus	Organic_Lake_phycodnavirus_1	Organic_Lake_phycodnavirus_2	Phaeocystis_globosa_virus_12T	Lausannevirus	Marseillevirus		mimiCOG ann
CLS10068	Y	Y	Y	Y	Y	Y	Y		1	1	1	1	1	1	1	2	1	1		VV A32 virion packaging ATPase
CLS10066	Y	Y	Y	Y	Y	Y	Y		2	2	1	1	1	1	1	1	1	1		putative VV A18-like helicase
CLS10212	Y	Y	Y	Y	Y	Y	Y		1	1	1	1	1	1	1	1	0	0		hypotetical protein
CLS10041	Y	Y	Y	Y	Y	Y	Y		1	1	1	1	1	1	1	1	0	0		ribonuclease III
CLS10035	Y	Y	Y	Y	Y	Y	Y		3	3	3	3	2	3	2	2	2	2		protein disulfide Isomerase/thioredoxin family
CLS10056	Y	Y	Y	Y	Y	Y	Y		1	1	1	1	1	1	1	1	1	1		metallopeptidase WLM
CLS10046	Y	Y	Y	Y	Y	Y	Y		1	1	1	1	1	1	1	1	0	0		hypothetical protein
CLS10199	Y	Y	Y	Y	Y	Y	Y		1	1	1	1	1	1	1	1	0	0		asnB, asparagine synthetase B
CLS10514	Y	Y	Y	Y	Y	Y	Y		1	1	1	1	0	1	1	1	0	0		glucosamine-fructose-6-phosphate aminotransferase
CLS10021	Y	Y	Y	Y	Y	Y	Y		1	1	1	1	1	1	0	1	1	1		chaperone protein DnaJ
CLS10047	Y	Y	Y	Y	Y	Y	Y		3	3	3	3	3	1	1	1	0	0		replication factor C small subunit
CLS10049	Y	Y	Y	Y	Y	Y	Y		1	1	1	1	1	2	1	2	0	0		replication factor C small subunit
CLS10253	Y	Y	Y	Y	Y	Y	Y		1	1	1	1	2	1	1	1	0	0		probable ubiquitin carboxyl-terminal hydrolase
CLS10011	Y	Y	Y	Y	Y	Y	Y		1	1	1	1	4	1	1	1	0	0		ubiquitin-conjugating enzyme E2
CLS10086	Y	Y	Y	Y	Y	Y	Y		1	1	1	1	1	1	1	1	0	0		FtsJ-like methyltransferase
CLS10059	Y	Y	Y	Y	Y	Y	Y		1	1	1	1	1	1	0	0	0	0		AAA family ATPase
CLS10039	Y	Y	Y	Y	Y	Y	Y		4	4	4	4	5	2	2	2	1	1		capsid protein
CLS10262	Y	Y	Y	Y	Y	Y	Y		1	1	1	1	1	1	1	1	1	1		D5-like helicase-primase
CLS10104	Y	Y	Y	Y	Y	Y	Y		1	1	1	1	1	1	1	1	1	1		DNA polymerase elongation subunit family B
CLS10071	Y	Y	Y	Y	Y	Y	Y		2	2	1	1	1	1	1	1	1	1		A2L transcription factor VLTF-3
CLS10024	Y	Y	Y	Y	Y	Y	Y		2	2	2	2	2	3	1	3	1	1		Erv1 / Alr family oxidoreductase
CLS10031	Y	Y	Y	Y	Y	Y	Y		1	1	1	1	1	1	1	1	1	1		A1L transcription factor VLTF-2
CLS10057	Y	Y	Y	Y	Y	Y	Y		1	1	1	1	1	1	1	1	1	1		Transcription factor S-II (TFIIS)-domain-containing protein
CLS10053	Y	Y	Y	Y	Y	Y	Y		1	1	1	1	1	2	2	2	1	1		DNA-directed RNA polymerase subunit beta
CLS10076	Y	Y	Y	Y	Y	Y	Y		1	1	1	1	1	1	1	1	1	1		DNA-directed RNA polymerase subunit alpha
CLS10030	Y	Y	Y	Y	Y	Y	Y		1	1	1	1	1	1	1	1	1	1		Holliday junction resolvase
CLS10219	Y	Y	Y	Y	Y	Y	Y		1	1	1	1	1	1	1	1	1	1		mRNA capping enzyme
CLS10088	Y	Y	Y	Y	Y	Y	Y		2	2	4	4	1	2	1	1	2	2		NUDIX hydrolase
CLS10252	Y	Y	Y	Y	Y	Y	Y		1	1	1	1	1	1	1	1	1	1		ribonucleoside diphosphate reductase small subunit
CLS10230	Y	Y	Y	Y	Y	Y	Y		1	1	1	1	1	1	1	1	1	1		DNA topoisomerase II
CLS10250	Y	Y	Y	Y	Y	Y	Y		1	1	1	1	1	1	1	1	1	1		DNA-directed RNA polymerase subunit 5 (RPB5)
CLS10015	Y	Y	Y	Y	Y	Y	Y		4	4	4	4	3	3	2	2	2	2		DEAD/SNF2-like helicase or ATP-dependent RNA helicase
CLS10218	Y	Y	Y	Y	Y	Y	Y		1	1	1	1	1	1	1	1	0	0		YqaJ-like viral recombinase
CLS10055	Y	Y	Y	Y	Y	Y	Y		1	1	1	1	1	1	1	1	1	1		transcription initiation factor IIB
CLS10214	Y	Y	Y	Y	Y	Y	Y		1	1	1	1	1	2	1	1	0	0		putative thiol protease
CLS10130	Y	Y	Y	Y	Y	Y	Y		1	1	1	1	1	1	1	1	1	1		ribonucleoside diphosphate reductase large subunit
CLS10070	Y	Y	Y	Y	Y	Y	Y		1	1	1	1	1	1	1	1	1	1		hypothetical protein
CLS10052	Y	Y	Y	Y	Y	Y	Y		3	3	2	2	1	1	1	1	1	1		Proliferating cell nuclear antigen (pfam02747, cd00577)
CLS10258	Y	Y	Y	Y	Y	Y	Y		1	1	1	1	1	2	1	1	1	1		ribonuclease H
CLS10028	Y	Y	Y	Y	Y	Y	Y		1	1	1	1	1	1	1	1	1	1		TATA-box-binding protein
CLS10032	Y	Y	Y	Y	Y	Y	Y		1	1	1	1	1	1	1	1	0	0		hypothetical protein
CLS10061	Y	Y	Y	Y	Y	Y	Y		1	1	1	1	0	0	1	1	0	0		AAA family ATPase
CLS10106	Y	Y	Y	Y	Y	Y	Y		1	1	1	1	0	1	1	1	1	1		Pif1 helicase
CLS10042	Y	Y	Y	Y	Y	Y	Y		1	1	1	1	1	1	0	1	0	0		hypothetical protein
CLS10091	Y	Y	Y	Y	Y	Y	Y		1	1	1	1	1	0	1	1	1	1		thymidylate synthase
CLS10101	Y	Y	Y	Y	Y	Y	Y		1	1	1	1	0	1	1	1	1	1		SWIB/MDM2 domain-containing protein
CLS10010	Y	Y	Y	Y	Y	Y	Y		1	1	1	1	3	1	0	1	1	2		XRN 5'-3' exonuclease
CLS10081	Y	Y	Y	Y	Y	Y	Y		1	1	2	1	1	1	1	1	0	0		hypothetical protein
CLS10233	Y	Y	Y	Y	Y	Y	Y		1	1	1	1	1	1	1	1	0	0		hypotetical protein
CLS10236	Y	Y	Y	Y	Y	Y	Y		1	1	1	1	1	1	1	1	0	0		hypotetical protein
CLS10222	Y	Y	Y	Y	Y	Y	Y		1	1	1	1	1	1	1	1	0	0		hypotetical protein
CLS10261	Y	Y	Y	Y	Y	Y	Y		1	1	1	1	1	1	1	1	0	0		DNA-directed RNA polymerase subunit 6
CLS10224	Y	Y	Y	Y	Y	Y	Y		1	1	1	1	1	1	1	1	0	0		poxvirus poly(A) polymerase catalytic subunit-like protein
CLS10201	Y	Y	Y	Y	Y	Y	Y		1	1	1	1	1	1	1	1	0	0		DNA topoisomerase 1
CLS10259	Y	Y	Y	Y	Y	Y	Y		1	1	1	1	1	1	1	1	0	0		DNA mismatch repair ATPase MutS
CLS10090	Y	Y	Y	Y	Y	Y	Y		1	1	1	1	1	1	1	1	0	0		DNA-dependent RNA polymerase subunit Rpb9/M
CLS10089	Y	Y	Y	Y	Y	Y	Y		1	1	1	1	1	1	1	1	0	0		DNA directed RNA polymerase subunit L
CLS10221	Y	Y	Y	Y	Y	Y	Y		1	1	1	1	1	1	1	1	0	0		eukaryotic translation initiation factor 4E-like protein
CLS10043	Y	Y	Y	Y	Y	Y	Y		2	2	2	2	1	1	1	1	0	0		hypothetical protein
CLS10216	Y	Y	Y	Y	Y	Y	Y		1	1	1	1	1	1	1	1	0	0		putative DNA-directed RNA polymerase II subunit N
CLS10249	Y	Y	Y	Y	Y	Y	Y		1	1	1	1	1	1	1	1	0	0		DNA-directed RNA polymerase subunit E' (RPB7)
CLS10009	Y	Y	Y	Y	Y	Y	Y		1	1	1	1	3	1	0	1	0	0		Lon domain protease
CLS10153	Y	Y	Y	Y	Y	Y	Y		2	2	1	1	0	1	0	1	0	0		glycosyltransferase
CLS10272	Y	Y	Y	Y	Y	Y	Y		1	1	1	1	0	1	1	1	1	1		flavin-containing amine oxidoreductase
CLS10141	Y	Y	Y	Y	Y	Y	Y		1	1	1	1	0	1	1	1	0	0		hypotetical protein
CLS10143	Y	Y	Y	Y	Y	Y	Y		1	1	1	1	0	1	1	1	0	0		hypotetical protein
CLS10123	Y	Y	Y	Y	Y	Y	Y		1	1	1	1	0	1	1	1	0	0		glycosyltransferase
CLS10129	Y	Y	Y	Y	Y	Y	Y		1	1	1	1	0	1	1	1	0	0		hypotetical protein
CLS10082	Y	Y	Y	Y	Y	Y	Y		1	1	1	1	1	1	1	0	0	0		heat shock 70 kDa protein
CLS10033	Y	Y	Y	Y	Y	Y	n		3	3	3	3	1	0	0	1	1	1		patatin-like phospholipase
CLS10022	Y	Y	Y	Y	Y	Y	n		1	1	1	1	1	0	0	1	0	0		chaperone protein DnaJ
CLS10211	Y	Y	Y	Y	Y	Y	n		1	1	1	1	1	0	0	1	1	1		Thymidine kinase
CLS10072	Y	Y	Y	Y	Y	Y	n		1	1	1	1	1	0	0	2	0	0		Prolyl 4-hydroxylase
CLS10255	Y	Y	Y	Y	Y	Y	n		1	1	1	1	1	0	0	1	0	0		NAD-dependent DNA ligase
CLS10254	Y	Y	Y	Y	Y	Y	n		1	1	1	1	1	0	0	1	0	0		DNA polymerase family X
CLS10204	Y	Y	Y	n	n	Y	Y		0	0	1	0	1	1	1	0	0	0		deoxyribodipyrimidine photolyase-related protein
CLS10013	Y	Y	Y	n	n	n	Y		0	0	0	0	1	1	1	1	1	0		deoxyuridine 5'-triphosphate nucleotidohydrolase
CLS10613	Y	Y	Y	n	n	n	Y		0	0	0	0	1	1	1	2	0	0		hypotetical protein
CLS10200	Y	Y	Y	n	n	n	Y		0	0	0	0	1	0	1	0	1	0		hypotetical protein
CLS10164	Y	Y	Y	n	n	n	Y		0	0	0	0	1	1	1	0	0	1		DNA methyltransferase
CLS10198	Y	Y	Y	n	n	n	Y		0	0	0	0	1	1	0	1	0	0		DNA methyltransferase
CLS10748	Y	Y	Y	n	n	n	Y		0	0	0	0	1	0	1	0	1	1		hypothetical protein of Marseillevirus/Lausannevirus
CLS10247	Y	Y	Y	n	n	n	Y		0	0	0	0	1	1	1	0	0	0		hypotetical protein
CLS10644	Y	Y	Y	n	n	n	Y		0	0	0	0	1	1	0	0	0	0		putative ornithine decarboxylase
CLS10650	Y	Y	Y	n	n	n	Y		0	0	0	0	2	1	0	0	0	0		DEAD/SNF2-like helicase
CLS10169	Y	Y	Y	n	n	n	Y		0	0	0	0	1	1	0	1	0	0		hypotetical protein
CLS10170	Y	Y	Y	n	n	n	Y		0	0	0	0	1	0	1	1	0	0		hypotetical protein
CLS10171	Y	Y	Y	n	n	n	Y		0	0	0	0	1	0	1	1	0	0		hypotetical protein
CLS10648	Y	Y	Y	n	n	n	Y		0	0	0	0	1	1	0	0	0	0		hypotetical protein
CLS10652	Y	Y	Y	n	n	n	Y		0	0	0	0	1	0	1	0	0	0		ribonuclease
CLS10173	Y	Y	Y	n	n	n	n		0	0	0	0	1	0	0	1	1	1		RNA ligase
CLS10641	Y	Y	Y	n	n	n	n		0	0	0	0	1	0	0	1	0	0		tRNA(Ile)-lysidine synthase MesJ
CLS10640	Y	Y	Y	n	n	n	n		0	0	0	0	1	0	0	1	0	0		hypotetical protein
CLS10642	Y	Y	Y	n	n	n	n		0	0	0	0	1	0	0	1	0	0		methyltransferase
CLS10643	Y	Y	Y	n	n	n	n		0	0	0	0	1	0	0	1	0	0		ExoIII family purinic/apyrimidinic (AP) endonuclease
CLS10645	Y	Y	Y	n	n	n	n		0	0	0	0	1	0	0	1	0	0		hypotetical protein
CLS10646	Y	Y	Y	n	n	n	n		0	0	0	0	1	0	0	1	0	0		hypotetical protein
CLS10647	Y	Y	Y	n	n	n	n		0	0	0	0	1	0	0	1	0	0		hypotetical protein
CLS10653	Y	Y	Y	n	n	n	n		0	0	0	0	1	0	0	1	0	0		hypotetical protein
CLS10225	Y	Y	n	Y	Y	Y	n		1	1	1	1	1	0	0	0	1	1		poxvirus early transcription factor-like protein
CLS10193	Y	Y	n	Y	Y	Y	n		1	1	1	1	1	0	0	0	1	1		FLAP-like endonuclease XPG (cd00128)
CLS10197	Y	Y	n	Y	Y	Y	n		1	1	1	1	3	0	0	0	1	1		RING-finger-containing superfamily II helicase
CLS10051	Y	Y	n	Y	Y	Y	n		1	1	1	3	1	0	0	0	0	0		GDP mannose 4,6-dehydratase
CLS10075	Y	Y	n	Y	Y	Y	n		3	3	0	1	1	0	0	0	0	0		resolvase
CLS11087	Y	n	Y	n	n	n	Y		0	0	0	0	0	0	1	1	0	0		deoxynucleoside kinase
CLS10270	Y	n	Y	n	n	n	Y		0	0	0	0	0	2	0	0	1	1		ATP-dependent DNA ligase
CLS10614	Y	n	Y	n	n	n	Y		0	0	0	0	0	1	1	1	0	0		hypotetical protein
CLS10202	n	Y	n	Y	Y	Y	n		1	1	1	1	1	0	0	0	0	0		hypotetical protein
CLS10205	n	Y	n	Y	Y	Y	n		1	1	1	1	1	0	0	0	0	0		RNA-helicase DExH-NPH-II
CLS10213	n	Y	n	Y	Y	Y	n		1	1	1	1	1	0	0	0	0	0		putative ADP-ribosylglycohydrolase
CLS10001	n	Y	n	Y	Y	Y	n		13	15	59	29	32	0	0	0	0	0		F-box and FNIP repeat-containing protein
CLS10064	n	Y	n	Y	Y	Y	n		1	1	1	1	1	0	0	0	0	0		serine threonine kinase
CLS10062	n	Y	n	Y	Y	Y	n		1	1	1	1	1	0	0	0	0	0		Formamidopyrimidine-DNA glycosylase
CLS10264	n	Y	n	Y	Y	Y	n		1	1	1	1	2	0	0	0	0	0		UvrD/REP helicase family protein
CLS10074	n	Y	n	Y	Y	Y	n		2	1	1	1	1	0	0	0	0	0		transposase
CLS10257	n	Y	n	Y	Y	Y	n		1	1	1	1	1	0	0	0	0	0		Serine/Threonine protein phosphatase
CLS10260	n	Y	n	Y	Y	Y	n		1	1	1	1	1	0	0	0	0	0		Serine/Threonine protein kinase
CLS10237	n	Y	n	Y	Y	Y	n		1	1	1	1	1	0	0	0	0	0		putative papain-like cysteine peptidase
CLS10251	n	Y	n	Y	Y	Y	n		1	1	1	1	2	0	0	0	0	0		putative oxoglutarate/malate carrier protein
CLS10234	n	Y	n	Y	Y	Y	n		1	1	1	1	1	0	0	0	0	0		Poxvirus P4B major core protein
CLS10229	n	Y	n	Y	Y	Y	n		1	1	1	1	1	0	0	0	0	0		metallophosphatase/phosphoesterase
CLS10054	n	Y	n	Y	Y	Y	n		1	1	1	1	1	0	0	0	0	0		low complexity hypotetical protein of mama-, mimiviruses
CLS10079	n	Y	n	Y	Y	Y	n		1	1	1	1	1	0	0	0	0	0		hypothetical protein
CLS10240	n	Y	n	Y	Y	Y	n		1	1	1	1	1	0	0	0	0	0		hypotetical protein
CLS10241	n	Y	n	Y	Y	Y	n		1	1	1	1	1	0	0	0	0	0		hypotetical protein
CLS10256	n	Y	n	Y	Y	Y	n		1	1	1	1	1	0	0	0	0	0		hypotetical protein
CLS10226	n	Y	n	Y	Y	Y	n		1	1	1	1	1	0	0	0	0	0		hypotetical protein
CLS10227	n	Y	n	Y	Y	Y	n		1	1	1	1	1	0	0	0	0	0		hypotetical protein
CLS10217	n	Y	n	Y	Y	Y	n		1	1	1	1	1	0	0	0	0	0		hypotetical protein
CLS10207	n	Y	n	Y	Y	Y	n		1	1	1	1	1	0	0	0	0	0		hypotetical protein
CLS10232	n	Y	n	Y	Y	Y	n		1	1	1	1	1	0	0	0	0	0		hypotetical protein
CLS10228	n	Y	n	Y	Y	Y	n		1	1	1	1	1	0	0	0	0	0		hypotetical protein
CLS10231	n	Y	n	Y	Y	Y	n		1	1	1	1	1	0	0	0	0	0		hypotetical protein
CLS10220	n	Y	n	Y	Y	Y	n		1	1	1	1	1	0	0	0	0	0		hypotetical protein
CLS10215	n	Y	n	Y	Y	Y	n		1	1	1	1	1	0	0	0	0	0		hypotetical protein
CLS10192	n	Y	n	Y	Y	Y	n		1	1	1	1	1	0	0	0	0	0		hypotetical protein
CLS10210	n	Y	n	Y	Y	Y	n		1	1	1	1	1	0	0	0	0	0		hypotetical protein
CLS10206	n	Y	n	Y	Y	Y	n		1	1	1	1	1	0	0	0	0	0		hypotetical protein
CLS10263	n	Y	n	Y	Y	Y	n		1	1	1	1	1	0	0	0	0	0		hypotetical protein
CLS10223	n	Y	n	Y	Y	Y	n		1	1	2	1	1	0	0	0	0	0		hypotetical protein
CLS10244	n	Y	n	Y	Y	Y	n		1	1	1	1	1	0	0	0	0	0		Glucosamine 6-phosphate N-acetyltransferase
CLS10027	n	Y	n	Y	Y	Y	n		1	1	1	1	1	0	0	0	0	0		DNA topoisomerase 1b
CLS10208	n	Y	n	Y	Y	Y	n		1	1	1	1	1	0	0	0	0	0		deoxyribodipyrimidine photolyase-related protein
CLS10014	n	Y	n	Y	Y	Y	n		1	1	1	1	1	0	0	0	1	1		deoxynucleotide monophosphate kinase
CLS10243	n	Y	n	Y	Y	Y	n		1	1	1	1	1	0	0	0	0	0		DEAD/SNF2-like helicase / translation initiation factor 4a
CLS10194	n	Y	n	Y	Y	Y	n		1	1	1	1	1	0	0	0	0	0		DEAD/SNF2-like helicase
CLS10077	n	Y	n	Y	Y	Y	n		1	1	2	2	1	0	0	0	1	1		cell division cycle 123 protein
CLS10245	n	Y	n	Y	Y	Y	n		1	1	1	1	1	0	0	0	1	1		Calcineurin-like phosphoesterase
CLS10203	n	Y	n	Y	Y	Y	n		1	1	1	1	2	0	0	0	0	0		AAA family ATPase
CLS10023	n	Y	n	Y	Y	Y	n		1	1	1	1	1	0	0	0	0	0		chaperone protein DnaJ
CLS10235	n	Y	n	Y	Y	Y	n		1	1	1	1	1	0	0	0	0	0		replication factor C large subunit
CLS10012	n	Y	n	Y	Y	Y	n		1	1	1	1	1	0	0	0	0	0		ubiquitin-conjugating enzyme E2
CLS10462	n	Y	n	Y	Y	Y	n		1	1	1	1	1	0	0	0	0	0		ubiquitin-conjugating enzyme E2
CLS10265	n	Y	n	Y	n	Y	n		0	0	1	1	1	0	0	0	0	0		isoleucyl-tRNA synthetase
CLS10196	n	Y	n	n	Y	n	n		1	1	0	0	1	0	0	0	0	0		putative peptidase
CLS10239	n	Y	n	n	n	Y	n		0	0	1	1	1	0	0	0	2	1		Ubiquitin
CLS10172	n	Y	n	n	n	Y	n		0	0	1	1	1	0	0	0	0	0		hypotetical protein
CLS10195	n	Y	n	n	n	Y	n		0	0	1	1	1	0	0	0	0	0		putative exodeoxyribonuclease VII large subunit
CLS10246	n	Y	n	n	n	Y	n		0	0	1	1	1	0	0	0	0	0		hypotetical protein
CLS10654	n	Y	n	n	n	Y	n		0	0	0	1	1	0	0	0	0	0		type I cysteine dioxygenase
CLS10238	n	Y	n	n	n	n	Y		0	0	0	0	1	1	1	0	0	0		hypotetical protein
CLS10639	n	Y	n	n	n	n	n		0	0	0	0	2	0	0	0	1	1		eukaryotic translation initiation factor 5
CLS10624	n	n	Y	n	n	n	Y		0	0	0	0	0	1	1	1	0	0		hypotetical protein
CLS10621	n	n	Y	n	n	n	Y		0	0	0	0	0	1	1	1	0	0		hypotetical protein
CLS10167	n	n	Y	n	n	n	Y		0	0	0	0	0	3	2	2	0	0		hypotetical protein
CLS10190	n	n	Y	n	n	n	Y		0	0	0	0	0	2	1	1	0	0		hypotetical protein
CLS10191	n	n	Y	n	n	n	Y		0	0	0	0	0	1	1	1	0	0		hypotetical protein
CLS10615	n	n	Y	n	n	n	Y		0	0	0	0	0	1	1	1	0	0		hypotetical protein
CLS10616	n	n	Y	n	n	n	Y		0	0	0	0	0	1	1	1	0	0		hypotetical protein
CLS10617	n	n	Y	n	n	n	Y		0	0	0	0	0	1	1	1	0	0		hypotetical protein
CLS10618	n	n	Y	n	n	n	Y		0	0	0	0	0	1	1	1	0	0		DNA repair nuclease
CLS10619	n	n	Y	n	n	n	Y		0	0	0	0	0	1	1	1	0	0		hypotetical protein
CLS10620	n	n	Y	n	n	n	Y		0	0	0	0	0	1	1	1	0	0		hypotetical protein
CLS10622	n	n	Y	n	n	n	Y		0	0	0	0	0	1	1	1	0	0		hypotetical protein
CLS10623	n	n	Y	n	n	n	Y		0	0	0	0	0	1	1	1	0	0		hypotetical protein
CLS10625	n	n	Y	n	n	n	Y		0	0	0	0	0	1	1	1	0	0		hypotetical protein
CLS10626	n	n	Y	n	n	n	Y		0	0	0	0	0	1	1	1	0	0		hypotetical protein
CLS10627	n	n	Y	n	n	n	Y		0	0	0	0	0	1	1	1	0	0		hypotetical protein
CLS10628	n	n	Y	n	n	n	Y		0	0	0	0	0	1	1	1	0	0		hypotetical protein
CLS10629	n	n	Y	n	n	n	Y		0	0	0	0	0	1	1	1	0	0		hypotetical protein
CLS10630	n	n	Y	n	n	n	Y		0	0	0	0	0	1	1	1	0	0		hypotetical protein
CLS10631	n	n	Y	n	n	n	Y		0	0	0	0	0	1	1	1	0	0		hypotetical protein
CLS10632	n	n	Y	n	n	n	Y		0	0	0	0	0	1	1	1	0	0		hypotetical protein
CLS10633	n	n	Y	n	n	n	Y		0	0	0	0	0	1	1	1	0	0		hypotetical protein
CLS10634	n	n	Y	n	n	n	Y		0	0	0	0	0	2	1	1	0	0		hypotetical protein
CLS10635	n	n	Y	n	n	n	Y		0	0	0	0	0	1	1	1	0	0		hypotetical protein
CLS10636	n	n	Y	n	n	n	Y		0	0	0	0	0	1	1	1	0	0		hypotetical protein
CLS10637	n	n	Y	n	n	n	Y		0	0	0	0	0	1	1	1	0	0		hypotetical protein
CLS10638	n	n	Y	n	n	n	Y		0	0	0	0	0	1	1	1	0	0		hypotetical protein
CLS11022	n	n	Y	n	n	n	Y		0	0	0	0	0	1	0	1	0	0		hypothetical protein
CLS11024	n	n	Y	n	n	n	Y		0	0	0	0	0	1	0	1	0	0		hypothetical protein
CLS11043	n	n	Y	n	n	n	Y		0	0	0	0	0	1	0	1	0	0		hypothetical protein
CLS11050	n	n	Y	n	n	n	Y		0	0	0	0	0	1	0	1	0	0		hypothetical protein
CLS11057	n	n	Y	n	n	n	Y		0	0	0	0	0	1	0	1	0	0		hypothetical protein
CLS11063	n	n	Y	n	n	n	Y		0	0	0	0	0	1	0	2	0	0		hypothetical protein
CLS11070	n	n	Y	n	n	n	Y		0	0	0	0	0	1	0	1	0	0		hypothetical protein
CLS11078	n	n	Y	n	n	n	Y		0	0	0	0	0	1	0	1	0	0		hypothetical protein
CLS11080	n	n	Y	n	n	n	Y		0	0	0	0	0	1	0	1	0	0		hypothetical protein
CLS11081	n	n	Y	n	n	n	Y		0	0	0	0	0	1	0	1	0	0		hypothetical protein
CLS11082	n	n	Y	n	n	n	Y		0	0	0	0	0	1	0	1	0	0		hypothetical protein
CLS11083	n	n	Y	n	n	n	Y		0	0	0	0	0	2	0	1	0	0		hypothetical protein
CLS11084	n	n	Y	n	n	n	Y		0	0	0	0	0	2	0	1	0	0		hypothetical protein
CLS11088	n	n	Y	n	n	n	Y		0	0	0	0	0	0	1	1	0	0		hypothetical protein
CLS11089	n	n	Y	n	n	n	Y		0	0	0	0	0	0	1	1	0	0		hypothetical protein
CLS11090	n	n	Y	n	n	n	Y		0	0	0	0	0	0	1	1	0	0		hypothetical protein
CLS11091	n	n	Y	n	n	n	Y		0	0	0	0	0	0	1	1	0	0		FkbM methyltransferase
CLS11092	n	n	Y	n	n	n	Y		0	0	0	0	0	0	1	1	0	0		hypothetical protein
CLS11094	n	n	Y	n	n	n	Y		0	0	0	0	0	0	1	1	0	0		hypothetical protein
CLS11095	n	n	Y	n	n	n	Y		0	0	0	0	0	0	1	1	0	0		hypothetical protein
CLS10242	n	n	Y	n	n	n	Y		0	0	0	0	1	0	1	1	0	0		deoxycytidylate deaminase
CLS10189	n	n	Y	n	n	n	Y		0	0	0	0	0	1	1	1	0	0		hypotetical protein
CLS10188	n	n	Y	n	n	n	Y		0	0	0	0	0	1	1	1	0	0		hypotetical protein
CLS10148	n	n	n	Y	Y	Y	Y		1	1	1	1	0	1	1	0	0	0		glutamine synthetase
CLS10156	n	n	n	Y	Y	Y	Y		1	1	1	1	0	1	2	0	0	0		ABC transporter ATP-binding domain protein
CLS10128	n	n	n	Y	Y	Y	n		1	1	1	0	0	0	0	1	0	0		hypotetical protein
CLS10139	n	n	n	Y	Y	Y	n		2	2	2	2	0	0	0	0	0	0		alpha/beta hydrolase/peptidase s9
CLS10093	n	n	n	Y	Y	Y	n		1	1	0	1	0	0	0	0	4	7		restriction endonuclease
CLS10441	n	n	n	Y	Y	Y	n		1	1	1	1	0	0	0	0	0	0		cathepsin B / cystein protease
CLS10343	n	n	n	Y	Y	Y	n		1	1	1	1	0	0	0	0	0	0		Putative methyltransferase
CLS10483	n	n	n	Y	Y	Y	n		1	1	1	1	0	0	0	0	0	0		putative DNA repair protein
CLS10518	n	n	n	Y	Y	Y	n		1	1	1	1	0	0	0	0	0	0		GTP binding elongation factor eF-Tu
CLS10103	n	n	n	Y	Y	Y	n		1	1	2	2	0	0	0	0	2	2		glycosyltransferase
CLS10113	n	n	n	Y	Y	Y	n		3	3	1	3	0	0	0	0	0	0		hypotetical mimiviridae protein
CLS10296	n	n	n	Y	Y	Y	n		1	1	1	0	0	0	0	0	0	0		hypotetical mimiviridae protein
CLS10098	n	n	n	Y	Y	Y	n		2	2	4	2	0	0	0	0	1	1		Zn-finger containing protein; similar to EGF-like domain containing protein
CLS10423	n	n	n	Y	Y	Y	n		1	1	1	0	0	0	0	0	0	0		Zn-finger - containing protein
CLS10453	n	n	n	Y	Y	Y	n		1	1	1	1	0	0	0	0	0	0		Zn-dependent alcohol dehydrogenase
CLS10289	n	n	n	Y	Y	Y	n		28	28	20	13	0	0	0	0	0	0		WD40, BTB/POZ domain-containing proteins
CLS10593	n	n	n	Y	Y	Y	n		1	1	1	1	0	0	0	0	0	0		Von Willebrand factor type A (vWA) domain protein
CLS10275	n	n	n	Y	Y	Y	n		1	1	1	1	0	0	0	0	1	1		uracil-DNA glycosylase
CLS10524	n	n	n	Y	Y	Y	n		1	1	1	1	0	0	0	0	0	0		ubiquitin-conjugating enzyme E2
CLS10316	n	n	n	Y	Y	Y	n		1	1	1	1	0	0	0	0	0	0		tyrosyl-tRNA synthetase
CLS10516	n	n	n	Y	Y	Y	n		1	1	2	2	0	0	0	0	1	1		tyrosine-protein phosphatase
CLS10356	n	n	n	Y	Y	Y	n		1	1	1	0	0	0	0	0	0	0		tRNA(His) guanylyltransferase
CLS10073	n	n	n	Y	Y	Y	n		5	4	1	1	0	0	0	0	0	0		transposase
CLS10142	n	n	n	Y	Y	Y	n		1	1	1	1	0	0	0	0	0	1		Translation initiation factor SUI1
CLS10332	n	n	n	Y	Y	Y	n		1	1	1	1	0	0	0	0	0	0		Thioredoxin/glutaredoxin
CLS10509	n	n	n	Y	Y	Y	n		1	1	0	1	0	0	0	0	0	0		Stomatin family protein
CLS10557	n	n	n	Y	Y	Y	n		1	1	1	1	0	0	0	0	0	0		serpin
CLS10543	n	n	n	Y	Y	Y	n		1	1	1	1	0	0	0	0	0	0		Serine/Threonine protein kinase
CLS10112	n	n	n	Y	Y	Y	n		5	4	6	2	0	0	0	0	0	0		sel1-like repeat-containing protein
CLS10379	n	n	n	Y	Y	Y	n		1	1	1	1	0	0	0	0	0	0		RING domain-containing protein
CLS10277	n	n	n	Y	Y	Y	n		8	4	0	4	0	0	0	0	0	0		replication origin-binding helicase
CLS10339	n	n	n	Y	Y	Y	n		1	1	1	1	0	0	0	0	0	0		Rab family GTPase
CLS10442	n	n	n	Y	Y	Y	n		1	1	1	1	0	0	0	0	0	0		pyrophosphohydrolase
CLS10346	n	n	n	Y	Y	Y	n		1	1	1	1	0	0	0	0	0	0		putative Zn-dependent peptidase
CLS10548	n	n	n	Y	Y	Y	n		1	1	1	1	0	0	0	0	0	0		putative UV damage endonuclease
CLS10589	n	n	n	Y	Y	Y	n		1	1	1	1	0	0	0	0	0	0		putative purine phosphorylase
CLS10558	n	n	n	Y	Y	Y	n		1	1	1	1	0	0	0	0	0	0		putative protein kinase
CLS10515	n	n	n	Y	Y	Y	n		1	1	1	1	0	0	0	0	0	0		putative N-myristoyltransferase
CLS10578	n	n	n	Y	Y	Y	n		1	1	1	1	0	0	0	0	0	0		putative mitochondrial 18kDa protein
CLS10883	n	n	n	Y	Y	Y	n		1	0	1	0	0	0	0	0	0	0		putative membrane protein
CLS10940	n	n	n	Y	Y	Y	n		1	0	2	0	0	0	0	0	0	0		putative membrane protein
CLS10378	n	n	n	Y	Y	Y	n		1	1	1	1	0	0	0	0	0	0		putative membrane protein
CLS10447	n	n	n	Y	Y	Y	n		1	1	1	1	0	0	0	0	0	0		putative membrane protein
CLS10513	n	n	n	Y	Y	Y	n		1	1	1	1	0	0	0	0	0	0		putative GTPase
CLS10561	n	n	n	Y	Y	Y	n		1	1	1	1	0	0	0	0	0	0		putative glycosyltransferase
CLS10321	n	n	n	Y	Y	Y	n		1	1	1	0	0	0	0	0	0	0		putative exoV-like protein
CLS10337	n	n	n	Y	Y	Y	n		1	1	1	1	0	0	0	0	0	0		putative Etoposide-induced protein 2.4
CLS10420	n	n	n	Y	Y	Y	n		1	1	1	1	0	0	0	0	0	0		putative dehydrogenase
CLS10538	n	n	n	Y	Y	Y	n		1	1	1	0	0	0	0	0	0	0		putative ATPase
CLS10582	n	n	n	Y	Y	Y	n		2	2	0	2	0	0	0	0	0	0		putative 5' nucleotidase
CLS10506	n	n	n	Y	Y	Y	n		1	1	1	1	0	0	0	0	0	0		Proline rich protein
CLS10344	n	n	n	Y	Y	Y	n		2	2	2	2	0	0	0	0	0	0		Procollagen-lysine,2-oxoglutarate 5-dioxygenase
CLS10437	n	n	n	Y	Y	Y	n		1	1	1	1	0	0	0	1	0	0		Polynucleotide phosphatase/kinase
CLS10827	n	n	n	Y	Y	Y	n		1	0	1	0	0	0	0	0	0	0		Poly A polymerase regulatory subunit
CLS10565	n	n	n	Y	Y	Y	n		1	1	1	1	0	0	0	0	0	0		P-loop NTPase family protein
CLS10510	n	n	n	Y	Y	Y	n		1	1	1	1	0	0	0	0	0	0		Phosphoinositide 3-kinase
CLS10529	n	n	n	Y	Y	Y	n		1	1	1	0	0	0	0	0	0	0		phosphatidylethanolamine-binding protein
CLS10445	n	n	n	Y	Y	Y	n		2	2	2	2	0	0	0	0	0	0		PAN/APPLE-like domain protein
CLS10419	n	n	n	Y	Y	Y	n		1	1	1	1	0	0	0	0	0	0		Nucleoside diphosphate kinase
CLS10525	n	n	n	Y	Y	Y	n		1	1	1	1	0	0	0	0	0	0		N-acylsphingosine amidohydrolase
CLS10324	n	n	n	Y	Y	Y	n		2	2	2	2	0	0	0	0	0	0		N-acetyltransferase
CLS10550	n	n	n	Y	Y	Y	n		1	1	1	1	0	0	0	0	0	0		N-acetylglucosamine-1-phosphate uridyltransferase
CLS10383	n	n	n	Y	Y	Y	n		1	1	2	2	0	0	0	0	0	0		Myristylated IMV envelope protein
CLS10381	n	n	n	Y	Y	Y	n		1	1	1	1	0	0	0	0	0	0		methyltransferase
CLS10553	n	n	n	Y	Y	Y	n		1	1	1	0	0	0	0	0	0	0		Methylated-DNA-protein-cysteine methyltransferase
CLS10527	n	n	n	Y	Y	Y	n		1	1	1	1	0	0	0	0	0	0		MethIonyl-tRNA synthetase
CLS10268	n	n	n	Y	Y	Y	n		1	1	1	1	0	0	0	0	1	1		metal dependent phosphohydrolase
CLS10428	n	n	n	Y	Y	Y	n		1	1	1	1	0	0	0	0	0	0		membrane protein
CLS10507	n	n	n	Y	Y	Y	n		1	1	1	1	0	0	0	0	0	0		Mannose-6P isomerase
CLS10149	n	n	n	Y	Y	Y	n		1	1	1	1	0	0	0	0	0	0		low complexity mimiviridae protein
CLS10134	n	n	n	Y	Y	Y	n		3	2	2	2	0	0	0	0	0	0		low complexity mimiviridae protein
CLS10602	n	n	n	Y	Y	Y	n		1	1	1	0	0	0	0	0	0	0		Lipocalin family protein
CLS10526	n	n	n	Y	Y	Y	n		1	1	1	1	0	0	0	0	0	0		lectin
CLS10280	n	n	n	Y	Y	Y	n		7	8	10	5	0	0	0	0	0	0		KilA N-domain-containing protein
CLS10455	n	n	n	Y	Y	Y	n		1	1	1	1	0	0	0	0	0	0		intron-encoded endonuclease
CLS10463	n	n	n	Y	Y	Y	n		1	1	1	1	0	0	0	0	0	0		integral membrane protein
CLS10981	n	n	n	Y	Y	Y	n		0	1	1	1	0	0	0	0	0	0		hypothetical protein
CLS10893	n	n	n	Y	Y	Y	n		1	0	1	0	0	0	0	0	0	0		hypothetical protein
CLS10269	n	n	n	Y	Y	Y	n		0	1	1	1	0	0	0	0	1	1		hypothetical protein
CLS10094	n	n	n	Y	Y	Y	n		1	1	1	1	0	0	0	0	1	1		hypothetical protein
CLS10065	n	n	n	Y	Y	Y	n		1	1	1	1	0	0	0	0	0	0		hypothetical protein
CLS10080	n	n	n	Y	Y	Y	n		1	1	1	1	0	0	0	0	0	0		hypothetical protein
CLS10302	n	n	n	Y	Y	Y	n		2	2	3	4	0	0	0	0	0	0		hypotetical mimiviridae protein
CLS10293	n	n	n	Y	Y	Y	n		4	4	4	0	0	0	0	0	0	0		hypotetical mimiviridae protein
CLS10276	n	n	n	Y	Y	Y	n		2	2	2	1	0	0	0	0	1	1		hypotetical mimiviridae protein
CLS10570	n	n	n	Y	Y	Y	n		1	1	1	1	0	0	0	0	0	0		hypotetical mimiviridae protein
CLS10181	n	n	n	Y	Y	Y	n		1	1	1	0	0	0	0	0	0	0		hypotetical mimiviridae protein
CLS10406	n	n	n	Y	Y	Y	n		1	1	1	1	0	0	0	0	0	0		hypotetical mimiviridae protein
CLS10393	n	n	n	Y	Y	Y	n		1	1	1	1	0	0	0	0	0	0		hypotetical mimiviridae protein
CLS10482	n	n	n	Y	Y	Y	n		1	1	1	1	0	0	0	0	0	0		hypotetical mimiviridae protein
CLS10165	n	n	n	Y	Y	Y	n		7	7	2	1	0	0	0	0	0	0		hypotetical mimiviridae protein
CLS10500	n	n	n	Y	Y	Y	n		1	1	1	1	0	0	0	0	0	0		hypotetical mimiviridae protein
CLS10107	n	n	n	Y	Y	Y	n		1	1	3	1	0	0	0	0	0	0		hypotetical mimiviridae protein
CLS10299	n	n	n	Y	Y	Y	n		2	3	5	1	0	0	0	0	0	0		hypotetical mimiviridae protein
CLS10285	n	n	n	Y	Y	Y	n		1	1	1	1	0	0	0	0	0	0		hypotetical mimiviridae protein
CLS10286	n	n	n	Y	Y	Y	n		1	1	1	1	0	0	0	0	0	0		hypotetical mimiviridae protein
CLS10288	n	n	n	Y	Y	Y	n		1	1	2	1	0	0	0	0	0	0		hypotetical mimiviridae protein
CLS10282	n	n	n	Y	Y	Y	n		2	2	2	4	0	0	0	0	0	0		hypotetical mimiviridae protein
CLS10157	n	n	n	Y	Y	Y	n		1	1	1	2	0	0	0	0	0	0		hypotetical mimiviridae protein
CLS10297	n	n	n	Y	Y	Y	n		1	1	1	2	0	0	0	0	0	0		hypotetical mimiviridae protein
CLS10298	n	n	n	Y	Y	Y	n		1	1	1	1	0	0	0	0	0	0		hypotetical mimiviridae protein
CLS10300	n	n	n	Y	Y	Y	n		1	1	1	1	0	0	0	0	0	0		hypotetical mimiviridae protein
CLS10313	n	n	n	Y	Y	Y	n		1	1	1	1	0	0	0	0	0	0		hypotetical mimiviridae protein
CLS10314	n	n	n	Y	Y	Y	n		1	1	2	1	0	0	0	0	0	0		hypotetical mimiviridae protein
CLS10315	n	n	n	Y	Y	Y	n		1	1	1	1	0	0	0	0	0	0		hypotetical mimiviridae protein
CLS10118	n	n	n	Y	Y	Y	n		3	2	3	2	0	0	0	0	0	0		hypotetical mimiviridae protein
CLS10323	n	n	n	Y	Y	Y	n		1	1	1	1	0	0	0	0	0	0		hypotetical mimiviridae protein
CLS10325	n	n	n	Y	Y	Y	n		1	1	1	1	0	0	0	0	0	0		hypotetical mimiviridae protein
CLS10327	n	n	n	Y	Y	Y	n		1	1	1	1	0	0	0	0	0	0		hypotetical mimiviridae protein
CLS10162	n	n	n	Y	Y	Y	n		1	1	1	1	0	0	0	0	0	0		hypotetical mimiviridae protein
CLS10335	n	n	n	Y	Y	Y	n		1	1	1	1	0	0	0	0	0	0		hypotetical mimiviridae protein
CLS10336	n	n	n	Y	Y	Y	n		1	1	1	1	0	0	0	0	0	0		hypotetical mimiviridae protein
CLS10124	n	n	n	Y	Y	Y	n		1	1	1	1	0	0	0	0	0	0		hypotetical mimiviridae protein
CLS10338	n	n	n	Y	Y	Y	n		1	1	1	1	0	0	0	0	0	0		hypotetical mimiviridae protein
CLS10340	n	n	n	Y	Y	Y	n		1	1	1	1	0	0	0	0	0	0		hypotetical mimiviridae protein
CLS10342	n	n	n	Y	Y	Y	n		1	1	1	1	0	0	0	0	0	0		hypotetical mimiviridae protein
CLS10345	n	n	n	Y	Y	Y	n		1	1	1	1	0	0	0	0	0	0		hypotetical mimiviridae protein
CLS10347	n	n	n	Y	Y	Y	n		1	1	1	1	0	0	0	0	0	0		hypotetical mimiviridae protein
CLS10348	n	n	n	Y	Y	Y	n		1	1	1	1	0	0	0	0	0	0		hypotetical mimiviridae protein
CLS10127	n	n	n	Y	Y	Y	n		1	1	1	1	0	0	0	0	0	0		hypotetical mimiviridae protein
CLS10351	n	n	n	Y	Y	Y	n		1	1	1	1	0	0	0	0	0	0		hypotetical mimiviridae protein
CLS10353	n	n	n	Y	Y	Y	n		1	1	1	1	0	0	0	0	0	0		hypotetical mimiviridae protein
CLS10354	n	n	n	Y	Y	Y	n		1	1	1	1	0	0	0	0	0	0		hypotetical mimiviridae protein
CLS10355	n	n	n	Y	Y	Y	n		1	1	1	1	0	0	0	0	0	0		hypotetical mimiviridae protein
CLS10357	n	n	n	Y	Y	Y	n		1	1	1	1	0	0	0	0	0	0		hypotetical mimiviridae protein
CLS10358	n	n	n	Y	Y	Y	n		1	1	1	1	0	0	0	0	0	0		hypotetical mimiviridae protein
CLS10362	n	n	n	Y	Y	Y	n		1	1	1	1	0	0	0	0	0	0		hypotetical mimiviridae protein
CLS10366	n	n	n	Y	Y	Y	n		1	1	1	1	0	0	0	0	0	0		hypotetical mimiviridae protein
CLS10367	n	n	n	Y	Y	Y	n		1	1	1	1	0	0	0	0	0	0		hypotetical mimiviridae protein
CLS10369	n	n	n	Y	Y	Y	n		1	1	1	1	0	0	0	0	0	0		hypotetical mimiviridae protein
CLS10371	n	n	n	Y	Y	Y	n		1	1	1	1	0	0	0	0	0	0		hypotetical mimiviridae protein
CLS10375	n	n	n	Y	Y	Y	n		1	1	1	1	0	0	0	0	0	0		hypotetical mimiviridae protein
CLS10376	n	n	n	Y	Y	Y	n		1	1	1	1	0	0	0	0	0	0		hypotetical mimiviridae protein
CLS10380	n	n	n	Y	Y	Y	n		1	1	1	1	0	0	0	0	0	0		hypotetical mimiviridae protein
CLS10382	n	n	n	Y	Y	Y	n		1	1	1	1	0	0	0	0	0	0		hypotetical mimiviridae protein
CLS10385	n	n	n	Y	Y	Y	n		1	1	1	1	0	0	0	0	0	0		hypotetical mimiviridae protein
CLS10386	n	n	n	Y	Y	Y	n		1	1	1	1	0	0	0	0	0	0		hypotetical mimiviridae protein
CLS10387	n	n	n	Y	Y	Y	n		1	1	1	1	0	0	0	0	0	0		hypotetical mimiviridae protein
CLS10390	n	n	n	Y	Y	Y	n		1	1	1	1	0	0	0	0	0	0		hypotetical mimiviridae protein
CLS10391	n	n	n	Y	Y	Y	n		1	1	1	1	0	0	0	0	0	0		hypotetical mimiviridae protein
CLS10392	n	n	n	Y	Y	Y	n		1	1	1	1	0	0	0	0	0	0		hypotetical mimiviridae protein
CLS10394	n	n	n	Y	Y	Y	n		1	1	1	1	0	0	0	0	0	0		hypotetical mimiviridae protein
CLS10395	n	n	n	Y	Y	Y	n		1	1	1	1	0	0	0	0	0	0		hypotetical mimiviridae protein
CLS10396	n	n	n	Y	Y	Y	n		1	1	1	1	0	0	0	0	0	0		hypotetical mimiviridae protein
CLS10397	n	n	n	Y	Y	Y	n		1	1	1	1	0	0	0	0	0	0		hypotetical mimiviridae protein
CLS10399	n	n	n	Y	Y	Y	n		1	1	1	1	0	0	0	0	0	0		hypotetical mimiviridae protein
CLS10400	n	n	n	Y	Y	Y	n		1	1	1	1	0	0	0	0	0	0		hypotetical mimiviridae protein
CLS10401	n	n	n	Y	Y	Y	n		1	1	1	1	0	0	0	0	0	0		hypotetical mimiviridae protein
CLS10402	n	n	n	Y	Y	Y	n		1	1	1	1	0	0	0	0	0	0		hypotetical mimiviridae protein
CLS10404	n	n	n	Y	Y	Y	n		1	1	1	1	0	0	0	0	0	0		hypotetical mimiviridae protein
CLS10405	n	n	n	Y	Y	Y	n		1	1	1	1	0	0	0	0	0	0		hypotetical mimiviridae protein
CLS10407	n	n	n	Y	Y	Y	n		1	1	1	1	0	0	0	0	0	0		hypotetical mimiviridae protein
CLS10408	n	n	n	Y	Y	Y	n		1	1	1	1	0	0	0	0	0	0		hypotetical mimiviridae protein
CLS10410	n	n	n	Y	Y	Y	n		1	1	1	1	0	0	0	0	0	0		hypotetical mimiviridae protein
CLS10413	n	n	n	Y	Y	Y	n		1	1	1	1	0	0	0	0	0	0		hypotetical mimiviridae protein
CLS10138	n	n	n	Y	Y	Y	n		1	1	1	1	0	0	0	0	0	0		hypotetical mimiviridae protein
CLS10414	n	n	n	Y	Y	Y	n		1	1	1	1	0	0	0	0	0	0		hypotetical mimiviridae protein
CLS10416	n	n	n	Y	Y	Y	n		1	1	1	1	0	0	0	0	0	0		hypotetical mimiviridae protein
CLS10417	n	n	n	Y	Y	Y	n		1	1	1	1	0	0	0	0	0	0		hypotetical mimiviridae protein
CLS10418	n	n	n	Y	Y	Y	n		1	1	1	1	0	0	0	0	0	0		hypotetical mimiviridae protein
CLS10421	n	n	n	Y	Y	Y	n		1	1	1	1	0	0	0	0	0	0		hypotetical mimiviridae protein
CLS10609	n	n	n	Y	Y	Y	n		0	1	2	3	0	0	0	0	0	0		hypotetical mimiviridae protein
CLS10429	n	n	n	Y	Y	Y	n		1	1	1	1	0	0	0	0	0	0		hypotetical mimiviridae protein
CLS10430	n	n	n	Y	Y	Y	n		1	1	1	1	0	0	0	0	0	0		hypotetical mimiviridae protein
CLS10431	n	n	n	Y	Y	Y	n		1	1	1	1	0	0	0	0	0	0		hypotetical mimiviridae protein
CLS10183	n	n	n	Y	Y	Y	n		1	1	1	1	0	0	0	0	0	0		hypotetical mimiviridae protein
CLS10432	n	n	n	Y	Y	Y	n		1	1	1	1	0	0	0	0	0	0		hypotetical mimiviridae protein
CLS10433	n	n	n	Y	Y	Y	n		1	1	1	1	0	0	0	0	0	0		hypotetical mimiviridae protein
CLS10434	n	n	n	Y	Y	Y	n		1	1	1	1	0	0	0	0	0	0		hypotetical mimiviridae protein
CLS10435	n	n	n	Y	Y	Y	n		1	1	1	1	0	0	0	0	0	0		hypotetical mimiviridae protein
CLS10436	n	n	n	Y	Y	Y	n		1	1	1	1	0	0	0	0	0	0		hypotetical mimiviridae protein
CLS10438	n	n	n	Y	Y	Y	n		1	1	1	1	0	0	0	0	0	0		hypotetical mimiviridae protein
CLS10439	n	n	n	Y	Y	Y	n		1	1	1	1	0	0	0	0	0	0		hypotetical mimiviridae protein
CLS10440	n	n	n	Y	Y	Y	n		1	1	1	1	0	0	0	0	0	0		hypotetical mimiviridae protein
CLS10444	n	n	n	Y	Y	Y	n		1	1	1	1	0	0	0	0	0	0		hypotetical mimiviridae protein
CLS10446	n	n	n	Y	Y	Y	n		1	1	1	1	0	0	0	0	0	0		hypotetical mimiviridae protein
CLS10448	n	n	n	Y	Y	Y	n		1	1	1	1	0	0	0	0	0	0		hypotetical mimiviridae protein
CLS10450	n	n	n	Y	Y	Y	n		1	1	1	1	0	0	0	0	0	0		hypotetical mimiviridae protein
CLS10451	n	n	n	Y	Y	Y	n		1	1	2	2	0	0	0	0	0	0		hypotetical mimiviridae protein
CLS10452	n	n	n	Y	Y	Y	n		1	1	1	1	0	0	0	0	0	0		hypotetical mimiviridae protein
CLS10454	n	n	n	Y	Y	Y	n		1	1	1	1	0	0	0	0	0	0		hypotetical mimiviridae protein
CLS10456	n	n	n	Y	Y	Y	n		1	1	1	1	0	0	0	0	0	0		hypotetical mimiviridae protein
CLS10457	n	n	n	Y	Y	Y	n		1	1	1	1	0	0	0	0	0	0		hypotetical mimiviridae protein
CLS10458	n	n	n	Y	Y	Y	n		1	1	1	1	0	0	0	0	0	0		hypotetical mimiviridae protein
CLS10464	n	n	n	Y	Y	Y	n		1	1	1	1	0	0	0	0	0	0		hypotetical mimiviridae protein
CLS10466	n	n	n	Y	Y	Y	n		1	1	1	1	0	0	0	0	0	0		hypotetical mimiviridae protein
CLS10467	n	n	n	Y	Y	Y	n		1	1	3	2	0	0	0	0	0	0		hypotetical mimiviridae protein
CLS10470	n	n	n	Y	Y	Y	n		1	1	1	1	0	0	0	0	0	0		hypotetical mimiviridae protein
CLS10472	n	n	n	Y	Y	Y	n		1	1	1	1	0	0	0	0	0	0		hypotetical mimiviridae protein
CLS10475	n	n	n	Y	Y	Y	n		1	1	1	1	0	0	0	0	0	0		hypotetical mimiviridae protein
CLS10476	n	n	n	Y	Y	Y	n		1	1	1	1	0	0	0	0	0	0		hypotetical mimiviridae protein
CLS10477	n	n	n	Y	Y	Y	n		1	1	1	1	0	0	0	0	0	0		hypotetical mimiviridae protein
CLS10478	n	n	n	Y	Y	Y	n		1	1	1	1	0	0	0	0	0	0		hypotetical mimiviridae protein
CLS10146	n	n	n	Y	Y	Y	n		1	1	1	1	0	0	0	0	0	0		hypotetical mimiviridae protein
CLS10480	n	n	n	Y	Y	Y	n		1	1	1	1	0	0	0	0	0	0		hypotetical mimiviridae protein
CLS10481	n	n	n	Y	Y	Y	n		1	1	1	1	0	0	0	0	0	0		hypotetical mimiviridae protein
CLS10484	n	n	n	Y	Y	Y	n		1	1	1	1	0	0	0	0	0	0		hypotetical mimiviridae protein
CLS10485	n	n	n	Y	Y	Y	n		1	1	1	1	0	0	0	0	0	0		hypotetical mimiviridae protein
CLS10488	n	n	n	Y	Y	Y	n		1	1	1	1	0	0	0	0	0	0		hypotetical mimiviridae protein
CLS10489	n	n	n	Y	Y	Y	n		1	1	1	1	0	0	0	0	0	0		hypotetical mimiviridae protein
CLS10147	n	n	n	Y	Y	Y	n		1	1	1	1	0	0	0	0	0	0		hypotetical mimiviridae protein
CLS10490	n	n	n	Y	Y	Y	n		1	1	1	1	0	0	0	0	0	0		hypotetical mimiviridae protein
CLS10491	n	n	n	Y	Y	Y	n		1	1	1	1	0	0	0	0	0	0		hypotetical mimiviridae protein
CLS10493	n	n	n	Y	Y	Y	n		1	1	1	1	0	0	0	0	0	0		hypotetical mimiviridae protein
CLS10494	n	n	n	Y	Y	Y	n		1	1	1	1	0	0	0	0	0	0		hypotetical mimiviridae protein
CLS10495	n	n	n	Y	Y	Y	n		1	1	1	1	0	0	0	0	0	0		hypotetical mimiviridae protein
CLS10496	n	n	n	Y	Y	Y	n		1	1	1	1	0	0	0	0	0	0		hypotetical mimiviridae protein
CLS10497	n	n	n	Y	Y	Y	n		1	1	1	1	0	0	0	0	0	0		hypotetical mimiviridae protein
CLS10502	n	n	n	Y	Y	Y	n		1	1	1	1	0	0	0	0	0	0		hypotetical mimiviridae protein
CLS10503	n	n	n	Y	Y	Y	n		1	1	1	1	0	0	0	0	0	0		hypotetical mimiviridae protein
CLS10505	n	n	n	Y	Y	Y	n		1	1	1	1	0	0	0	0	0	0		hypotetical mimiviridae protein
CLS10512	n	n	n	Y	Y	Y	n		1	1	1	1	0	0	0	0	0	0		hypotetical mimiviridae protein
CLS10517	n	n	n	Y	Y	Y	n		1	1	1	1	0	0	0	0	0	0		hypotetical mimiviridae protein
CLS10523	n	n	n	Y	Y	Y	n		1	1	1	1	0	0	0	0	0	0		hypotetical mimiviridae protein
CLS10186	n	n	n	Y	Y	Y	n		1	1	1	1	0	0	0	0	0	0		hypotetical mimiviridae protein
CLS10150	n	n	n	Y	Y	Y	n		1	1	1	1	0	0	0	0	0	0		hypotetical mimiviridae protein
CLS10530	n	n	n	Y	Y	Y	n		1	1	1	1	0	0	0	0	0	0		hypotetical mimiviridae protein
CLS10151	n	n	n	Y	Y	Y	n		1	1	2	2	0	0	0	0	0	0		hypotetical mimiviridae protein
CLS10531	n	n	n	Y	Y	Y	n		1	1	1	1	0	0	0	0	0	0		hypotetical mimiviridae protein
CLS10532	n	n	n	Y	Y	Y	n		1	1	1	1	0	0	0	0	0	0		hypotetical mimiviridae protein
CLS10534	n	n	n	Y	Y	Y	n		1	1	1	1	0	0	0	0	0	0		hypotetical mimiviridae protein
CLS10539	n	n	n	Y	Y	Y	n		1	1	1	1	0	0	0	0	0	0		hypotetical mimiviridae protein
CLS10540	n	n	n	Y	Y	Y	n		1	1	1	1	0	0	0	0	0	0		hypotetical mimiviridae protein
CLS10541	n	n	n	Y	Y	Y	n		1	1	1	1	0	0	0	0	0	0		hypotetical mimiviridae protein
CLS10544	n	n	n	Y	Y	Y	n		1	1	1	1	0	0	0	0	0	0		hypotetical mimiviridae protein
CLS10549	n	n	n	Y	Y	Y	n		1	1	1	1	0	0	0	0	0	0		hypotetical mimiviridae protein
CLS10551	n	n	n	Y	Y	Y	n		1	1	1	1	0	0	0	0	0	0		hypotetical mimiviridae protein
CLS10552	n	n	n	Y	Y	Y	n		1	1	1	1	0	0	0	0	0	0		hypotetical mimiviridae protein
CLS10554	n	n	n	Y	Y	Y	n		1	1	1	1	0	0	0	0	0	0		hypotetical mimiviridae protein
CLS10555	n	n	n	Y	Y	Y	n		1	1	1	1	0	0	0	0	0	0		hypotetical mimiviridae protein
CLS10559	n	n	n	Y	Y	Y	n		1	1	1	1	0	0	0	0	0	0		hypotetical mimiviridae protein
CLS10560	n	n	n	Y	Y	Y	n		1	1	1	1	0	0	0	0	0	0		hypotetical mimiviridae protein
CLS10563	n	n	n	Y	Y	Y	n		1	1	1	1	0	0	0	0	0	0		hypotetical mimiviridae protein
CLS10564	n	n	n	Y	Y	Y	n		1	1	1	1	0	0	0	0	0	0		hypotetical mimiviridae protein
CLS10566	n	n	n	Y	Y	Y	n		1	1	1	1	0	0	0	0	0	0		hypotetical mimiviridae protein
CLS10567	n	n	n	Y	Y	Y	n		1	1	1	1	0	0	0	0	0	0		hypotetical mimiviridae protein
CLS10569	n	n	n	Y	Y	Y	n		1	1	1	1	0	0	0	0	0	0		hypotetical mimiviridae protein
CLS10573	n	n	n	Y	Y	Y	n		1	1	1	1	0	0	0	0	0	0		hypotetical mimiviridae protein
CLS10574	n	n	n	Y	Y	Y	n		1	1	1	1	0	0	0	0	0	0		hypotetical mimiviridae protein
CLS10575	n	n	n	Y	Y	Y	n		1	1	1	1	0	0	0	0	0	0		hypotetical mimiviridae protein
CLS10155	n	n	n	Y	Y	Y	n		1	1	1	1	0	0	0	0	0	0		hypotetical mimiviridae protein
CLS10580	n	n	n	Y	Y	Y	n		1	1	1	1	0	0	0	0	0	0		hypotetical mimiviridae protein
CLS10583	n	n	n	Y	Y	Y	n		1	1	1	1	0	0	0	0	0	0		hypotetical mimiviridae protein
CLS10585	n	n	n	Y	Y	Y	n		1	1	1	1	0	0	0	0	0	0		hypotetical mimiviridae protein
CLS10590	n	n	n	Y	Y	Y	n		1	1	2	2	0	0	0	0	0	0		hypotetical mimiviridae protein
CLS10591	n	n	n	Y	Y	Y	n		1	1	1	1	0	0	0	0	0	0		hypotetical mimiviridae protein
CLS10594	n	n	n	Y	Y	Y	n		1	1	1	2	0	0	0	0	0	0		hypotetical mimiviridae protein
CLS10599	n	n	n	Y	Y	Y	n		1	1	1	1	0	0	0	0	0	0		hypotetical mimiviridae protein
CLS10603	n	n	n	Y	Y	Y	n		1	1	2	1	0	0	0	0	0	0		hypotetical mimiviridae protein
CLS10604	n	n	n	Y	Y	Y	n		1	1	1	1	0	0	0	0	0	0		hypotetical mimiviridae protein
CLS10360	n	n	n	Y	Y	Y	n		1	1	1	1	0	0	0	0	0	0		hypotetical mimiviridae protein
CLS10361	n	n	n	Y	Y	Y	n		1	1	1	1	0	0	0	0	0	0		hypotetical mimiviridae protein
CLS10373	n	n	n	Y	Y	Y	n		1	1	1	1	0	0	0	0	0	0		hypotetical mimiviridae protein
CLS10377	n	n	n	Y	Y	Y	n		1	1	1	1	0	0	0	0	0	0		hypotetical mimiviridae protein
CLS10384	n	n	n	Y	Y	Y	n		1	1	1	1	0	0	0	0	0	0		hypotetical mimiviridae protein
CLS10388	n	n	n	Y	Y	Y	n		1	1	1	1	0	0	0	0	0	0		hypotetical mimiviridae protein
CLS10403	n	n	n	Y	Y	Y	n		1	1	1	1	0	0	0	0	0	0		hypotetical mimiviridae protein
CLS10469	n	n	n	Y	Y	Y	n		1	1	1	1	0	0	0	0	0	0		hypotetical mimiviridae protein
CLS10511	n	n	n	Y	Y	Y	n		1	1	1	1	0	0	0	0	0	0		hypotetical mimiviridae protein
CLS10595	n	n	n	Y	Y	Y	n		1	1	1	1	0	0	0	0	0	0		hypotetical mimiviridae protein
CLS10521	n	n	n	Y	Y	Y	n		1	1	1	1	0	0	0	0	0	0		hypotetical mimiviridae protein
CLS10278	n	n	n	Y	Y	Y	n		5	3	1	3	0	0	0	0	0	0		hypotetical mimiviridae protein
CLS10322	n	n	n	Y	Y	Y	n		1	1	1	1	0	0	0	0	0	0		hypotetical mimiviridae protein
CLS10520	n	n	n	Y	Y	Y	n		1	1	1	1	0	0	0	0	0	0		hypotetical mimiviridae protein
CLS10125	n	n	n	Y	Y	Y	n		1	1	1	1	0	0	0	0	0	0		hypotetical mimiviridae protein
CLS10115	n	n	n	Y	Y	Y	n		16	18	1	1	0	0	0	0	0	0		hypotetical mimiviridae protein
CLS10109	n	n	n	Y	Y	Y	n		2	2	1	1	0	0	0	0	0	0		hypotetical mimiviridae protein
CLS10108	n	n	n	Y	Y	Y	n		3	2	1	2	0	0	0	0	0	0		hypotetical mimiviridae protein
CLS10290	n	n	n	Y	Y	Y	n		2	2	1	3	0	0	0	0	0	0		hypotetical mimiviridae protein
CLS10121	n	n	n	Y	Y	Y	n		2	2	1	1	0	0	0	0	0	0		hypotetical mimiviridae protein
CLS10349	n	n	n	Y	Y	Y	n		2	2	1	2	0	0	0	0	0	0		hypotetical mimiviridae protein
CLS10459	n	n	n	Y	Y	Y	n		2	2	2	2	0	0	0	0	0	0		hypotetical mimiviridae protein
CLS10596	n	n	n	Y	Y	Y	n		2	2	3	2	0	0	0	0	0	0		hypotetical mimiviridae protein
CLS10158	n	n	n	Y	Y	Y	n		2	2	3	1	0	0	0	0	0	0		hypotetical mimiviridae protein
CLS10160	n	n	n	Y	Y	Y	n		2	2	4	2	0	0	0	0	0	0		hypotetical mimiviridae protein
CLS10305	n	n	n	Y	Y	Y	n		3	3	2	1	0	0	0	0	0	0		hypotetical mimiviridae protein
CLS10331	n	n	n	Y	Y	Y	n		3	3	1	1	0	0	0	0	0	0		hypotetical mimiviridae protein
CLS10131	n	n	n	Y	Y	Y	n		3	3	3	2	0	0	0	0	0	0		hypotetical mimiviridae protein
CLS10184	n	n	n	Y	Y	Y	n		4	3	1	1	0	0	0	0	0	0		hypotetical mimiviridae protein
CLS10528	n	n	n	Y	Y	Y	n		3	3	3	3	0	0	0	0	0	0		hypotetical mimiviridae protein
CLS10110	n	n	n	Y	Y	Y	n		4	5	13	6	0	0	0	0	0	0		hypotetical mimiviridae protein
CLS10319	n	n	n	Y	Y	Y	n		4	5	3	4	0	0	0	0	0	0		hypotetical mimiviridae protein
CLS10116	n	n	n	Y	Y	Y	n		6	6	9	6	0	0	0	0	0	0		hypotetical mimiviridae protein
CLS10295	n	n	n	Y	Y	Y	n		6	6	2	1	0	0	0	0	0	0		hypotetical mimiviridae protein
CLS10330	n	n	n	Y	Y	Y	n		1	1	1	1	0	0	0	0	0	0		hypotetical mimiviridae protein
CLS10427	n	n	n	Y	Y	Y	n		1	1	1	1	0	0	0	0	0	0		hypotetical mimiviridae protein
CLS10460	n	n	n	Y	Y	Y	n		1	1	1	1	0	0	0	0	0	0		hypotetical mimiviridae protein
CLS10499	n	n	n	Y	Y	Y	n		1	1	1	1	0	0	0	0	0	0		hypotetical mimiviridae protein
CLS10576	n	n	n	Y	Y	Y	n		1	1	1	1	0	0	0	0	0	0		hypotetical mimiviridae protein
CLS10581	n	n	n	Y	Y	Y	n		1	1	1	1	0	0	0	0	0	0		hypotetical mimiviridae protein
CLS10309	n	n	n	Y	Y	Y	n		1	2	1	0	0	0	0	0	0	0		hypotetical mimiviridae protein
CLS10279	n	n	n	Y	Y	Y	n		1	1	1	0	0	0	0	0	0	0		hypotetical mimiviridae protein
CLS10287	n	n	n	Y	Y	Y	n		1	1	1	0	0	0	0	0	0	0		hypotetical mimiviridae protein
CLS10291	n	n	n	Y	Y	Y	n		1	1	0	1	0	0	0	0	0	0		hypotetical mimiviridae protein
CLS10301	n	n	n	Y	Y	Y	n		1	1	1	0	0	0	0	0	0	0		hypotetical mimiviridae protein
CLS10306	n	n	n	Y	Y	Y	n		1	1	1	0	0	0	0	0	0	0		hypotetical mimiviridae protein
CLS10312	n	n	n	Y	Y	Y	n		1	1	1	0	0	0	0	0	0	0		hypotetical mimiviridae protein
CLS10320	n	n	n	Y	Y	Y	n		1	1	0	1	0	0	0	0	0	0		hypotetical mimiviridae protein
CLS10328	n	n	n	Y	Y	Y	n		1	1	1	0	0	0	0	0	0	0		hypotetical mimiviridae protein
CLS10334	n	n	n	Y	Y	Y	n		1	1	1	0	0	0	0	0	0	0		hypotetical mimiviridae protein
CLS10363	n	n	n	Y	Y	Y	n		1	1	1	0	0	0	0	0	0	0		hypotetical mimiviridae protein
CLS10364	n	n	n	Y	Y	Y	n		1	1	1	0	0	0	0	0	0	0		hypotetical mimiviridae protein
CLS10365	n	n	n	Y	Y	Y	n		1	1	0	1	0	0	0	0	0	0		hypotetical mimiviridae protein
CLS10372	n	n	n	Y	Y	Y	n		1	1	0	1	0	0	0	0	0	0		hypotetical mimiviridae protein
CLS10389	n	n	n	Y	Y	Y	n		1	1	1	0	0	0	0	0	0	0		hypotetical mimiviridae protein
CLS10409	n	n	n	Y	Y	Y	n		1	1	0	1	0	0	0	0	0	0		hypotetical mimiviridae protein
CLS10411	n	n	n	Y	Y	Y	n		1	1	1	0	0	0	0	0	0	0		hypotetical mimiviridae protein
CLS10422	n	n	n	Y	Y	Y	n		1	1	0	1	0	0	0	0	0	0		hypotetical mimiviridae protein
CLS10424	n	n	n	Y	Y	Y	n		1	1	0	1	0	0	0	0	0	0		hypotetical mimiviridae protein
CLS10504	n	n	n	Y	Y	Y	n		1	1	1	0	0	0	0	0	0	0		hypotetical mimiviridae protein
CLS10508	n	n	n	Y	Y	Y	n		1	1	1	0	0	0	0	0	0	0		hypotetical mimiviridae protein
CLS10535	n	n	n	Y	Y	Y	n		1	1	0	1	0	0	0	0	0	0		hypotetical mimiviridae protein
CLS10577	n	n	n	Y	Y	Y	n		1	1	2	0	0	0	0	0	0	0		hypotetical mimiviridae protein
CLS10579	n	n	n	Y	Y	Y	n		1	1	1	0	0	0	0	0	0	0		hypotetical mimiviridae protein
CLS10587	n	n	n	Y	Y	Y	n		1	1	1	0	0	0	0	0	0	0		hypotetical mimiviridae protein
CLS10588	n	n	n	Y	Y	Y	n		1	1	1	0	0	0	0	0	0	0		hypotetical mimiviridae protein
CLS10597	n	n	n	Y	Y	Y	n		1	1	0	1	0	0	0	0	0	0		hypotetical mimiviridae protein
CLS10601	n	n	n	Y	Y	Y	n		1	1	1	0	0	0	0	0	0	0		hypotetical mimiviridae protein
CLS10605	n	n	n	Y	Y	Y	n		1	1	1	0	0	0	0	0	0	0		hypotetical mimiviridae protein
CLS10606	n	n	n	Y	Y	Y	n		1	1	1	0	0	0	0	0	0	0		hypotetical mimiviridae protein
CLS10294	n	n	n	Y	Y	Y	n		1	1	1	0	0	0	0	0	0	0		hypotetical mimiviridae protein
CLS10182	n	n	n	Y	Y	Y	n		1	1	1	0	0	0	0	0	0	0		hypotetical mimiviridae protein
CLS10412	n	n	n	Y	Y	Y	n		2	2	2	0	0	0	0	0	0	0		hypotetical mimiviridae protein
CLS10545	n	n	n	Y	Y	Y	n		2	2	1	0	0	0	0	0	0	0		hypotetical mimiviridae protein
CLS10584	n	n	n	Y	Y	Y	n		2	2	1	0	0	0	0	0	0	0		hypotetical mimiviridae protein
CLS10303	n	n	n	Y	Y	Y	n		2	2	0	1	0	0	0	0	0	0		hypotetical mimiviridae protein
CLS10281	n	n	n	Y	Y	Y	n		2	2	3	0	0	0	0	0	0	0		hypotetical mimiviridae protein
CLS10185	n	n	n	Y	Y	Y	n		1	1	1	0	0	0	0	0	0	0		hypotetical mimiviridae protein
CLS10283	n	n	n	Y	Y	Y	n		1	0	1	2	0	0	0	0	0	0		hypotetical mimiviridae protein
CLS10284	n	n	n	Y	Y	Y	n		1	1	1	0	0	0	0	0	0	0		hypotetical mimiviridae protein
CLS10292	n	n	n	Y	Y	Y	n		1	1	1	0	0	0	0	0	0	0		hypotetical mimiviridae protein
CLS10310	n	n	n	Y	Y	Y	n		1	1	2	0	0	0	0	0	0	0		hypotetical mimiviridae protein
CLS10350	n	n	n	Y	Y	Y	n		1	1	1	0	0	0	0	0	0	0		hypotetical mimiviridae protein
CLS10352	n	n	n	Y	Y	Y	n		1	1	1	0	0	0	0	0	0	0		hypotetical mimiviridae protein
CLS10449	n	n	n	Y	Y	Y	n		1	1	1	0	0	0	0	0	0	0		hypotetical mimiviridae protein
CLS10556	n	n	n	Y	Y	Y	n		1	1	1	0	0	0	0	0	0	0		hypotetical mimiviridae protein
CLS10598	n	n	n	Y	Y	Y	n		1	1	0	1	0	0	0	0	0	0		hypotetical mimiviridae protein
CLS10608	n	n	n	Y	Y	Y	n		0	2	2	1	0	0	0	0	0	0		hypotetical mimiviridae protein
CLS10154	n	n	n	Y	Y	Y	n		1	1	1	1	0	0	0	0	1	1		hypotetical protein
CLS10144	n	n	n	Y	Y	Y	n		1	1	1	1	0	0	0	0	0	0		hypotetical protein
CLS10910	n	n	n	Y	Y	Y	n		1	1	1	1	0	0	0	0	0	0		Homeodomain-containing protein
CLS10486	n	n	n	Y	Y	Y	n		1	1	1	1	0	0	0	0	0	0		Helix-turn-helix XRE-family protein
CLS10083	n	n	n	Y	Y	Y	n		1	1	1	1	0	0	0	0	0	0		heat shock 70 kDa protein
CLS10426	n	n	n	Y	Y	Y	n		1	1	1	1	0	0	0	0	0	0		HD phosphohydrolase
CLS10519	n	n	n	Y	Y	Y	n		1	1	1	1	0	0	0	0	0	0		GTP-binding-like protein
CLS10568	n	n	n	Y	Y	Y	n		1	1	1	1	0	0	0	0	0	0		Glutamine amidotransferase
CLS10209	n	n	n	Y	Y	Y	n		1	1	1	1	0	0	0	0	0	0		GIY-YIG nuclease
CLS10317	n	n	n	Y	Y	Y	n		2	2	1	0	0	0	0	0	0	0		Fbox-containing protein
CLS10166	n	n	n	Y	Y	Y	n		0	1	1	1	0	0	0	0	1	1		eukaryotic peptide chain release translation termination factor 1
CLS10600	n	n	n	Y	Y	Y	n		1	1	1	1	0	0	0	0	0	0		Esterase lipase
CLS10546	n	n	n	Y	Y	Y	n		1	1	1	1	0	0	0	0	0	0		Endonuclease/Exonuclease/phosphatase family protein
CLS10136	n	n	n	Y	Y	Y	n		1	1	1	0	0	0	0	0	0	0		endonuclease/exonuclease/phosphatase
CLS10586	n	n	n	Y	Y	Y	n		1	1	2	0	0	0	0	0	0	0		DnaJ_CXXCXGXG domain-containing protein
CLS10471	n	n	n	Y	Y	Y	n		2	2	2	1	0	0	0	0	0	0		DNA primase small subunit
CLS10137	n	n	n	Y	Y	Y	n		1	1	2	0	0	0	0	0	0	0		divergent endonuclease/exonuclease/phosphatase
CLS10537	n	n	n	Y	Y	Y	n		1	1	1	1	0	0	0	0	0	0		dehydrogenase/oxidoreductase
CLS10498	n	n	n	Y	Y	Y	n		1	1	1	1	0	0	0	0	0	0		DEAD-like helicase
CLS10398	n	n	n	Y	Y	Y	n		1	1	2	2	0	0	0	0	0	0		DEAD/SNF2-like helicase / putative ATP-dependent RNA helicase
CLS10145	n	n	n	Y	Y	Y	n		2	2	1	2	0	0	0	0	0	0		cytochrome P450 family protein
CLS10522	n	n	n	Y	Y	Y	n		1	1	1	1	0	0	0	0	0	0		cytochrome b5
CLS10501	n	n	n	Y	Y	Y	n		1	1	1	1	0	0	0	0	0	0		Cyclophilin family protein
CLS10304	n	n	n	Y	Y	Y	n		10	8	14	7	0	0	0	0	0	0		collagen triple helix repeat containing protein (pfam01391)
CLS10571	n	n	n	Y	Y	Y	n		1	1	1	1	0	0	0	0	0	0		CheD, Chemotaxis protein
CLS10461	n	n	n	Y	Y	Y	n		1	1	1	1	0	0	0	0	0	0		BTB/POZ domain-containing protein
CLS10308	n	n	n	Y	Y	Y	n		6	5	7	4	0	0	0	0	0	0		BTB/POZ domain-containing protein
CLS10562	n	n	n	Y	Y	Y	n		1	1	1	1	0	0	0	0	0	0		broad specificity phosphatase PhoE
CLS10492	n	n	n	Y	Y	Y	n		1	1	1	1	0	0	0	0	0	0		ATP-dependent helicase HrpA
CLS10536	n	n	n	Y	Y	Y	n		1	1	1	1	0	0	0	0	0	0		Arginyl-tRNA synthetase
CLS10273	n	n	n	Y	Y	Y	n		1	1	1	1	0	0	0	0	1	1		AP (apurinic) endonuclease
CLS10341	n	n	n	Y	Y	Y	n		1	1	1	1	0	0	0	0	0	0		ankyrin repeat
CLS10443	n	n	n	Y	Y	Y	n		1	1	1	1	0	0	0	0	0	0		ankyrin repeat
CLS10849	n	n	n	Y	Y	Y	n		2	0	0	1	0	0	0	0	0	0		ankyrin repeat
CLS10479	n	n	n	Y	Y	Y	n		1	1	1	0	0	0	0	0	0	0		ankyrin repeat
CLS10099	n	n	n	Y	Y	Y	n		2	2	3	3	0	0	0	0	1	1		AlkB, Alkylated DNA repair protein unique in NCLDV
CLS10592	n	n	n	Y	Y	Y	n		1	1	0	1	0	0	0	0	0	0		7-dehydrocholesterol reductase
CLS10425	n	n	n	Y	Y	Y	n		1	1	1	1	0	0	0	0	0	0		3' 5' exonuclease
CLS10612	n	n	n	Y	Y	Y	n		0	1	1	1	0	0	0	0	0	0		uncharacterized cullin-like protein
CLS10487	n	n	n	Y	Y	Y	n		1	1	1	1	0	0	0	0	0	0		Numod4 NHN endonuclease
CLS10069	n	n	n	Y	Y	Y	n		1	1	1	1	0	0	0	0	0	0		divergent A32 virion packaging protein
CLS10311	n	n	n	Y	Y	Y	n		1	1	2	2	0	0	0	0	0	0		SNF2 family helicase
CLS10572	n	n	n	Y	Y	Y	n		1	1	1	1	0	0	0	0	0	0		zinc dependent metalloprotease / ubiquitin ligase
CLS10333	n	n	n	Y	Y	Y	n		1	1	1	1	0	0	0	0	0	0		putative cytidine deaminase
CLS10370	n	n	n	Y	Y	Y	n		1	1	1	1	0	0	0	0	0	0		peptidase C19 subfamily protein
CLS10087	n	n	n	Y	Y	Y	n		1	1	1	1	0	0	0	0	0	0		FtsJ-like methyltransferase
CLS10415	n	n	n	Y	Y	Y	n		2	2	2	2	0	0	0	0	0	0		FtsJ-like methyltransferase
CLS10060	n	n	n	Y	Y	Y	n		1	1	2	0	0	0	0	0	0	0		AAA family ATPase
CLS10318	n	n	n	Y	Y	Y	n		4	4	3	3	0	0	0	0	0	0		Choline dehydrogenase / GMC-type oxidoreductase
CLS10533	n	n	n	Y	Y	Y	n		1	1	1	1	0	0	0	0	0	0		FAD dependent oxidoreductase
CLS10473	n	n	n	Y	Y	Y	n		1	1	1	1	0	0	0	0	0	0		ATP-dependent RNA helicase
CLS10474	n	n	n	Y	Y	Y	n		1	1	1	1	0	0	0	0	0	0		ADP-ribosyltransferase
CLS10368	n	n	n	Y	Y	Y	n		1	1	1	1	0	0	0	0	0	0		hypotetical mimiviridae protein
CLS10329	n	n	n	Y	Y	Y	n		1	1	1	1	0	0	0	0	0	0		Cysteinyl-tRNA synthetase
CLS10374	n	n	n	Y	Y	Y	n		1	1	1	1	0	0	0	0	0	0		putative divergent protein kinase
CLS10063	n	n	n	Y	Y	Y	n		1	1	1	1	0	0	0	0	0	0		endonuclease VIII-like protein
CLS10465	n	n	n	Y	Y	Y	n		1	1	1	1	0	0	0	0	0	0		triacylglycerol lipase / alpha beta hydrolase
CLS10607	n	n	n	Y	Y	Y	n		1	1	1	1	0	0	0	0	0	0		Acetylcholinesterase
CLS10542	n	n	n	Y	Y	Y	n		1	1	1	1	0	0	0	0	0	0		hypotetical mimiviridae protein
CLS10359	n	n	n	Y	Y	Y	n		1	1	1	1	0	0	0	0	0	0		glycosyltransferase
CLS10326	n	n	n	n	Y	n	Y		1	1	0	0	0	1	0	0	0	0		protein of unknown function DUF305 conserved in bacteria
CLS10917	n	n	n	n	Y	n	n		1	1	0	0	0	0	0	0	0	0		RING-finger-containing E3 ubiquitin ligase
CLS10914	n	n	n	n	Y	n	n		1	1	0	0	0	0	0	0	0	0		dTDP-4-dehydrorhamnose reductase
CLS10840	n	n	n	n	Y	n	n		1	1	0	0	0	0	0	0	0	0		hypothetical protein
CLS10774	n	n	n	n	Y	n	n		0	0	0	0	0	0	0	0	1	1		DNA repair exonuclease SbcCD D subunit
CLS10267	n	n	n	n	Y	n	n		1	1	0	0	0	0	0	0	1	1		DHH family phosphohydrolase
CLS10887	n	n	n	n	Y	n	n		1	1	0	0	0	0	0	0	0	0		hypothetical protein
CLS10890	n	n	n	n	Y	n	n		1	1	0	0	0	0	0	0	0	0		P-loop ATPase/GTPase-containing domain protein
CLS10884	n	n	n	n	Y	n	n		2	1	0	0	0	0	0	0	0	0		hypothetical protein
CLS10929	n	n	n	n	Y	n	n		1	1	0	0	0	0	0	0	0	0		TPR Domain containing protein
CLS10828	n	n	n	n	Y	n	n		1	1	0	0	0	0	0	0	0	0		hypothetical protein
CLS10833	n	n	n	n	Y	n	n		1	1	0	0	0	0	0	0	0	0		hypothetical protein
CLS10834	n	n	n	n	Y	n	n		1	1	0	0	0	0	0	0	0	0		hypothetical protein
CLS10836	n	n	n	n	Y	n	n		1	1	0	0	0	0	0	0	0	0		hypothetical protein
CLS10838	n	n	n	n	Y	n	n		1	1	0	0	0	0	0	0	0	0		hypothetical protein
CLS10841	n	n	n	n	Y	n	n		1	1	0	0	0	0	0	0	0	0		hypothetical protein
CLS10842	n	n	n	n	Y	n	n		1	1	0	0	0	0	0	0	0	0		hypothetical protein
CLS10850	n	n	n	n	Y	n	n		1	1	0	0	0	0	0	0	0	0		hypothetical protein
CLS10852	n	n	n	n	Y	n	n		1	1	0	0	0	0	0	0	0	0		hypothetical protein
CLS10856	n	n	n	n	Y	n	n		1	1	0	0	0	0	0	0	0	0		hypothetical protein
CLS10857	n	n	n	n	Y	n	n		1	1	0	0	0	0	0	0	0	0		hypothetical protein
CLS10858	n	n	n	n	Y	n	n		1	1	0	0	0	0	0	0	0	0		hypothetical protein
CLS10861	n	n	n	n	Y	n	n		1	1	0	0	0	0	0	0	0	0		hypothetical protein
CLS10866	n	n	n	n	Y	n	n		1	1	0	0	0	0	0	0	0	0		hypothetical protein
CLS10867	n	n	n	n	Y	n	n		1	1	0	0	0	0	0	0	0	0		hypothetical protein
CLS10869	n	n	n	n	Y	n	n		1	1	0	0	0	0	0	0	0	0		hypothetical protein
CLS10870	n	n	n	n	Y	n	n		1	1	0	0	0	0	0	0	0	0		hypothetical protein
CLS10872	n	n	n	n	Y	n	n		1	1	0	0	0	0	0	0	0	0		hypothetical protein
CLS10873	n	n	n	n	Y	n	n		1	1	0	0	0	0	0	0	0	0		hypothetical protein
CLS10878	n	n	n	n	Y	n	n		1	1	0	0	0	0	0	0	0	0		divergent NUDIX hydrolase
CLS10881	n	n	n	n	Y	n	n		1	1	0	0	0	0	0	0	0	0		hypothetical protein
CLS10882	n	n	n	n	Y	n	n		1	1	0	0	0	0	0	0	0	0		hypothetical protein
CLS10888	n	n	n	n	Y	n	n		1	1	0	0	0	0	0	0	0	0		hypothetical protein
CLS10889	n	n	n	n	Y	n	n		1	1	0	0	0	0	0	0	0	0		hypothetical protein
CLS10896	n	n	n	n	Y	n	n		1	1	0	0	0	0	0	0	0	0		hypothetical protein
CLS10897	n	n	n	n	Y	n	n		1	1	0	0	0	0	0	0	0	0		hypothetical protein
CLS10547	n	n	n	n	Y	n	n		1	1	0	0	0	0	0	0	0	0		hypotetical mimiviridae protein
CLS10903	n	n	n	n	Y	n	n		1	1	0	0	0	0	0	0	0	0		hypothetical protein
CLS10905	n	n	n	n	Y	n	n		1	1	0	0	0	0	0	0	0	0		hypothetical protein
CLS10909	n	n	n	n	Y	n	n		1	1	0	0	0	0	0	0	0	0		hypothetical protein
CLS10911	n	n	n	n	Y	n	n		1	1	0	0	0	0	0	0	0	0		hypothetical protein
CLS10913	n	n	n	n	Y	n	n		1	1	0	0	0	0	0	0	0	0		hypothetical protein
CLS10915	n	n	n	n	Y	n	n		1	1	0	0	0	0	0	0	0	0		hypothetical protein
CLS10916	n	n	n	n	Y	n	n		1	1	0	0	0	0	0	0	0	0		hypothetical protein
CLS10918	n	n	n	n	Y	n	n		1	1	0	0	0	0	0	0	0	0		hypothetical protein
CLS10919	n	n	n	n	Y	n	n		1	1	0	0	0	0	0	0	0	0		hypothetical protein
CLS10920	n	n	n	n	Y	n	n		1	1	0	0	0	0	0	0	0	0		hypothetical protein
CLS10921	n	n	n	n	Y	n	n		1	1	0	0	0	0	0	0	0	0		hypothetical protein
CLS10922	n	n	n	n	Y	n	n		1	1	0	0	0	0	0	0	0	0		hypothetical protein
CLS10923	n	n	n	n	Y	n	n		1	1	0	0	0	0	0	0	0	0		hypothetical protein
CLS10924	n	n	n	n	Y	n	n		1	1	0	0	0	0	0	0	0	0		hypothetical protein
CLS10925	n	n	n	n	Y	n	n		1	1	0	0	0	0	0	0	0	0		hypothetical protein
CLS10926	n	n	n	n	Y	n	n		1	1	0	0	0	0	0	0	0	0		hypothetical protein
CLS10928	n	n	n	n	Y	n	n		1	1	0	0	0	0	0	0	0	0		hypothetical protein
CLS10935	n	n	n	n	Y	n	n		1	1	0	0	0	0	0	0	0	0		hypothetical protein
CLS10937	n	n	n	n	Y	n	n		1	1	0	0	0	0	0	0	0	0		hypothetical protein
CLS10938	n	n	n	n	Y	n	n		1	1	0	0	0	0	0	0	0	0		hypothetical protein
CLS10939	n	n	n	n	Y	n	n		1	1	0	0	0	0	0	0	0	0		hypothetical protein
CLS10941	n	n	n	n	Y	n	n		1	1	0	0	0	0	0	0	0	0		hypothetical protein
CLS10844	n	n	n	n	Y	n	n		1	1	0	0	0	0	0	0	0	0		methyltransferase
CLS10875	n	n	n	n	Y	n	n		1	1	0	0	0	0	0	0	0	0		hypothetical protein
CLS10895	n	n	n	n	Y	n	n		1	1	0	0	0	0	0	0	0	0		hypothetical protein
CLS10904	n	n	n	n	Y	n	n		1	1	0	0	0	0	0	0	0	0		hypothetical protein
CLS10936	n	n	n	n	Y	n	n		1	1	0	0	0	0	0	0	0	0		putative JmjC domain-containing protein
CLS10851	n	n	n	n	Y	n	n		1	1	0	0	0	0	0	0	0	0		hypothetical protein
CLS10864	n	n	n	n	Y	n	n		1	1	0	0	0	0	0	0	0	0		Ricin-type lectin protein
CLS10187	n	n	n	n	Y	n	n		1	1	0	0	0	0	0	0	0	0		hypotetical mimiviridae protein
CLS10907	n	n	n	n	Y	n	n		1	1	0	0	0	0	0	0	0	0		hypothetical protein
CLS10912	n	n	n	n	Y	n	n		1	1	0	0	0	0	0	0	0	0		putative Fe-S-cluster redox enzyme
CLS10942	n	n	n	n	Y	n	n		1	1	0	0	0	0	0	0	0	0		BTB/POZ domain-containing protein
CLS10826	n	n	n	n	Y	n	n		1	2	0	0	0	0	0	0	0	0		hypothetical protein
CLS10848	n	n	n	n	Y	n	n		2	2	0	0	0	0	0	0	0	0		hypothetical protein
CLS10930	n	n	n	n	Y	n	n		3	2	0	0	0	0	0	0	0	0		ankyrin repeat
CLS10837	n	n	n	n	Y	n	n		3	3	0	0	0	0	0	0	0	0		hypothetical protein
CLS10885	n	n	n	n	Y	n	n		4	4	0	0	0	0	0	0	0	0		hypothetical protein
CLS10846	n	n	n	n	Y	n	n		6	5	0	0	0	0	0	0	0	0		glycosyltransferase
CLS10825	n	n	n	n	Y	n	n		2	2	0	0	0	0	0	0	0	0		BRO-N domain-containing protein
CLS10829	n	n	n	n	Y	n	n		1	1	0	0	0	0	0	0	0	0		hypothetical protein
CLS10830	n	n	n	n	Y	n	n		1	1	0	0	0	0	0	0	0	0		hypothetical protein
CLS10831	n	n	n	n	Y	n	n		1	1	0	0	0	0	0	0	0	0		hypothetical protein
CLS10832	n	n	n	n	Y	n	n		1	1	0	0	0	0	0	0	0	0		hypothetical protein
CLS10835	n	n	n	n	Y	n	n		2	2	0	0	0	0	0	0	0	0		putative membrane protein
CLS10839	n	n	n	n	Y	n	n		1	1	0	0	0	0	0	0	0	0		hypothetical protein
CLS10843	n	n	n	n	Y	n	n		1	1	0	0	0	0	0	0	0	0		hypothetical protein
CLS10845	n	n	n	n	Y	n	n		1	1	0	0	0	0	0	0	0	0		aminotransferase
CLS10847	n	n	n	n	Y	n	n		1	1	0	0	0	0	0	0	0	0		glycosyltransferase family 2
CLS10853	n	n	n	n	Y	n	n		1	1	0	0	0	0	0	0	0	0		hypothetical protein
CLS10855	n	n	n	n	Y	n	n		1	1	0	0	0	0	0	0	0	0		hypothetical protein
CLS10859	n	n	n	n	Y	n	n		1	1	0	0	0	0	0	0	0	0		hypothetical protein
CLS10860	n	n	n	n	Y	n	n		1	1	0	0	0	0	0	0	0	0		ankyrin repeat
CLS10862	n	n	n	n	Y	n	n		1	1	0	0	0	0	0	0	0	0		hypothetical protein
CLS10863	n	n	n	n	Y	n	n		1	1	0	0	0	0	0	0	0	0		hypothetical protein
CLS10865	n	n	n	n	Y	n	n		1	1	0	0	0	0	0	0	0	0		hypothetical protein
CLS10868	n	n	n	n	Y	n	n		1	1	0	0	0	0	0	0	0	0		hypothetical protein
CLS10871	n	n	n	n	Y	n	n		1	1	0	0	0	0	0	0	0	0		glycosyltransferase
CLS10874	n	n	n	n	Y	n	n		1	1	0	0	0	0	0	0	0	0		hypothetical protein
CLS10876	n	n	n	n	Y	n	n		1	1	0	0	0	0	0	0	0	0		hypothetical protein
CLS10877	n	n	n	n	Y	n	n		1	1	0	0	0	0	0	0	0	0		hypothetical protein
CLS10879	n	n	n	n	Y	n	n		1	1	0	0	0	0	0	0	0	0		hypothetical protein
CLS10880	n	n	n	n	Y	n	n		1	1	0	0	0	0	0	0	0	0		putative membrane protein
CLS10886	n	n	n	n	Y	n	n		1	1	0	0	0	0	0	0	0	0		hypothetical protein
CLS10891	n	n	n	n	Y	n	n		1	1	0	0	0	0	0	0	0	0		hypothetical protein
CLS10892	n	n	n	n	Y	n	n		1	1	0	0	0	0	0	0	0	0		hypothetical protein
CLS10894	n	n	n	n	Y	n	n		1	1	0	0	0	0	0	0	0	0		hypothetical protein
CLS10898	n	n	n	n	Y	n	n		1	1	0	0	0	0	0	0	0	0		hypothetical protein
CLS10899	n	n	n	n	Y	n	n		1	1	0	0	0	0	0	0	0	0		putative membrane protein
CLS10900	n	n	n	n	Y	n	n		1	1	0	0	0	0	0	0	0	0		ankyrin repeat
CLS10901	n	n	n	n	Y	n	n		1	1	0	0	0	0	0	0	0	0		divergent BRO family protein
CLS10902	n	n	n	n	Y	n	n		1	1	0	0	0	0	0	0	0	0		hypothetical protein
CLS10906	n	n	n	n	Y	n	n		1	1	0	0	0	0	0	0	0	0		putative membrane protein
CLS10908	n	n	n	n	Y	n	n		1	1	0	0	0	0	0	0	0	0		hypothetical protein
CLS10927	n	n	n	n	Y	n	n		1	1	0	0	0	0	0	0	0	0		hypothetical protein
CLS10931	n	n	n	n	Y	n	n		1	1	0	0	0	0	0	0	0	0		hypothetical protein
CLS10932	n	n	n	n	Y	n	n		1	1	0	0	0	0	0	0	0	0		hypothetical protein
CLS10933	n	n	n	n	Y	n	n		1	1	0	0	0	0	0	0	0	0		hypothetical protein
CLS10934	n	n	n	n	Y	n	n		1	1	0	0	0	0	0	0	0	0		hypothetical protein
CLS10611	n	n	n	n	n	Y	Y		0	0	1	1	0	1	0	0	0	0		Cu/Zn superoxide dismutase
CLS10114	n	n	n	n	n	Y	n		0	0	2	1	0	0	0	0	0	0		hypotetical mimiviridae protein
CLS10949	n	n	n	n	n	Y	n		0	0	1	1	0	0	0	0	0	0		hypothetical protein
CLS10965	n	n	n	n	n	Y	n		0	0	1	1	0	0	0	0	0	0		glycosyltransferase
CLS10960	n	n	n	n	n	Y	n		0	0	1	1	0	0	0	0	0	0		methyltransferase
CLS10610	n	n	n	n	n	Y	n		0	0	1	1	0	0	0	0	0	0		hypotetical mimiviridae protein
CLS10943	n	n	n	n	n	Y	n		0	0	1	1	0	0	0	0	0	0		hypothetical protein
CLS10944	n	n	n	n	n	Y	n		0	0	1	1	0	0	0	0	0	0		hypothetical protein
CLS10945	n	n	n	n	n	Y	n		0	0	1	1	0	0	0	0	0	0		hypothetical protein
CLS10946	n	n	n	n	n	Y	n		0	0	1	1	0	0	0	0	0	0		Guanine nucleotide exchange factor for Ras-like small GTPases
CLS10947	n	n	n	n	n	Y	n		0	0	1	1	0	0	0	0	0	0		hypothetical protein
CLS10950	n	n	n	n	n	Y	n		0	0	1	1	0	0	0	0	0	0		hypothetical protein
CLS10951	n	n	n	n	n	Y	n		0	0	1	1	0	0	0	0	0	0		hypothetical protein
CLS10952	n	n	n	n	n	Y	n		0	0	4	3	0	0	0	0	0	0		hypothetical protein
CLS10953	n	n	n	n	n	Y	n		0	0	1	2	0	0	0	0	0	0		hypothetical protein
CLS10954	n	n	n	n	n	Y	n		0	0	1	1	0	0	0	0	0	0		hypothetical protein
CLS10955	n	n	n	n	n	Y	n		0	0	1	1	0	0	0	0	0	0		hypothetical protein
CLS10956	n	n	n	n	n	Y	n		0	0	3	1	0	0	0	0	0	0		hypothetical protein
CLS10958	n	n	n	n	n	Y	n		0	0	1	1	0	0	0	0	0	0		uridine kinase
CLS10959	n	n	n	n	n	Y	n		0	0	1	1	0	0	0	0	0	0		hypothetical protein
CLS10961	n	n	n	n	n	Y	n		0	0	1	1	0	0	0	0	0	0		hypothetical protein
CLS10962	n	n	n	n	n	Y	n		0	0	1	1	0	0	0	0	0	0		hypothetical protein
CLS10963	n	n	n	n	n	Y	n		0	0	1	1	0	0	0	0	0	0		hypothetical protein
CLS10964	n	n	n	n	n	Y	n		0	0	1	1	0	0	0	0	0	0		putative hydrolase
CLS10966	n	n	n	n	n	Y	n		0	0	1	1	0	0	0	0	0	0		hypothetical protein
CLS10967	n	n	n	n	n	Y	n		0	0	1	1	0	0	0	0	0	0		hypothetical protein
CLS10968	n	n	n	n	n	Y	n		0	0	1	1	0	0	0	0	0	0		putative lipoprotein
CLS10969	n	n	n	n	n	Y	n		0	0	1	1	0	0	0	0	0	0		hypothetical protein
CLS10970	n	n	n	n	n	Y	n		0	0	1	1	0	0	0	0	0	0		hypothetical protein
CLS10971	n	n	n	n	n	Y	n		0	0	1	1	0	0	0	0	0	0		hypothetical protein
CLS10972	n	n	n	n	n	Y	n		0	0	1	1	0	0	0	0	0	0		RNA ligase 2
CLS10973	n	n	n	n	n	Y	n		0	0	1	1	0	0	0	0	0	0		hypothetical protein
CLS10974	n	n	n	n	n	Y	n		0	0	1	1	0	0	0	0	0	0		hypothetical protein
CLS10975	n	n	n	n	n	Y	n		0	0	1	1	0	0	0	0	0	0		hypothetical protein
CLS10976	n	n	n	n	n	Y	n		0	0	1	2	0	0	0	0	0	0		hypothetical protein
CLS10977	n	n	n	n	n	Y	n		0	0	1	1	0	0	0	0	0	0		hypothetical protein
CLS10978	n	n	n	n	n	Y	n		0	0	1	1	0	0	0	0	0	0		macro domain containing protein
CLS10979	n	n	n	n	n	Y	n		0	0	1	1	0	0	0	0	0	0		phosphomannomutase
CLS10980	n	n	n	n	n	Y	n		0	0	1	1	0	0	0	0	0	0		asparaginyl-tRNA synthetase
CLS10982	n	n	n	n	n	Y	n		0	0	1	1	0	0	0	0	0	0		hypothetical protein
CLS10983	n	n	n	n	n	Y	n		0	0	1	1	0	0	0	0	0	0		endotype 6-aminohexanoat-oligomer hydrolase
CLS10984	n	n	n	n	n	Y	n		0	0	1	1	0	0	0	0	0	0		hypothetical protein
CLS10985	n	n	n	n	n	Y	n		0	0	1	1	0	0	0	0	0	0		hypothetical protein
CLS10986	n	n	n	n	n	Y	n		0	0	1	1	0	0	0	0	0	0		hypothetical protein
CLS10987	n	n	n	n	n	Y	n		0	0	1	1	0	0	0	0	0	0		hypothetical protein
CLS10988	n	n	n	n	n	Y	n		0	0	1	1	0	0	0	0	0	0		hypothetical protein
CLS10989	n	n	n	n	n	Y	n		0	0	1	2	0	0	0	0	0	0		hypothetical protein
CLS10990	n	n	n	n	n	Y	n		0	0	1	1	0	0	0	0	0	0		hypothetical protein
CLS10991	n	n	n	n	n	Y	n		0	0	1	1	0	0	0	0	0	0		hypothetical protein
CLS10992	n	n	n	n	n	Y	n		0	0	1	1	0	0	0	0	0	0		hypothetical protein
CLS10993	n	n	n	n	n	Y	n		0	0	3	1	0	0	0	0	0	0		hypothetical protein
CLS10994	n	n	n	n	n	Y	n		0	0	1	1	0	0	0	0	0	0		hypothetical protein
CLS10995	n	n	n	n	n	Y	n		0	0	1	1	0	0	0	0	0	0		hypothetical protein
CLS10996	n	n	n	n	n	Y	n		0	0	1	1	0	0	0	0	0	0		hypothetical protein
CLS10997	n	n	n	n	n	Y	n		0	0	1	1	0	0	0	0	0	0		DnaJ family protein
CLS10998	n	n	n	n	n	Y	n		0	0	1	1	0	0	0	0	0	0		hypothetical protein
CLS10999	n	n	n	n	n	Y	n		0	0	1	1	0	0	0	0	0	0		hypothetical protein
CLS11000	n	n	n	n	n	Y	n		0	0	1	1	0	0	0	0	0	0		hypothetical protein
CLS11001	n	n	n	n	n	Y	n		0	0	1	1	0	0	0	0	0	0		hypothetical protein
CLS11002	n	n	n	n	n	Y	n		0	0	1	1	0	0	0	0	0	0		hypothetical protein
CLS11003	n	n	n	n	n	Y	n		0	0	1	1	0	0	0	0	0	0		hypothetical protein
CLS10058	n	n	n	n	n	Y	n		0	0	2	0	0	0	0	0	0	0		ankyrin repeat
CLS10948	n	n	n	n	n	Y	n		0	0	1	1	0	0	0	0	0	0		hypothetical protein
CLS10067	n	n	n	n	n	n	Y		0	0	0	0	1	1	0	0	0	0		superfamily II helicase
CLS11068	n	n	n	n	n	n	Y		0	0	0	0	0	1	1	0	0	0		Patatin phospholipase (plants)
CLS11054	n	n	n	n	n	n	Y		0	0	0	0	0	1	1	0	0	0		Staphylococcal nuclease homologues
CLS11005	n	n	n	n	n	n	Y		0	0	0	0	0	1	1	0	0	0		hypothetical protein
CLS11006	n	n	n	n	n	n	Y		0	0	0	0	0	1	1	0	0	0		hypothetical protein
CLS11007	n	n	n	n	n	n	Y		0	0	0	0	0	1	1	0	0	0		hypothetical protein
CLS11008	n	n	n	n	n	n	Y		0	0	0	0	0	1	1	0	0	0		hypothetical protein
CLS11009	n	n	n	n	n	n	Y		0	0	0	0	0	1	1	0	0	0		glycosyltransferase
CLS11010	n	n	n	n	n	n	Y		0	0	0	0	0	1	1	0	0	0		hypothetical protein
CLS11011	n	n	n	n	n	n	Y		0	0	0	0	0	1	1	0	0	0		hypothetical protein
CLS11012	n	n	n	n	n	n	Y		0	0	0	0	0	1	1	0	0	0		hypothetical protein
CLS11013	n	n	n	n	n	n	Y		0	0	0	0	0	1	1	0	0	0		hypothetical protein
CLS11014	n	n	n	n	n	n	Y		0	0	0	0	0	1	1	0	0	0		hypothetical protein
CLS11015	n	n	n	n	n	n	Y		0	0	0	0	0	1	1	0	0	0		hypothetical protein
CLS11016	n	n	n	n	n	n	Y		0	0	0	0	0	1	1	0	0	0		ribonuclease II
CLS11017	n	n	n	n	n	n	Y		0	0	0	0	0	1	1	0	0	0		hypothetical protein
CLS11018	n	n	n	n	n	n	Y		0	0	0	0	0	1	1	0	0	0		hypothetical protein
CLS11019	n	n	n	n	n	n	Y		0	0	0	0	0	1	1	0	0	0		hypothetical protein
CLS11020	n	n	n	n	n	n	Y		0	0	0	0	0	1	1	0	0	0		hypothetical protein
CLS11021	n	n	n	n	n	n	Y		0	0	0	0	0	1	1	0	0	0		hypothetical protein
CLS11023	n	n	n	n	n	n	Y		0	0	0	0	0	1	1	0	0	0		hypothetical protein
CLS11025	n	n	n	n	n	n	Y		0	0	0	0	0	1	1	0	0	0		hypothetical protein
CLS11026	n	n	n	n	n	n	Y		0	0	0	0	0	1	1	0	0	0		hypothetical protein
CLS11027	n	n	n	n	n	n	Y		0	0	0	0	0	1	1	0	0	0		hypothetical protein
CLS11028	n	n	n	n	n	n	Y		0	0	0	0	0	1	1	0	0	0		hypothetical protein
CLS11029	n	n	n	n	n	n	Y		0	0	0	0	0	1	1	0	0	0		hypothetical protein
CLS11030	n	n	n	n	n	n	Y		0	0	0	0	0	1	1	0	0	0		hypothetical protein
CLS11032	n	n	n	n	n	n	Y		0	0	0	0	0	1	1	0	0	0		hypothetical protein
CLS11033	n	n	n	n	n	n	Y		0	0	0	0	0	1	1	0	0	0		hypothetical protein
CLS11034	n	n	n	n	n	n	Y		0	0	0	0	0	1	1	0	0	0		hypothetical protein
CLS11035	n	n	n	n	n	n	Y		0	0	0	0	0	1	1	0	0	0		hypothetical protein
CLS11036	n	n	n	n	n	n	Y		0	0	0	0	0	1	1	0	0	0		hypothetical protein
CLS11037	n	n	n	n	n	n	Y		0	0	0	0	0	1	1	0	0	0		hypothetical protein
CLS11038	n	n	n	n	n	n	Y		0	0	0	0	0	1	1	0	0	0		hypothetical protein
CLS11039	n	n	n	n	n	n	Y		0	0	0	0	0	1	1	0	0	0		hypothetical protein
CLS11040	n	n	n	n	n	n	Y		0	0	0	0	0	1	1	0	0	0		hypothetical protein
CLS11042	n	n	n	n	n	n	Y		0	0	0	0	0	1	2	0	0	0		hypothetical protein
CLS11044	n	n	n	n	n	n	Y		0	0	0	0	0	1	1	0	0	0		hypothetical protein
CLS11045	n	n	n	n	n	n	Y		0	0	0	0	0	1	1	0	0	0		hypothetical protein
CLS11046	n	n	n	n	n	n	Y		0	0	0	0	0	1	1	0	0	0		hypothetical protein
CLS11047	n	n	n	n	n	n	Y		0	0	0	0	0	1	1	0	0	0		hypothetical protein
CLS11048	n	n	n	n	n	n	Y		0	0	0	0	0	1	1	0	0	0		hypothetical protein
CLS11049	n	n	n	n	n	n	Y		0	0	0	0	0	1	1	0	0	0		hypothetical protein
CLS11051	n	n	n	n	n	n	Y		0	0	0	0	0	1	1	0	0	0		hypothetical protein
CLS11052	n	n	n	n	n	n	Y		0	0	0	0	0	1	1	0	0	0		hypothetical protein
CLS11053	n	n	n	n	n	n	Y		0	0	0	0	0	1	1	0	0	0		hypothetical protein
CLS11055	n	n	n	n	n	n	Y		0	0	0	0	0	1	1	0	0	0		hypothetical protein
CLS11056	n	n	n	n	n	n	Y		0	0	0	0	0	1	1	0	0	0		hypothetical protein
CLS11058	n	n	n	n	n	n	Y		0	0	0	0	0	1	1	0	0	0		hypothetical protein
CLS11059	n	n	n	n	n	n	Y		0	0	0	0	0	2	1	0	0	0		hypothetical protein
CLS11061	n	n	n	n	n	n	Y		0	0	0	0	0	2	1	0	0	0		hypothetical protein
CLS11062	n	n	n	n	n	n	Y		0	0	0	0	0	2	1	0	0	0		hypothetical protein
CLS11064	n	n	n	n	n	n	Y		0	0	0	0	0	1	1	0	0	0		hypothetical protein
CLS11065	n	n	n	n	n	n	Y		0	0	0	0	0	2	1	0	0	0		hypothetical protein
CLS11066	n	n	n	n	n	n	Y		0	0	0	0	0	1	1	0	0	0		hypothetical protein
CLS11067	n	n	n	n	n	n	Y		0	0	0	0	0	1	1	0	0	0		hypothetical protein
CLS11069	n	n	n	n	n	n	Y		0	0	0	0	0	1	1	0	0	0		hypothetical protein
CLS11071	n	n	n	n	n	n	Y		0	0	0	0	0	1	1	0	0	0		hypothetical protein
CLS11072	n	n	n	n	n	n	Y		0	0	0	0	0	1	1	0	0	0		hypothetical protein
CLS11073	n	n	n	n	n	n	Y		0	0	0	0	0	1	1	0	0	0		hypothetical protein
CLS11074	n	n	n	n	n	n	Y		0	0	0	0	0	1	1	0	0	0		hypothetical protein
CLS11075	n	n	n	n	n	n	Y		0	0	0	0	0	2	1	0	0	0		hypothetical protein
CLS11076	n	n	n	n	n	n	Y		0	0	0	0	0	2	1	0	0	0		hypothetical protein
CLS11077	n	n	n	n	n	n	Y		0	0	0	0	0	1	1	0	0	0		hypothetical protein
CLS11079	n	n	n	n	n	n	Y		0	0	0	0	0	1	1	0	0	0		hypothetical protein
CLS11085	n	n	n	n	n	n	Y		0	0	0	0	0	7	2	0	0	0		hypothetical protein
CLS11086	n	n	n	n	n	n	Y		0	0	0	0	0	1	3	0	0	0		hypothetical protein
CLS10178	n	n	n	n	n	n	Y		0	0	0	0	0	0	1	0	1	1		hypotetical membrane protein
